# Supplementary material for: Plasmodium vivax antigen candidate prediction improves with the addition of Plasmodium falciparum data
Source: NPJ Syst Biol Appl. 2024 Nov 13;10:133. doi: 10.1038/s41540-024-00465-y (PMC11561111; doi:10.1038/s41540-024-00465-y)
Supplement: Supplementary file 2 — Supplementary Data 1 [file 41540_2024_465_MOESM2_ESM.xlsx]

## Sheet: supplementary_data_1_protein_va
#	category	column name	data type	program or tool	description	programming data type	collection method	collection date	source	reference
1	immunological	number_t_cell_epitopes_asia	T cell epitopes	PREDIVAC	number of T-cell epitopes predicted specifically for the set of HLA class II allelic variants occurring in the target population of Asia	integer	web server	2019-07-01	http://predivac.biosci.uq.edu.au/cgi-bin/population.py	Oyarz¬ún, P., Ellis, J. J., Bod¬én, M., & Kobe, B. (2013). PREDIVAC: CD4+ T-cell epitope prediction for vaccine design that covers 95% of HLA class II DR protein diversity. BMC Bioinformatics, 14(1), 52.
2	immunological	number_t_cell_epitopes_australia	T cell epitopes	PREDIVAC	number of T-cell epitopes predicted specifically for the set of HLA class II allelic variants occurring in the target population of Australia	integer	web server	2019-07-01	http://predivac.biosci.uq.edu.au/cgi-bin/population.py	Oyarz¬ún, P., Ellis, J. J., Bod¬én, M., & Kobe, B. (2013). PREDIVAC: CD4+ T-cell epitope prediction for vaccine design that covers 95% of HLA class II DR protein diversity. BMC Bioinformatics, 14(1), 52.
3	immunological	number_t_cell_epitopes_eastern_europe	T cell epitopes	PREDIVAC	number of T-cell epitopes predicted specifically for the set of HLA class II allelic variants occurring in the target population of Eastern Europe	integer	web server	2019-07-01	http://predivac.biosci.uq.edu.au/cgi-bin/population.py	Oyarz¬ún, P., Ellis, J. J., Bod¬én, M., & Kobe, B. (2013). PREDIVAC: CD4+ T-cell epitope prediction for vaccine design that covers 95% of HLA class II DR protein diversity. BMC Bioinformatics, 14(1), 52.
4	immunological	number_t_cell_epitopes_middle_east	T cell epitopes	PREDIVAC	number of T-cell epitopes predicted specifically for the set of HLA class II allelic variants occurring in the target population of Middle East	integer	web server	2019-07-01	http://predivac.biosci.uq.edu.au/cgi-bin/population.py	Oyarz¬ún, P., Ellis, J. J., Bod¬én, M., & Kobe, B. (2013). PREDIVAC: CD4+ T-cell epitope prediction for vaccine design that covers 95% of HLA class II DR protein diversity. BMC Bioinformatics, 14(1), 52.
5	immunological	number_t_cell_epitopes_north_africa	T cell epitopes	PREDIVAC	number of T-cell epitopes predicted specifically for the set of HLA class II allelic variants occurring in the target population of North Africa	integer	web server	2019-07-01	http://predivac.biosci.uq.edu.au/cgi-bin/population.py	Oyarz¬ún, P., Ellis, J. J., Bod¬én, M., & Kobe, B. (2013). PREDIVAC: CD4+ T-cell epitope prediction for vaccine design that covers 95% of HLA class II DR protein diversity. BMC Bioinformatics, 14(1), 52.
6	immunological	number_t_cell_epitopes_north_america	T cell epitopes	PREDIVAC	number of T-cell epitopes predicted specifically for the set of HLA class II allelic variants occurring in the target population of North America	integer	web server	2019-07-01	http://predivac.biosci.uq.edu.au/cgi-bin/population.py	Oyarz¬ún, P., Ellis, J. J., Bod¬én, M., & Kobe, B. (2013). PREDIVAC: CD4+ T-cell epitope prediction for vaccine design that covers 95% of HLA class II DR protein diversity. BMC Bioinformatics, 14(1), 52.
7	immunological	number_t_cell_epitopes_pacific	T cell epitopes	PREDIVAC	number of T-cell epitopes predicted specifically for the set of HLA class II allelic variants occurring in the target population of Pacific	integer	web server	2019-07-01	http://predivac.biosci.uq.edu.au/cgi-bin/population.py	Oyarz¬ún, P., Ellis, J. J., Bod¬én, M., & Kobe, B. (2013). PREDIVAC: CD4+ T-cell epitope prediction for vaccine design that covers 95% of HLA class II DR protein diversity. BMC Bioinformatics, 14(1), 52.
8	immunological	number_t_cell_epitopes_sc_america	T cell epitopes	PREDIVAC	number of T-cell epitopes predicted specifically for the set of HLA class II allelic variants occurring in the target population of South and Central America	integer	web server	2019-07-01	http://predivac.biosci.uq.edu.au/cgi-bin/population.py	Oyarz¬ún, P., Ellis, J. J., Bod¬én, M., & Kobe, B. (2013). PREDIVAC: CD4+ T-cell epitope prediction for vaccine design that covers 95% of HLA class II DR protein diversity. BMC Bioinformatics, 14(1), 52.
9	immunological	number_t_cell_epitopes_ss_africa	T cell epitopes	PREDIVAC	number of T-cell epitopes predicted specifically for the set of HLA class II allelic variants occurring in the target population of Sub-Saharan Africa	integer	web server	2019-07-01	http://predivac.biosci.uq.edu.au/cgi-bin/population.py	Oyarz¬ún, P., Ellis, J. J., Bod¬én, M., & Kobe, B. (2013). PREDIVAC: CD4+ T-cell epitope prediction for vaccine design that covers 95% of HLA class II DR protein diversity. BMC Bioinformatics, 14(1), 52.
10	immunological	number_t_cell_epitopes_western_europe	T cell epitopes	PREDIVAC	number of T-cell epitopes predicted specifically for the set of HLA class II allelic variants occurring in the target population of Western Europe	integer	web server	2019-07-01	http://predivac.biosci.uq.edu.au/cgi-bin/population.py	Oyarz¬ún, P., Ellis, J. J., Bod¬én, M., & Kobe, B. (2013). PREDIVAC: CD4+ T-cell epitope prediction for vaccine design that covers 95% of HLA class II DR protein diversity. BMC Bioinformatics, 14(1), 52.
11	immunological	max_coverage_t_cell_epitopes_asia	T cell epitopes	PREDIVAC	maximum cumulative coverage of T-cell epitopes predicted specifically for the set of HLA class II allelic variants occurring in the target population of Asia	numeric	web server	2019-07-01	http://predivac.biosci.uq.edu.au/cgi-bin/population.py	Oyarz¬ún, P., Ellis, J. J., Bod¬én, M., & Kobe, B. (2013). PREDIVAC: CD4+ T-cell epitope prediction for vaccine design that covers 95% of HLA class II DR protein diversity. BMC Bioinformatics, 14(1), 52.
12	immunological	max_coverage_t_cell_epitopes_australia	T cell epitopes	PREDIVAC	maximum cumulative coverage of T-cell epitopes predicted specifically for the set of HLA class II allelic variants occurring in the target population of Australia	numeric	web server	2019-07-01	http://predivac.biosci.uq.edu.au/cgi-bin/population.py	Oyarz¬ún, P., Ellis, J. J., Bod¬én, M., & Kobe, B. (2013). PREDIVAC: CD4+ T-cell epitope prediction for vaccine design that covers 95% of HLA class II DR protein diversity. BMC Bioinformatics, 14(1), 52.
13	immunological	max_coverage_t_cell_epitopes_eastern_europe	T cell epitopes	PREDIVAC	maximum cumulative coverage of T-cell epitopes predicted specifically for the set of HLA class II allelic variants occurring in the target population of Eastern Europe	numeric	web server	2019-07-01	http://predivac.biosci.uq.edu.au/cgi-bin/population.py	Oyarz¬ún, P., Ellis, J. J., Bod¬én, M., & Kobe, B. (2013). PREDIVAC: CD4+ T-cell epitope prediction for vaccine design that covers 95% of HLA class II DR protein diversity. BMC Bioinformatics, 14(1), 52.
14	immunological	max_coverage_t_cell_epitopes_middle_east	T cell epitopes	PREDIVAC	maximum cumulative coverage of T-cell epitopes predicted specifically for the set of HLA class II allelic variants occurring in the target population of Middle East	numeric	web server	2019-07-01	http://predivac.biosci.uq.edu.au/cgi-bin/population.py	Oyarz¬ún, P., Ellis, J. J., Bod¬én, M., & Kobe, B. (2013). PREDIVAC: CD4+ T-cell epitope prediction for vaccine design that covers 95% of HLA class II DR protein diversity. BMC Bioinformatics, 14(1), 52.
15	immunological	max_coverage_t_cell_epitopes_north_africa	T cell epitopes	PREDIVAC	maximum cumulative coverage of T-cell epitopes predicted specifically for the set of HLA class II allelic variants occurring in the target population of North Africa	numeric	web server	2019-07-01	http://predivac.biosci.uq.edu.au/cgi-bin/population.py	Oyarz¬ún, P., Ellis, J. J., Bod¬én, M., & Kobe, B. (2013). PREDIVAC: CD4+ T-cell epitope prediction for vaccine design that covers 95% of HLA class II DR protein diversity. BMC Bioinformatics, 14(1), 52.
16	immunological	max_coverage_t_cell_epitopes_north_america	T cell epitopes	PREDIVAC	maximum cumulative coverage of T-cell epitopes predicted specifically for the set of HLA class II allelic variants occurring in the target population of North America	numeric	web server	2019-07-01	http://predivac.biosci.uq.edu.au/cgi-bin/population.py	Oyarz¬ún, P., Ellis, J. J., Bod¬én, M., & Kobe, B. (2013). PREDIVAC: CD4+ T-cell epitope prediction for vaccine design that covers 95% of HLA class II DR protein diversity. BMC Bioinformatics, 14(1), 52.
17	immunological	max_coverage_t_cell_epitopes_pacific	T cell epitopes	PREDIVAC	maximum cumulative coverage of T-cell epitopes predicted specifically for the set of HLA class II allelic variants occurring in the target population of Pacific	numeric	web server	2019-07-01	http://predivac.biosci.uq.edu.au/cgi-bin/population.py	Oyarz¬ún, P., Ellis, J. J., Bod¬én, M., & Kobe, B. (2013). PREDIVAC: CD4+ T-cell epitope prediction for vaccine design that covers 95% of HLA class II DR protein diversity. BMC Bioinformatics, 14(1), 52.
18	immunological	max_coverage_t_cell_epitopes_sc_america	T cell epitopes	PREDIVAC	maximum cumulative coverage of T-cell epitopes predicted specifically for the set of HLA class II allelic variants occurring in the target population of South and Central America	numeric	web server	2019-07-01	http://predivac.biosci.uq.edu.au/cgi-bin/population.py	Oyarz¬ún, P., Ellis, J. J., Bod¬én, M., & Kobe, B. (2013). PREDIVAC: CD4+ T-cell epitope prediction for vaccine design that covers 95% of HLA class II DR protein diversity. BMC Bioinformatics, 14(1), 52.
19	immunological	max_coverage_t_cell_epitopes_ss_africa	T cell epitopes	PREDIVAC	maximum cumulative coverage of T-cell epitopes predicted specifically for the set of HLA class II allelic variants occurring in the target population of Sub-Saharan Africa	numeric	web server	2019-07-01	http://predivac.biosci.uq.edu.au/cgi-bin/population.py	Oyarz¬ún, P., Ellis, J. J., Bod¬én, M., & Kobe, B. (2013). PREDIVAC: CD4+ T-cell epitope prediction for vaccine design that covers 95% of HLA class II DR protein diversity. BMC Bioinformatics, 14(1), 52.
20	immunological	max_coverage_t_cell_epitopes_western_europe	T cell epitopes	PREDIVAC	maximum cumulative coverage of T-cell epitopes predicted specifically for the set of HLA class II allelic variants occurring in the target population of Western Europe	numeric	web server	2019-07-01	http://predivac.biosci.uq.edu.au/cgi-bin/population.py	Oyarz¬ún, P., Ellis, J. J., Bod¬én, M., & Kobe, B. (2013). PREDIVAC: CD4+ T-cell epitope prediction for vaccine design that covers 95% of HLA class II DR protein diversity. BMC Bioinformatics, 14(1), 52.
21	immunological	avg_coverage_t_cell_epitopes_asia	T cell epitopes	PREDIVAC	mean cumulative coverage of T-cell epitopes predicted specifically for the set of HLA class II allelic variants occurring in the target population of Asia	numeric	web server	2019-07-01	http://predivac.biosci.uq.edu.au/cgi-bin/population.py	Oyarz¬ún, P., Ellis, J. J., Bod¬én, M., & Kobe, B. (2013). PREDIVAC: CD4+ T-cell epitope prediction for vaccine design that covers 95% of HLA class II DR protein diversity. BMC Bioinformatics, 14(1), 52.
22	immunological	avg_coverage_t_cell_epitopes_australia	T cell epitopes	PREDIVAC	mean cumulative coverage of T-cell epitopes predicted specifically for the set of HLA class II allelic variants occurring in the target population of Australia	numeric	web server	2019-07-01	http://predivac.biosci.uq.edu.au/cgi-bin/population.py	Oyarz¬ún, P., Ellis, J. J., Bod¬én, M., & Kobe, B. (2013). PREDIVAC: CD4+ T-cell epitope prediction for vaccine design that covers 95% of HLA class II DR protein diversity. BMC Bioinformatics, 14(1), 52.
23	immunological	avg_coverage_t_cell_epitopes_eastern_europe	T cell epitopes	PREDIVAC	mean cumulative coverage of T-cell epitopes predicted specifically for the set of HLA class II allelic variants occurring in the target population of Eastern Europe	numeric	web server	2019-07-01	http://predivac.biosci.uq.edu.au/cgi-bin/population.py	Oyarz¬ún, P., Ellis, J. J., Bod¬én, M., & Kobe, B. (2013). PREDIVAC: CD4+ T-cell epitope prediction for vaccine design that covers 95% of HLA class II DR protein diversity. BMC Bioinformatics, 14(1), 52.
24	immunological	avg_coverage_t_cell_epitopes_middle_east	T cell epitopes	PREDIVAC	mean cumulative coverage of T-cell epitopes predicted specifically for the set of HLA class II allelic variants occurring in the target population of Middle East	numeric	web server	2019-07-01	http://predivac.biosci.uq.edu.au/cgi-bin/population.py	Oyarz¬ún, P., Ellis, J. J., Bod¬én, M., & Kobe, B. (2013). PREDIVAC: CD4+ T-cell epitope prediction for vaccine design that covers 95% of HLA class II DR protein diversity. BMC Bioinformatics, 14(1), 52.
25	immunological	avg_coverage_t_cell_epitopes_north_africa	T cell epitopes	PREDIVAC	mean cumulative coverage of T-cell epitopes predicted specifically for the set of HLA class II allelic variants occurring in the target population of North Africa	numeric	web server	2019-07-01	http://predivac.biosci.uq.edu.au/cgi-bin/population.py	Oyarz¬ún, P., Ellis, J. J., Bod¬én, M., & Kobe, B. (2013). PREDIVAC: CD4+ T-cell epitope prediction for vaccine design that covers 95% of HLA class II DR protein diversity. BMC Bioinformatics, 14(1), 52.
26	immunological	avg_coverage_t_cell_epitopes_north_america	T cell epitopes	PREDIVAC	mean cumulative coverage of T-cell epitopes predicted specifically for the set of HLA class II allelic variants occurring in the target population of North America	numeric	web server	2019-07-01	http://predivac.biosci.uq.edu.au/cgi-bin/population.py	Oyarz¬ún, P., Ellis, J. J., Bod¬én, M., & Kobe, B. (2013). PREDIVAC: CD4+ T-cell epitope prediction for vaccine design that covers 95% of HLA class II DR protein diversity. BMC Bioinformatics, 14(1), 52.
27	immunological	avg_coverage_t_cell_epitopes_pacific	T cell epitopes	PREDIVAC	mean cumulative coverage of T-cell epitopes predicted specifically for the set of HLA class II allelic variants occurring in the target population of Pacific	numeric	web server	2019-07-01	http://predivac.biosci.uq.edu.au/cgi-bin/population.py	Oyarz¬ún, P., Ellis, J. J., Bod¬én, M., & Kobe, B. (2013). PREDIVAC: CD4+ T-cell epitope prediction for vaccine design that covers 95% of HLA class II DR protein diversity. BMC Bioinformatics, 14(1), 52.
28	immunological	avg_coverage_t_cell_epitopes_sc_america	T cell epitopes	PREDIVAC	mean cumulative coverage of T-cell epitopes predicted specifically for the set of HLA class II allelic variants occurring in the target population of South and Central America	numeric	web server	2019-07-01	http://predivac.biosci.uq.edu.au/cgi-bin/population.py	Oyarz¬ún, P., Ellis, J. J., Bod¬én, M., & Kobe, B. (2013). PREDIVAC: CD4+ T-cell epitope prediction for vaccine design that covers 95% of HLA class II DR protein diversity. BMC Bioinformatics, 14(1), 52.
29	immunological	avg_coverage_t_cell_epitopes_ss_africa	T cell epitopes	PREDIVAC	mean cumulative coverage of T-cell epitopes predicted specifically for the set of HLA class II allelic variants occurring in the target population of Sub-Saharan Africa	numeric	web server	2019-07-01	http://predivac.biosci.uq.edu.au/cgi-bin/population.py	Oyarz¬ún, P., Ellis, J. J., Bod¬én, M., & Kobe, B. (2013). PREDIVAC: CD4+ T-cell epitope prediction for vaccine design that covers 95% of HLA class II DR protein diversity. BMC Bioinformatics, 14(1), 52.
30	immunological	avg_coverage_t_cell_epitopes_western_europe	T cell epitopes	PREDIVAC	mean cumulative coverage of T-cell epitopes predicted specifically for the set of HLA class II allelic variants occurring in the target population of Western Europe	numeric	web server	2019-07-01	http://predivac.biosci.uq.edu.au/cgi-bin/population.py	Oyarz¬ún, P., Ellis, J. J., Bod¬én, M., & Kobe, B. (2013). PREDIVAC: CD4+ T-cell epitope prediction for vaccine design that covers 95% of HLA class II DR protein diversity. BMC Bioinformatics, 14(1), 52.
31	immunological	min_coverage_t_cell_epitopes_asia	T cell epitopes	PREDIVAC	minimum cumulative coverage of T-cell epitopes predicted specifically for the set of HLA class II allelic variants occurring in the target population of Asia	numeric	web server	2019-07-01	http://predivac.biosci.uq.edu.au/cgi-bin/population.py	Oyarz¬ún, P., Ellis, J. J., Bod¬én, M., & Kobe, B. (2013). PREDIVAC: CD4+ T-cell epitope prediction for vaccine design that covers 95% of HLA class II DR protein diversity. BMC Bioinformatics, 14(1), 52.
32	immunological	min_coverage_t_cell_epitopes_australia	T cell epitopes	PREDIVAC	minimum cumulative coverage of T-cell epitopes predicted specifically for the set of HLA class II allelic variants occurring in the target population of Australia	numeric	web server	2019-07-01	http://predivac.biosci.uq.edu.au/cgi-bin/population.py	Oyarz¬ún, P., Ellis, J. J., Bod¬én, M., & Kobe, B. (2013). PREDIVAC: CD4+ T-cell epitope prediction for vaccine design that covers 95% of HLA class II DR protein diversity. BMC Bioinformatics, 14(1), 52.
33	immunological	min_coverage_t_cell_epitopes_eastern_europe	T cell epitopes	PREDIVAC	minimum cumulative coverage of T-cell epitopes predicted specifically for the set of HLA class II allelic variants occurring in the target population of Eastern Europe	numeric	web server	2019-07-01	http://predivac.biosci.uq.edu.au/cgi-bin/population.py	Oyarz¬ún, P., Ellis, J. J., Bod¬én, M., & Kobe, B. (2013). PREDIVAC: CD4+ T-cell epitope prediction for vaccine design that covers 95% of HLA class II DR protein diversity. BMC Bioinformatics, 14(1), 52.
34	immunological	min_coverage_t_cell_epitopes_middle_east	T cell epitopes	PREDIVAC	minimum cumulative coverage of T-cell epitopes predicted specifically for the set of HLA class II allelic variants occurring in the target population of Middle East	numeric	web server	2019-07-01	http://predivac.biosci.uq.edu.au/cgi-bin/population.py	Oyarz¬ún, P., Ellis, J. J., Bod¬én, M., & Kobe, B. (2013). PREDIVAC: CD4+ T-cell epitope prediction for vaccine design that covers 95% of HLA class II DR protein diversity. BMC Bioinformatics, 14(1), 52.
35	immunological	min_coverage_t_cell_epitopes_north_africa	T cell epitopes	PREDIVAC	minimum cumulative coverage of T-cell epitopes predicted specifically for the set of HLA class II allelic variants occurring in the target population of North Africa	numeric	web server	2019-07-01	http://predivac.biosci.uq.edu.au/cgi-bin/population.py	Oyarz¬ún, P., Ellis, J. J., Bod¬én, M., & Kobe, B. (2013). PREDIVAC: CD4+ T-cell epitope prediction for vaccine design that covers 95% of HLA class II DR protein diversity. BMC Bioinformatics, 14(1), 52.
36	immunological	min_coverage_t_cell_epitopes_north_america	T cell epitopes	PREDIVAC	minimum cumulative coverage of T-cell epitopes predicted specifically for the set of HLA class II allelic variants occurring in the target population of North America	numeric	web server	2019-07-01	http://predivac.biosci.uq.edu.au/cgi-bin/population.py	Oyarz¬ún, P., Ellis, J. J., Bod¬én, M., & Kobe, B. (2013). PREDIVAC: CD4+ T-cell epitope prediction for vaccine design that covers 95% of HLA class II DR protein diversity. BMC Bioinformatics, 14(1), 52.
37	immunological	min_coverage_t_cell_epitopes_pacific	T cell epitopes	PREDIVAC	minimum cumulative coverage of T-cell epitopes predicted specifically for the set of HLA class II allelic variants occurring in the target population of Pacific	numeric	web server	2019-07-01	http://predivac.biosci.uq.edu.au/cgi-bin/population.py	Oyarz¬ún, P., Ellis, J. J., Bod¬én, M., & Kobe, B. (2013). PREDIVAC: CD4+ T-cell epitope prediction for vaccine design that covers 95% of HLA class II DR protein diversity. BMC Bioinformatics, 14(1), 52.
38	immunological	min_coverage_t_cell_epitopes_sc_america	T cell epitopes	PREDIVAC	minimum cumulative coverage of T-cell epitopes predicted specifically for the set of HLA class II allelic variants occurring in the target population of South and Central America	numeric	web server	2019-07-01	http://predivac.biosci.uq.edu.au/cgi-bin/population.py	Oyarz¬ún, P., Ellis, J. J., Bod¬én, M., & Kobe, B. (2013). PREDIVAC: CD4+ T-cell epitope prediction for vaccine design that covers 95% of HLA class II DR protein diversity. BMC Bioinformatics, 14(1), 52.
39	immunological	min_coverage_t_cell_epitopes_ss_africa	T cell epitopes	PREDIVAC	minimum cumulative coverage of T-cell epitopes predicted specifically for the set of HLA class II allelic variants occurring in the target population of Sub-Saharan Africa	numeric	web server	2019-07-01	http://predivac.biosci.uq.edu.au/cgi-bin/population.py	Oyarz¬ún, P., Ellis, J. J., Bod¬én, M., & Kobe, B. (2013). PREDIVAC: CD4+ T-cell epitope prediction for vaccine design that covers 95% of HLA class II DR protein diversity. BMC Bioinformatics, 14(1), 52.
40	immunological	min_coverage_t_cell_epitopes_western_europe	T cell epitopes	PREDIVAC	minimum cumulative coverage of T-cell epitopes predicted specifically for the set of HLA class II allelic variants occurring in the target population of Western Europe	numeric	web server	2019-07-01	http://predivac.biosci.uq.edu.au/cgi-bin/population.py	Oyarz¬ún, P., Ellis, J. J., Bod¬én, M., & Kobe, B. (2013). PREDIVAC: CD4+ T-cell epitope prediction for vaccine design that covers 95% of HLA class II DR protein diversity. BMC Bioinformatics, 14(1), 52.
41	immunological	number_b_cell_epitopes_bepipred_2_0	B cell epitopes	BepiPred-2.0	number of B-cell epitopes predicted using BepiPred-2.0	integer	command line tool	2019-10-14	http://www.cbs.dtu.dk/services/BepiPred/	Jespersen, M. C., Peters, B., Nielsen, M., & Marcatili, P. (2017). BepiPred-2.0: improving sequence-based B-cell epitope prediction using conformational epitopes. Nucleic Acids Research, 45(W1), W24-W29.
42	immunological	out_number_b_cell_epitopes_bepipred_2_0	B cell epitopes	BepiPred-2.0 + TMHMM2.0	number of B-cell epitopes of outside regions using BepiPred-2.0	integer	command line tool	2019-10-14	http://www.cbs.dtu.dk/services/BepiPred/	Jespersen, M. C., Peters, B., Nielsen, M., & Marcatili, P. (2017). BepiPred-2.0: improving sequence-based B-cell epitope prediction using conformational epitopes. Nucleic Acids Research, 45(W1), W24-W29.
43	immunological	tmh_number_b_cell_epitopes_bepipred_2_0	B cell epitopes	BepiPred-2.0 + TMHMM2.0	number of B-cell epitopes of transmembrane regions using BepiPred-2.0	integer	command line tool	2019-10-14	http://www.cbs.dtu.dk/services/BepiPred/	Jespersen, M. C., Peters, B., Nielsen, M., & Marcatili, P. (2017). BepiPred-2.0: improving sequence-based B-cell epitope prediction using conformational epitopes. Nucleic Acids Research, 45(W1), W24-W29.
44	immunological	in_number_b_cell_epitopes_bepipred_2_0	B cell epitopes	BepiPred-2.0 + TMHMM2.0	number of B-cell epitopes of inside regions using BepiPred-2.0	integer	command line tool	2019-10-14	http://www.cbs.dtu.dk/services/BepiPred/	Jespersen, M. C., Peters, B., Nielsen, M., & Marcatili, P. (2017). BepiPred-2.0: improving sequence-based B-cell epitope prediction using conformational epitopes. Nucleic Acids Research, 45(W1), W24-W29.
45	immunological	max_score_b_cell_epitopes_bepipred_2_0	B cell epitopes	BepiPred-2.0	maximum score of B-cell epitopes predicted using BepiPred-2.0	numeric	command line tool	2019-10-14	http://www.cbs.dtu.dk/services/BepiPred/	Jespersen, M. C., Peters, B., Nielsen, M., & Marcatili, P. (2017). BepiPred-2.0: improving sequence-based B-cell epitope prediction using conformational epitopes. Nucleic Acids Research, 45(W1), W24-W29.
46	immunological	out_max_score_b_cell_epitopes_bepipred_2_0	B cell epitopes	BepiPred-2.0 + TMHMM2.0	maximum score of B-cell epitopes of outside regions using BepiPred-2.0	numeric	command line tool	2019-10-14	http://www.cbs.dtu.dk/services/BepiPred/	Jespersen, M. C., Peters, B., Nielsen, M., & Marcatili, P. (2017). BepiPred-2.0: improving sequence-based B-cell epitope prediction using conformational epitopes. Nucleic Acids Research, 45(W1), W24-W29.
47	immunological	tmh_max_score_b_cell_epitopes_bepipred_2_0	B cell epitopes	BepiPred-2.0 + TMHMM2.0	maximum score of B-cell epitopes of transmembrane regions using BepiPred-2.0	numeric	command line tool	2019-10-14	http://www.cbs.dtu.dk/services/BepiPred/	Jespersen, M. C., Peters, B., Nielsen, M., & Marcatili, P. (2017). BepiPred-2.0: improving sequence-based B-cell epitope prediction using conformational epitopes. Nucleic Acids Research, 45(W1), W24-W29.
48	immunological	in_max_score_b_cell_epitopes_bepipred_2_0	B cell epitopes	BepiPred-2.0 + TMHMM2.0	maximum score of B-cell epitopes of inside regions using BepiPred-2.0	numeric	command line tool	2019-10-14	http://www.cbs.dtu.dk/services/BepiPred/	Jespersen, M. C., Peters, B., Nielsen, M., & Marcatili, P. (2017). BepiPred-2.0: improving sequence-based B-cell epitope prediction using conformational epitopes. Nucleic Acids Research, 45(W1), W24-W29.
49	immunological	avg_score_b_cell_epitopes_bepipred_2_0	B cell epitopes	BepiPred-2.0	mean score of B-cell epitopes predicted using BepiPred-2.0	numeric	command line tool	2019-10-14	http://www.cbs.dtu.dk/services/BepiPred/	Jespersen, M. C., Peters, B., Nielsen, M., & Marcatili, P. (2017). BepiPred-2.0: improving sequence-based B-cell epitope prediction using conformational epitopes. Nucleic Acids Research, 45(W1), W24-W29.
50	immunological	out_avg_score_b_cell_epitopes_bepipred_2_0	B cell epitopes	BepiPred-2.0 + TMHMM2.0	mean score of B-cell epitopes of outside regions using BepiPred-2.0	numeric	command line tool	2019-10-14	http://www.cbs.dtu.dk/services/BepiPred/	Jespersen, M. C., Peters, B., Nielsen, M., & Marcatili, P. (2017). BepiPred-2.0: improving sequence-based B-cell epitope prediction using conformational epitopes. Nucleic Acids Research, 45(W1), W24-W29.
51	immunological	tmh_avg_score_b_cell_epitopes_bepipred_2_0	B cell epitopes	BepiPred-2.0 + TMHMM2.0	mean score of B-cell epitopes of transmembrane regions using BepiPred-2.0	numeric	command line tool	2019-10-14	http://www.cbs.dtu.dk/services/BepiPred/	Jespersen, M. C., Peters, B., Nielsen, M., & Marcatili, P. (2017). BepiPred-2.0: improving sequence-based B-cell epitope prediction using conformational epitopes. Nucleic Acids Research, 45(W1), W24-W29.
52	immunological	in_avg_score_b_cell_epitopes_bepipred_2_0	B cell epitopes	BepiPred-2.0 + TMHMM2.0	mean score of B-cell epitopes of inside regions using BepiPred-2.0	numeric	command line tool	2019-10-14	http://www.cbs.dtu.dk/services/BepiPred/	Jespersen, M. C., Peters, B., Nielsen, M., & Marcatili, P. (2017). BepiPred-2.0: improving sequence-based B-cell epitope prediction using conformational epitopes. Nucleic Acids Research, 45(W1), W24-W29.
53	immunological	min_score_b_cell_epitopes_bepipred_2_0	B cell epitopes	BepiPred-2.0	minimum score of B-cell epitopes predicted using BepiPred-2.0	numeric	command line tool	2019-10-14	http://www.cbs.dtu.dk/services/BepiPred/	Jespersen, M. C., Peters, B., Nielsen, M., & Marcatili, P. (2017). BepiPred-2.0: improving sequence-based B-cell epitope prediction using conformational epitopes. Nucleic Acids Research, 45(W1), W24-W29.
54	immunological	out_min_score_b_cell_epitopes_bepipred_2_0	B cell epitopes	BepiPred-2.0 + TMHMM2.0	minimum score of B-cell epitopes of outside regions using BepiPred-2.0	numeric	command line tool	2019-10-14	http://www.cbs.dtu.dk/services/BepiPred/	Jespersen, M. C., Peters, B., Nielsen, M., & Marcatili, P. (2017). BepiPred-2.0: improving sequence-based B-cell epitope prediction using conformational epitopes. Nucleic Acids Research, 45(W1), W24-W29.
55	immunological	tmh_min_score_b_cell_epitopes_bepipred_2_0	B cell epitopes	BepiPred-2.0 + TMHMM2.0	minimum score of B-cell epitopes of transmembrane regions using BepiPred-2.0	numeric	command line tool	2019-10-14	http://www.cbs.dtu.dk/services/BepiPred/	Jespersen, M. C., Peters, B., Nielsen, M., & Marcatili, P. (2017). BepiPred-2.0: improving sequence-based B-cell epitope prediction using conformational epitopes. Nucleic Acids Research, 45(W1), W24-W29.
56	immunological	in_min_score_b_cell_epitopes_bepipred_2_0	B cell epitopes	BepiPred-2.0 + TMHMM2.0	minimum score of B-cell epitopes of inside regions using BepiPred-2.0	numeric	command line tool	2019-10-14	http://www.cbs.dtu.dk/services/BepiPred/	Jespersen, M. C., Peters, B., Nielsen, M., & Marcatili, P. (2017). BepiPred-2.0: improving sequence-based B-cell epitope prediction using conformational epitopes. Nucleic Acids Research, 45(W1), W24-W29.
57	immunological	number_b_cell_epitopes_bepipred_1_0	B cell epitopes	BepiPred-1.0	number of B-cell epitopes predicted using BepiPred-1.0	integer	command line tool	2020-05-28	https://downloads.iedb.org/tools/bcell/LATEST/IEDB_BCell-3.0.tar.gz	Larsen, J. E. P., Lund, O., & Nielsen, M. (2006). Improved method for predicting linear B-cell epitopes. Immunome research, 2(1), 2.
58	immunological	out_number_b_cell_epitopes_bepipred_1_0	B cell epitopes	BepiPred-1.0 + TMHMM2.0	number of B-cell epitopes of outside regions using BepiPred-1.0	integer	command line tool	2020-05-28	https://downloads.iedb.org/tools/bcell/LATEST/IEDB_BCell-3.0.tar.gz	Larsen, J. E. P., Lund, O., & Nielsen, M. (2006). Improved method for predicting linear B-cell epitopes. Immunome research, 2(1), 2.
59	immunological	tmh_number_b_cell_epitopes_bepipred_1_0	B cell epitopes	BepiPred-1.0 + TMHMM2.0	number of B-cell epitopes of transmembrane regions using BepiPred-1.0	integer	command line tool	2020-05-28	https://downloads.iedb.org/tools/bcell/LATEST/IEDB_BCell-3.0.tar.gz	Larsen, J. E. P., Lund, O., & Nielsen, M. (2006). Improved method for predicting linear B-cell epitopes. Immunome research, 2(1), 2.
60	immunological	in_number_b_cell_epitopes_bepipred_1_0	B cell epitopes	BepiPred-1.0 + TMHMM2.0	number of B-cell epitopes of inside regions using BepiPred-1.0	integer	command line tool	2020-05-28	https://downloads.iedb.org/tools/bcell/LATEST/IEDB_BCell-3.0.tar.gz	Larsen, J. E. P., Lund, O., & Nielsen, M. (2006). Improved method for predicting linear B-cell epitopes. Immunome research, 2(1), 2.
61	immunological	max_score_b_cell_epitopes_bepipred_1_0	B cell epitopes	BepiPred-1.0	maximum score of B-cell epitopes predicted using BepiPred-1.0	numeric	command line tool	2020-05-28	https://downloads.iedb.org/tools/bcell/LATEST/IEDB_BCell-3.0.tar.gz	Larsen, J. E. P., Lund, O., & Nielsen, M. (2006). Improved method for predicting linear B-cell epitopes. Immunome research, 2(1), 2.
62	immunological	out_max_score_b_cell_epitopes_bepipred_1_0	B cell epitopes	BepiPred-1.0 + TMHMM2.0	maximum score of B-cell epitopes of outside regions using BepiPred-1.0	numeric	command line tool	2020-05-28	https://downloads.iedb.org/tools/bcell/LATEST/IEDB_BCell-3.0.tar.gz	Larsen, J. E. P., Lund, O., & Nielsen, M. (2006). Improved method for predicting linear B-cell epitopes. Immunome research, 2(1), 2.
63	immunological	tmh_max_score_b_cell_epitopes_bepipred_1_0	B cell epitopes	BepiPred-1.0 + TMHMM2.0	maximum score of B-cell epitopes of transmembrane regions using BepiPred-1.0	numeric	command line tool	2020-05-28	https://downloads.iedb.org/tools/bcell/LATEST/IEDB_BCell-3.0.tar.gz	Larsen, J. E. P., Lund, O., & Nielsen, M. (2006). Improved method for predicting linear B-cell epitopes. Immunome research, 2(1), 2.
64	immunological	in_max_score_b_cell_epitopes_bepipred_1_0	B cell epitopes	BepiPred-1.0 + TMHMM2.0	maximum score of B-cell epitopes of inside regions using BepiPred-1.0	numeric	command line tool	2020-05-28	https://downloads.iedb.org/tools/bcell/LATEST/IEDB_BCell-3.0.tar.gz	Larsen, J. E. P., Lund, O., & Nielsen, M. (2006). Improved method for predicting linear B-cell epitopes. Immunome research, 2(1), 2.
65	immunological	avg_score_b_cell_epitopes_bepipred_1_0	B cell epitopes	BepiPred-1.0	mean score of B-cell epitopes predicted using BepiPred-1.0	numeric	command line tool	2020-05-28	https://downloads.iedb.org/tools/bcell/LATEST/IEDB_BCell-3.0.tar.gz	Larsen, J. E. P., Lund, O., & Nielsen, M. (2006). Improved method for predicting linear B-cell epitopes. Immunome research, 2(1), 2.
66	immunological	out_avg_score_b_cell_epitopes_bepipred_1_0	B cell epitopes	BepiPred-1.0 + TMHMM2.0	mean score of B-cell epitopes of outside regions using BepiPred-1.0	numeric	command line tool	2020-05-28	https://downloads.iedb.org/tools/bcell/LATEST/IEDB_BCell-3.0.tar.gz	Larsen, J. E. P., Lund, O., & Nielsen, M. (2006). Improved method for predicting linear B-cell epitopes. Immunome research, 2(1), 2.
67	immunological	tmh_avg_score_b_cell_epitopes_bepipred_1_0	B cell epitopes	BepiPred-1.0 + TMHMM2.0	mean score of B-cell epitopes of transmembrane regions using BepiPred-1.0	numeric	command line tool	2020-05-28	https://downloads.iedb.org/tools/bcell/LATEST/IEDB_BCell-3.0.tar.gz	Larsen, J. E. P., Lund, O., & Nielsen, M. (2006). Improved method for predicting linear B-cell epitopes. Immunome research, 2(1), 2.
68	immunological	in_avg_score_b_cell_epitopes_bepipred_1_0	B cell epitopes	BepiPred-1.0 + TMHMM2.0	mean score of B-cell epitopes of inside regions using BepiPred-1.0	numeric	command line tool	2020-05-28	https://downloads.iedb.org/tools/bcell/LATEST/IEDB_BCell-3.0.tar.gz	Larsen, J. E. P., Lund, O., & Nielsen, M. (2006). Improved method for predicting linear B-cell epitopes. Immunome research, 2(1), 2.
69	immunological	min_score_b_cell_epitopes_bepipred_1_0	B cell epitopes	BepiPred-1.0	min score of B-cell epitopes predicted using BepiPred-1.0	numeric	command line tool	2020-05-28	https://downloads.iedb.org/tools/bcell/LATEST/IEDB_BCell-3.0.tar.gz	Larsen, J. E. P., Lund, O., & Nielsen, M. (2006). Improved method for predicting linear B-cell epitopes. Immunome research, 2(1), 2.
70	immunological	out_min_score_b_cell_epitopes_bepipred_1_0	B cell epitopes	BepiPred-1.0 + TMHMM2.0	min score of B-cell epitopes of outside regions using BepiPred-1.0	numeric	command line tool	2020-05-28	https://downloads.iedb.org/tools/bcell/LATEST/IEDB_BCell-3.0.tar.gz	Larsen, J. E. P., Lund, O., & Nielsen, M. (2006). Improved method for predicting linear B-cell epitopes. Immunome research, 2(1), 2.
71	immunological	tmh_min_score_b_cell_epitopes_bepipred_1_0	B cell epitopes	BepiPred-1.0 + TMHMM2.0	min score of B-cell epitopes of transmembrane regions using BepiPred-1.0	numeric	command line tool	2020-05-28	https://downloads.iedb.org/tools/bcell/LATEST/IEDB_BCell-3.0.tar.gz	Larsen, J. E. P., Lund, O., & Nielsen, M. (2006). Improved method for predicting linear B-cell epitopes. Immunome research, 2(1), 2.
72	immunological	in_min_score_b_cell_epitopes_bepipred_1_0	B cell epitopes	BepiPred-1.0 + TMHMM2.0	min score of B-cell epitopes of inside regions using BepiPred-1.0	numeric	command line tool	2020-05-28	https://downloads.iedb.org/tools/bcell/LATEST/IEDB_BCell-3.0.tar.gz	Larsen, J. E. P., Lund, O., & Nielsen, M. (2006). Improved method for predicting linear B-cell epitopes. Immunome research, 2(1), 2.
73	immunological	number_b_cell_epitopes_abcpred	B cell epitopes	ABCpred	number of B-cell epitopes predicted using ABCpred	integer	command line tool	2019-12-05	https://webs.iiitd.edu.in/gpsrdocker/	Saha, S., & Raghava, G. P. S. (2006). Prediction of continuous B_cell epitopes in an antigen using recurrent neural network. Proteins: Structure, Function, and Bioinformatics, 65(1), 40-48.
74	immunological	out_number_b_cell_epitopes_abcpred	B cell epitopes	ABCpred + TMHMM2.0	number of B-cell epitopes of outside sequences using ABCpred	integer	command line tool	2019-12-05	https://webs.iiitd.edu.in/gpsrdocker/	Saha, S., & Raghava, G. P. S. (2006). Prediction of continuous B_cell epitopes in an antigen using recurrent neural network. Proteins: Structure, Function, and Bioinformatics, 65(1), 40-48.
75	immunological	tmh_number_b_cell_epitopes_abcpred	B cell epitopes	ABCpred + TMHMM2.0	number of B-cell epitopes of transmembrane sequences using ABCpred	integer	command line tool	2019-12-05	https://webs.iiitd.edu.in/gpsrdocker/	Saha, S., & Raghava, G. P. S. (2006). Prediction of continuous B_cell epitopes in an antigen using recurrent neural network. Proteins: Structure, Function, and Bioinformatics, 65(1), 40-48.
76	immunological	in_number_b_cell_epitopes_abcpred	B cell epitopes	ABCpred + TMHMM2.0	number of B-cell epitopes of inside sequences using ABCpred	integer	command line tool	2019-12-05	https://webs.iiitd.edu.in/gpsrdocker/	Saha, S., & Raghava, G. P. S. (2006). Prediction of continuous B_cell epitopes in an antigen using recurrent neural network. Proteins: Structure, Function, and Bioinformatics, 65(1), 40-48.
77	immunological	max_score_b_cell_epitopes_abcpred	B cell epitopes	ABCpred	maximum score of B-cell epitopes predicted using ABCpred	numeric	command line tool	2019-12-05	https://webs.iiitd.edu.in/gpsrdocker/	Saha, S., & Raghava, G. P. S. (2006). Prediction of continuous B_cell epitopes in an antigen using recurrent neural network. Proteins: Structure, Function, and Bioinformatics, 65(1), 40-48.
78	immunological	out_max_score_b_cell_epitopes_abcpred	B cell epitopes	ABCpred + TMHMM2.0	maximum score of B-cell epitopes of outside sequences using ABCpred	numeric	command line tool	2019-12-05	https://webs.iiitd.edu.in/gpsrdocker/	Saha, S., & Raghava, G. P. S. (2006). Prediction of continuous B_cell epitopes in an antigen using recurrent neural network. Proteins: Structure, Function, and Bioinformatics, 65(1), 40-48.
79	immunological	tmh_max_score_b_cell_epitopes_abcpred	B cell epitopes	ABCpred + TMHMM2.0	maximum score of B-cell epitopes of transmembrane sequences using ABCpred	numeric	command line tool	2019-12-05	https://webs.iiitd.edu.in/gpsrdocker/	Saha, S., & Raghava, G. P. S. (2006). Prediction of continuous B_cell epitopes in an antigen using recurrent neural network. Proteins: Structure, Function, and Bioinformatics, 65(1), 40-48.
80	immunological	in_max_score_b_cell_epitopes_abcpred	B cell epitopes	ABCpred + TMHMM2.0	maximum score of B-cell epitopes of inside sequences using ABCpred	numeric	command line tool	2019-12-05	https://webs.iiitd.edu.in/gpsrdocker/	Saha, S., & Raghava, G. P. S. (2006). Prediction of continuous B_cell epitopes in an antigen using recurrent neural network. Proteins: Structure, Function, and Bioinformatics, 65(1), 40-48.
81	immunological	avg_score_b_cell_epitopes_abcpred	B cell epitopes	ABCpred	mean score of B-cell epitopes predicted using ABCpred	numeric	command line tool	2019-12-05	https://webs.iiitd.edu.in/gpsrdocker/	Saha, S., & Raghava, G. P. S. (2006). Prediction of continuous B_cell epitopes in an antigen using recurrent neural network. Proteins: Structure, Function, and Bioinformatics, 65(1), 40-48.
82	immunological	out_avg_score_b_cell_epitopes_abcpred	B cell epitopes	ABCpred + TMHMM2.0	mean score of B-cell epitopes of outside sequences using ABCpred	numeric	command line tool	2019-12-05	https://webs.iiitd.edu.in/gpsrdocker/	Saha, S., & Raghava, G. P. S. (2006). Prediction of continuous B_cell epitopes in an antigen using recurrent neural network. Proteins: Structure, Function, and Bioinformatics, 65(1), 40-48.
83	immunological	tmh_avg_score_b_cell_epitopes_abcpred	B cell epitopes	ABCpred + TMHMM2.0	mean score of B-cell epitopes of transmembrane sequences using ABCpred	numeric	command line tool	2019-12-05	https://webs.iiitd.edu.in/gpsrdocker/	Saha, S., & Raghava, G. P. S. (2006). Prediction of continuous B_cell epitopes in an antigen using recurrent neural network. Proteins: Structure, Function, and Bioinformatics, 65(1), 40-48.
84	immunological	in_avg_score_b_cell_epitopes_abcpred	B cell epitopes	ABCpred + TMHMM2.0	mean score of B-cell epitopes of inside sequences using ABCpred	numeric	command line tool	2019-12-05	https://webs.iiitd.edu.in/gpsrdocker/	Saha, S., & Raghava, G. P. S. (2006). Prediction of continuous B_cell epitopes in an antigen using recurrent neural network. Proteins: Structure, Function, and Bioinformatics, 65(1), 40-48.
85	immunological	min_score_b_cell_epitopes_abcpred	B cell epitopes	ABCpred	minimum score of B-cell epitopes predicted using ABCpred	numeric	command line tool	2019-12-05	https://webs.iiitd.edu.in/gpsrdocker/	Saha, S., & Raghava, G. P. S. (2006). Prediction of continuous B_cell epitopes in an antigen using recurrent neural network. Proteins: Structure, Function, and Bioinformatics, 65(1), 40-48.
86	immunological	out_min_score_b_cell_epitopes_abcpred	B cell epitopes	ABCpred + TMHMM2.0	minimum score of B-cell epitopes of outside sequences using ABCpred	numeric	command line tool	2019-12-05	https://webs.iiitd.edu.in/gpsrdocker/	Saha, S., & Raghava, G. P. S. (2006). Prediction of continuous B_cell epitopes in an antigen using recurrent neural network. Proteins: Structure, Function, and Bioinformatics, 65(1), 40-48.
87	immunological	tmh_min_score_b_cell_epitopes_abcpred	B cell epitopes	ABCpred + TMHMM2.0	minimum score of B-cell epitopes of transmembrane sequences using ABCpred	numeric	command line tool	2019-12-05	https://webs.iiitd.edu.in/gpsrdocker/	Saha, S., & Raghava, G. P. S. (2006). Prediction of continuous B_cell epitopes in an antigen using recurrent neural network. Proteins: Structure, Function, and Bioinformatics, 65(1), 40-48.
88	immunological	in_min_score_b_cell_epitopes_abcpred	B cell epitopes	ABCpred + TMHMM2.0	minimum score of B-cell epitopes of inside sequences using ABCpred	numeric	command line tool	2019-12-05	https://webs.iiitd.edu.in/gpsrdocker/	Saha, S., & Raghava, G. P. S. (2006). Prediction of continuous B_cell epitopes in an antigen using recurrent neural network. Proteins: Structure, Function, and Bioinformatics, 65(1), 40-48.
89	immunological	number_ctl_epitopes	cytotoxic T cell epitopes	CTLPred	number of cytotoxic T cell epitopes	integer	command line tool	2019-12-03	https://webs.iiitd.edu.in/gpsrdocker/	Bhasin, M., & Raghava, G. P. S. (2004). Prediction of CTL epitopes using QM, SVM and ANN techniques. Vaccine, 22(23-24), 3195-3204.
90	immunological	max_score_ctl_epitopes	cytotoxic T cell epitopes	CTLPred	maximum score of cytotoxic T cell epitopes	numeric	command line tool	2019-12-03	https://webs.iiitd.edu.in/gpsrdocker/	Bhasin, M., & Raghava, G. P. S. (2004). Prediction of CTL epitopes using QM, SVM and ANN techniques. Vaccine, 22(23-24), 3195-3204.
91	immunological	avg_score_ctl_epitopes	cytotoxic T cell epitopes	CTLPred	mean score of cytotoxic T cell epitopes	numeric	command line tool	2019-12-03	https://webs.iiitd.edu.in/gpsrdocker/	Bhasin, M., & Raghava, G. P. S. (2004). Prediction of CTL epitopes using QM, SVM and ANN techniques. Vaccine, 22(23-24), 3195-3204.
92	immunological	min_score_ctl_epitopes	cytotoxic T cell epitopes	CTLPred	minimum score of cytotoxic T cell epitopes	numeric	command line tool	2019-12-03	https://webs.iiitd.edu.in/gpsrdocker/	Bhasin, M., & Raghava, G. P. S. (2004). Prediction of CTL epitopes using QM, SVM and ANN techniques. Vaccine, 22(23-24), 3195-3204.
93	immunological	number_il_10_epitopes	chemokine inducer epitopes	IL-10Pred	number of interleukine-10 inducing epitopes predicted	integer	command line tool	2019-10-03	https://webs.iiitd.edu.in/gpsrdocker/	Nagpal, G., Usmani, S. S., Dhanda, S. K., Kaur, H., Singh, S., Sharma, M., & Raghava, G. P. (2017). Computer-aided designing of immunosuppressive peptides based on IL-10 inducing potential. Scientific Reports, 7, 42851.
94	immunological	max_score_il_10_epitopes	chemokine inducer epitopes	IL-10Pred	maximum score of interleukine-10 inducing epitopes predicted	numeric	command line tool	2019-10-03	https://webs.iiitd.edu.in/gpsrdocker/	Nagpal, G., Usmani, S. S., Dhanda, S. K., Kaur, H., Singh, S., Sharma, M., & Raghava, G. P. (2017). Computer-aided designing of immunosuppressive peptides based on IL-10 inducing potential. Scientific Reports, 7, 42851.
95	immunological	avg_score_il_10_epitopes	chemokine inducer epitopes	IL-10Pred	mean score of interleukine-10 inducing epitopes predicted	numeric	command line tool	2019-10-03	https://webs.iiitd.edu.in/gpsrdocker/	Nagpal, G., Usmani, S. S., Dhanda, S. K., Kaur, H., Singh, S., Sharma, M., & Raghava, G. P. (2017). Computer-aided designing of immunosuppressive peptides based on IL-10 inducing potential. Scientific Reports, 7, 42851.
96	immunological	min_score_il_10_epitopes	chemokine inducer epitopes	IL-10Pred	minimum score of interleukine-10 inducing epitopes predicted	numeric	command line tool	2019-10-03	https://webs.iiitd.edu.in/gpsrdocker/	Nagpal, G., Usmani, S. S., Dhanda, S. K., Kaur, H., Singh, S., Sharma, M., & Raghava, G. P. (2017). Computer-aided designing of immunosuppressive peptides based on IL-10 inducing potential. Scientific Reports, 7, 42851.
97	immunological	number_ifn_epitopes	chemokine inducer epitopes	IFNepitope	number of IFN-gamma inducing epitopes predicted	integer	command line tool	2019-12-08	https://webs.iiitd.edu.in/gpsrdocker/	Dhanda, S. K., Vir, P., & Raghava, G. P. (2013). Designing of interferon-gamma inducing MHC class-II binders. Biology Direct, 8(1), 30.
98	immunological	max_score_ifn_epitopes	chemokine inducer epitopes	IFNepitope	maximum score of IFN-gamma inducing epitopes predicted	numeric	command line tool	2019-12-08	https://webs.iiitd.edu.in/gpsrdocker/	Dhanda, S. K., Vir, P., & Raghava, G. P. (2013). Designing of interferon-gamma inducing MHC class-II binders. Biology Direct, 8(1), 30.
99	immunological	avg_score_ifn_epitopes	chemokine inducer epitopes	IFNepitope	mean score of IFN-gamma inducing epitopes predicted	numeric	command line tool	2019-12-08	https://webs.iiitd.edu.in/gpsrdocker/	Dhanda, S. K., Vir, P., & Raghava, G. P. (2013). Designing of interferon-gamma inducing MHC class-II binders. Biology Direct, 8(1), 30.
100	immunological	min_score_ifn_epitopes	chemokine inducer epitopes	IFNepitope	minimum score of IFN-gamma inducing epitopes predicted	numeric	command line tool	2019-12-08	https://webs.iiitd.edu.in/gpsrdocker/	Dhanda, S. K., Vir, P., & Raghava, G. P. (2013). Designing of interferon-gamma inducing MHC class-II binders. Biology Direct, 8(1), 30.
101	immunological	number_tap_high_binding_peptides	TAP binding peptides	TAPPred	number of high binding affinity peptides toward the TAP transporter predicted	integer	command line tool	2019-12-08	https://webs.iiitd.edu.in/gpsrdocker/	Bhasin, M., & Raghava, G. P. S. (2004). Analysis and prediction of affinity of TAP binding peptides using cascade SVM. Protein Science, 13(3), 596-607.
102	immunological	max_score_tap_high_binding_peptides	TAP binding peptides	TAPPred	maximum score of high binding affinity peptides toward the TAP transporter predicted	numeric	command line tool	2019-12-08	https://webs.iiitd.edu.in/gpsrdocker/	Bhasin, M., & Raghava, G. P. S. (2004). Analysis and prediction of affinity of TAP binding peptides using cascade SVM. Protein Science, 13(3), 596-607.
103	immunological	avg_score_tap_high_binding_peptides	TAP binding peptides	TAPPred	mean score of high binding affinity peptides toward the TAP transporter predicted	numeric	command line tool	2019-12-08	https://webs.iiitd.edu.in/gpsrdocker/	Bhasin, M., & Raghava, G. P. S. (2004). Analysis and prediction of affinity of TAP binding peptides using cascade SVM. Protein Science, 13(3), 596-607.
104	immunological	min_score_tap_high_binding_peptides	TAP binding peptides	TAPPred	minimum score of high binding affinity peptides toward the TAP transporter predicted	numeric	command line tool	2019-12-08	https://webs.iiitd.edu.in/gpsrdocker/	Bhasin, M., & Raghava, G. P. S. (2004). Analysis and prediction of affinity of TAP binding peptides using cascade SVM. Protein Science, 13(3), 596-607.
105	immunological	max_percent_rank_mhc_i_epitopes	MHC class I epitopes	IEDB MHC-I Binding Predictions-2.22.3	maximum percentile rank of MHC-I binding epitopes predicted across all 27 reference alleles with > 97% population coverage	numeric	command line tool	2020-05-31	https://downloads.iedb.org/tools/mhci/LATEST/IEDB_MHC_I-2.22.3.tar.gz	Nielsen, M., Lundegaard, C., Worning, P., Lauem¬øller, S. L., Lamberth, K., Buus, S., ... & Lund, O. (2003). Reliable prediction of T-cell epitopes using neural networks with novel sequence representations. Protein Science, 12(5), 1007-1017.;Bui, H. H., Sidney, J., Peters, B., Sathiamurthy, M., Sinichi, A., Purton, K. A., ... & Sette, A. (2005). Automated generation and evaluation of specific MHC…
106	immunological	avg_percent_rank_mhc_i_epitopes	MHC class I epitopes	IEDB MHC-I Binding Predictions-2.22.3	mean percentile rank of MHC-I binding epitopes predicted across all 27 reference alleles with > 97% population coverage	numeric	command line tool	2020-05-31	https://downloads.iedb.org/tools/mhci/LATEST/IEDB_MHC_I-2.22.3.tar.gz	Nielsen, M., Lundegaard, C., Worning, P., Lauem¬øller, S. L., Lamberth, K., Buus, S., ... & Lund, O. (2003). Reliable prediction of T-cell epitopes using neural networks with novel sequence representations. Protein Science, 12(5), 1007-1017.;Bui, H. H., Sidney, J., Peters, B., Sathiamurthy, M., Sinichi, A., Purton, K. A., ... & Sette, A. (2005). Automated generation and evaluation of specific MHC…
107	immunological	min_percent_rank_mhc_i_epitopes	MHC class I epitopes	IEDB MHC-I Binding Predictions-2.22.3	minimum percentile rank of MHC-I binding epitopes predicted across all 27 reference alleles with > 97% population coverage	numeric	command line tool	2020-05-31	https://downloads.iedb.org/tools/mhci/LATEST/IEDB_MHC_I-2.22.3.tar.gz	Nielsen, M., Lundegaard, C., Worning, P., Lauem¬øller, S. L., Lamberth, K., Buus, S., ... & Lund, O. (2003). Reliable prediction of T-cell epitopes using neural networks with novel sequence representations. Protein Science, 12(5), 1007-1017.;Bui, H. H., Sidney, J., Peters, B., Sathiamurthy, M., Sinichi, A., Purton, K. A., ... & Sette, A. (2005). Automated generation and evaluation of specific MHC…
108	immunological	max_percent_rank_mhc_ii_epitopes	MHC class II epitopes	IEDB MHC-II Binding Predictions-2.22.3	maximum percentile rank of MHC-II binding epitopes predicted across all 27 reference alleles with > 99% population coverage	numeric	command line tool	2020-06-16	https://downloads.iedb.org/tools/mhcii/LATEST/IEDB_MHC_II-2.22.3.tar.gz	Bui, H. H., Sidney, J., Peters, B., Sathiamurthy, M., Sinichi, A., Purton, K. A., ... & Sette, A. (2005). Automated generation and evaluation of specific MHC binding predictive tools: ARB matrix applications. Immunogenetics, 57(5), 304-314.;Nielsen, M., Lundegaard, C., & Lund, O. (2007). Prediction of MHC class II binding affinity using SMM-align, a novel stabilization matrix alignment method. BM…
109	immunological	avg_percent_rank_mhc_ii_epitopes	MHC class II epitopes	IEDB MHC-II Binding Predictions-2.22.3	mean percentile rank of MHC-II binding epitopes predicted across all 27 reference alleles with > 99% population coverage	numeric	command line tool	2020-06-16	https://downloads.iedb.org/tools/mhcii/LATEST/IEDB_MHC_II-2.22.3.tar.gz	Bui, H. H., Sidney, J., Peters, B., Sathiamurthy, M., Sinichi, A., Purton, K. A., ... & Sette, A. (2005). Automated generation and evaluation of specific MHC binding predictive tools: ARB matrix applications. Immunogenetics, 57(5), 304-314.;Nielsen, M., Lundegaard, C., & Lund, O. (2007). Prediction of MHC class II binding affinity using SMM-align, a novel stabilization matrix alignment method. BM…
110	immunological	min_percent_rank_mhc_ii_epitopes	MHC class II epitopes	IEDB MHC-II Binding Predictions-2.22.3	minimum percentile rank of MHC-II binding epitopes predicted across all 27 reference alleles with > 99% population coverage	numeric	command line tool	2020-06-16	https://downloads.iedb.org/tools/mhcii/LATEST/IEDB_MHC_II-2.22.3.tar.gz	Bui, H. H., Sidney, J., Peters, B., Sathiamurthy, M., Sinichi, A., Purton, K. A., ... & Sette, A. (2005). Automated generation and evaluation of specific MHC binding predictive tools: ARB matrix applications. Immunogenetics, 57(5), 304-314.;Nielsen, M., Lundegaard, C., & Lund, O. (2007). Prediction of MHC class II binding affinity using SMM-align, a novel stabilization matrix alignment method. BM…
111	immunological	max_kolaskar_tongaonkar_antigenicity	antigenicity	IEDB Antibody Epitope Prediction-3.0	maximum score of Kolaskar and Tongaonkar antigenic determinants prediction	numeric	command line tool	2020-05-28	https://downloads.iedb.org/tools/bcell/LATEST/IEDB_BCell-3.0.tar.gz	Kolaskar, A. S., & Tongaonkar, P. C. (1990). A semi-empirical method for prediction of antigenic determinants on protein antigens. FEBS letters, 276(1-2), 172-174.
112	immunological	avg_kolaskar_tongaonkar_antigenicity	antigenicity	IEDB Antibody Epitope Prediction-3.0	mean score of Kolaskar and Tongaonkar antigenic determinants prediction	numeric	command line tool	2020-05-28	https://downloads.iedb.org/tools/bcell/LATEST/IEDB_BCell-3.0.tar.gz	Kolaskar, A. S., & Tongaonkar, P. C. (1990). A semi-empirical method for prediction of antigenic determinants on protein antigens. FEBS letters, 276(1-2), 172-174.
113	immunological	min_kolaskar_tongaonkar_antigenicity	antigenicity	IEDB Antibody Epitope Prediction-3.0	minimum score of Kolaskar and Tongaonkar antigenic determinants prediction	numeric	command line tool	2020-05-28	https://downloads.iedb.org/tools/bcell/LATEST/IEDB_BCell-3.0.tar.gz	Kolaskar, A. S., & Tongaonkar, P. C. (1990). A semi-empirical method for prediction of antigenic determinants on protein antigens. FEBS letters, 276(1-2), 172-174.
114	immunological	max_class_i_immunogenicity	immunogenicity	IEDB Class I Immunogenicity-1.1	maximum score of predicted immunogenicities of peptide MHC (pMHC) complexes	numeric	command line tool	2020-06-17	https://downloads.iedb.org/tools/immunogenicity/LATEST/IEDB_Immunogenicity-1.1.tar.gz	Calis, J. J., Maybeno, M., Greenbaum, J. A., Weiskopf, D., De Silva, A. D., Sette, A., ... & Peters, B. (2013). Properties of MHC class I presented peptides that enhance immunogenicity. PLoS Comput Biol, 9(10), e1003266.
115	immunological	avg_class_i_immunogenicity	immunogenicity	IEDB Class I Immunogenicity-1.1	mean score of predicted immunogenicities of peptide MHC (pMHC) complexes	numeric	command line tool	2020-06-17	https://downloads.iedb.org/tools/immunogenicity/LATEST/IEDB_Immunogenicity-1.1.tar.gz	Calis, J. J., Maybeno, M., Greenbaum, J. A., Weiskopf, D., De Silva, A. D., Sette, A., ... & Peters, B. (2013). Properties of MHC class I presented peptides that enhance immunogenicity. PLoS Comput Biol, 9(10), e1003266.
116	immunological	min_class_i_immunogenicity	immunogenicity	IEDB Class I Immunogenicity-1.1	minimum score of predicted immunogenicities of peptide MHC (pMHC) complexes	numeric	command line tool	2020-06-17	https://downloads.iedb.org/tools/immunogenicity/LATEST/IEDB_Immunogenicity-1.1.tar.gz	Calis, J. J., Maybeno, M., Greenbaum, J. A., Weiskopf, D., De Silva, A. D., Sette, A., ... & Peters, B. (2013). Properties of MHC class I presented peptides that enhance immunogenicity. PLoS Comput Biol, 9(10), e1003266.
117	proteomic	extracellular	subcellular localization	CELLO v.2.5	reliability score that the predicted location is extracellular	numeric	web server	2019-07-17	http://cello.life.nctu.edu.tw	Yu, C. S., Chen, Y. C., Lu, C. H., & Hwang, J. K. (2006). Prediction of protein subcellular localization. Proteins: Structure, Function, and Bioinformatics, 64(3), 643-651.
118	proteomic	plasma_membrane	subcellular localization	CELLO v.2.5	reliability score that the predicted location is plasma membrane	numeric	web server	2019-07-17	http://cello.life.nctu.edu.tw	Yu, C. S., Chen, Y. C., Lu, C. H., & Hwang, J. K. (2006). Prediction of protein subcellular localization. Proteins: Structure, Function, and Bioinformatics, 64(3), 643-651.
119	proteomic	cytoplasmic	subcellular localization	CELLO v.2.5	reliability score that the predicted location is cytoplasmic	numeric	web server	2019-07-17	http://cello.life.nctu.edu.tw	Yu, C. S., Chen, Y. C., Lu, C. H., & Hwang, J. K. (2006). Prediction of protein subcellular localization. Proteins: Structure, Function, and Bioinformatics, 64(3), 643-651.
120	proteomic	cytoskeletal	subcellular localization	CELLO v.2.5	reliability score that the predicted location is cytoskeletal	numeric	web server	2019-07-17	http://cello.life.nctu.edu.tw	Yu, C. S., Chen, Y. C., Lu, C. H., & Hwang, J. K. (2006). Prediction of protein subcellular localization. Proteins: Structure, Function, and Bioinformatics, 64(3), 643-651.
121	proteomic	endoplasmic_reticulum	subcellular localization	CELLO v.2.5	reliability score that the predicted location is endoplasmic membrane	numeric	web server	2019-07-17	http://cello.life.nctu.edu.tw	Yu, C. S., Chen, Y. C., Lu, C. H., & Hwang, J. K. (2006). Prediction of protein subcellular localization. Proteins: Structure, Function, and Bioinformatics, 64(3), 643-651.
122	proteomic	golgi	subcellular localization	CELLO v.2.5	reliability score that the predicted location is golgi	numeric	web server	2019-07-17	http://cello.life.nctu.edu.tw	Yu, C. S., Chen, Y. C., Lu, C. H., & Hwang, J. K. (2006). Prediction of protein subcellular localization. Proteins: Structure, Function, and Bioinformatics, 64(3), 643-651.
123	proteomic	lysosomal	subcellular localization	CELLO v.2.5	reliability score that the predicted location is lysosomal	numeric	web server	2019-07-17	http://cello.life.nctu.edu.tw	Yu, C. S., Chen, Y. C., Lu, C. H., & Hwang, J. K. (2006). Prediction of protein subcellular localization. Proteins: Structure, Function, and Bioinformatics, 64(3), 643-651.
124	proteomic	mitochondrial	subcellular localization	CELLO v.2.5	reliability score that the predicted location is mitochondrial	numeric	web server	2019-07-17	http://cello.life.nctu.edu.tw	Yu, C. S., Chen, Y. C., Lu, C. H., & Hwang, J. K. (2006). Prediction of protein subcellular localization. Proteins: Structure, Function, and Bioinformatics, 64(3), 643-651.
125	proteomic	chloroplast	subcellular localization	CELLO v.2.5	reliability score that the predicted location is chloroplast	numeric	web server	2019-07-17	http://cello.life.nctu.edu.tw	Yu, C. S., Chen, Y. C., Lu, C. H., & Hwang, J. K. (2006). Prediction of protein subcellular localization. Proteins: Structure, Function, and Bioinformatics, 64(3), 643-651.
126	proteomic	peroxisomal	subcellular localization	CELLO v.2.5	reliability score that the predicted location is peroxisomal	numeric	web server	2019-07-17	http://cello.life.nctu.edu.tw	Yu, C. S., Chen, Y. C., Lu, C. H., & Hwang, J. K. (2006). Prediction of protein subcellular localization. Proteins: Structure, Function, and Bioinformatics, 64(3), 643-651.
127	proteomic	vacuole	subcellular localization	CELLO v.2.5	reliability score that the predicted location is vacuole	numeric	web server	2019-07-17	http://cello.life.nctu.edu.tw	Yu, C. S., Chen, Y. C., Lu, C. H., & Hwang, J. K. (2006). Prediction of protein subcellular localization. Proteins: Structure, Function, and Bioinformatics, 64(3), 643-651.
128	proteomic	nuclear	subcellular localization	CELLO v.2.5	reliability score that the predicted location is nuclear	numeric	web server	2019-07-17	http://cello.life.nctu.edu.tw	Yu, C. S., Chen, Y. C., Lu, C. H., & Hwang, J. K. (2006). Prediction of protein subcellular localization. Proteins: Structure, Function, and Bioinformatics, 64(3), 643-651.
129	proteomic	malarial_adhesin	malarial adhesins/adhesin-like proteins	MAAP	score of malarial adhesins/adhesin-like proteins prediction	numeric	web server	2019-07-17	http://maap.igib.res.in/index.php	Ansari, F. A., Kumar, N., Bala Subramanyam, M., Gnanamani, M., & Ramachandran, S. (2008). MAAP: Malarial adhesins and adhesin_like proteins predictor. Proteins: Structure, Function, and Bioinformatics, 70(3), 659-666.
130	proteomic	length	physicochemical properties	Peptides-2.4.1	length of the sequence	integer	R package	2019-07-16	https://cran.r-project.org/web/packages/Peptides/index.html	Osorio, D., Rond¬ón-Villarrea, P., & Torres, R. (2015). Peptides: a package for data mining of antimicrobial peptides. R Journal, 7(1).
131	proteomic	weight	physicochemical properties	Peptides-2.4.1	molecular weight of the sequence	numeric	R package	2019-07-16	https://cran.r-project.org/web/packages/Peptides/index.html	Osorio, D., Rond¬ón-Villarrea, P., & Torres, R. (2015). Peptides: a package for data mining of antimicrobial peptides. R Journal, 7(1).
132	proteomic	tiny	physicochemical properties	Peptides-2.4.1	percentage of tiny amino acids in the sequence (A, C, G, S, T, U)	numeric	R package	2019-07-16	https://cran.r-project.org/web/packages/Peptides/index.html	Osorio, D., Rond¬ón-Villarrea, P., & Torres, R. (2015). Peptides: a package for data mining of antimicrobial peptides. R Journal, 7(1).
133	proteomic	small	physicochemical properties	Peptides-2.4.1	percentage of small amino acids in the sequence (A, B, C, D, G, N, P, S, T, U, V)	numeric	R package	2019-07-16	https://cran.r-project.org/web/packages/Peptides/index.html	Osorio, D., Rond¬ón-Villarrea, P., & Torres, R. (2015). Peptides: a package for data mining of antimicrobial peptides. R Journal, 7(1).
134	proteomic	aliphatic	physicochemical properties	Peptides-2.4.1	percentage of aliphatic amino acids in the sequence (A, I, L, V)	numeric	R package	2019-07-16	https://cran.r-project.org/web/packages/Peptides/index.html	Osorio, D., Rond¬ón-Villarrea, P., & Torres, R. (2015). Peptides: a package for data mining of antimicrobial peptides. R Journal, 7(1).
135	proteomic	aromatic	physicochemical properties	Peptides-2.4.1	percentage of aromatic amino acids in the sequence (F, H, W, Y)	numeric	R package	2019-07-16	https://cran.r-project.org/web/packages/Peptides/index.html	Osorio, D., Rond¬ón-Villarrea, P., & Torres, R. (2015). Peptides: a package for data mining of antimicrobial peptides. R Journal, 7(1).
136	proteomic	nonpolar	physicochemical properties	Peptides-2.4.1	percentage of non-polar amino acids in the sequence (A, C, F, G, I, L, M, P, U, V, W, Y)	numeric	R package	2019-07-16	https://cran.r-project.org/web/packages/Peptides/index.html	Osorio, D., Rond¬ón-Villarrea, P., & Torres, R. (2015). Peptides: a package for data mining of antimicrobial peptides. R Journal, 7(1).
137	proteomic	polar	physicochemical properties	Peptides-2.4.1	percentage of polar amino acids in the sequence (D, E, H, K, N, Q, R, S, T, Z)	numeric	R package	2019-07-16	https://cran.r-project.org/web/packages/Peptides/index.html	Osorio, D., Rond¬ón-Villarrea, P., & Torres, R. (2015). Peptides: a package for data mining of antimicrobial peptides. R Journal, 7(1).
138	proteomic	charged	physicochemical properties	Peptides-2.4.1	percentage of charged amino acids in the sequence (B, D, E, H, K, R, Z)	numeric	R package	2019-07-16	https://cran.r-project.org/web/packages/Peptides/index.html	Osorio, D., Rond¬ón-Villarrea, P., & Torres, R. (2015). Peptides: a package for data mining of antimicrobial peptides. R Journal, 7(1).
139	proteomic	basic	physicochemical properties	Peptides-2.4.1	percentage of basic amino acids in the sequence (H, K, R)	numeric	R package	2019-07-16	https://cran.r-project.org/web/packages/Peptides/index.html	Osorio, D., Rond¬ón-Villarrea, P., & Torres, R. (2015). Peptides: a package for data mining of antimicrobial peptides. R Journal, 7(1).
140	proteomic	acidic	physicochemical properties	Peptides-2.4.1	percentage of acidic amino acids in the sequence (B, D, E, Z)	numeric	R package	2019-07-16	https://cran.r-project.org/web/packages/Peptides/index.html	Osorio, D., Rond¬ón-Villarrea, P., & Torres, R. (2015). Peptides: a package for data mining of antimicrobial peptides. R Journal, 7(1).
141	proteomic	pi_value	physicochemical properties	Peptides-2.4.1	isoelectric point (code has been modified to include pKa value of 5.47 for selenocysteine)	numeric	R package	2019-07-16	https://cran.r-project.org/web/packages/Peptides/index.html	Osorio, D., Rond¬ón-Villarrea, P., & Torres, R. (2015). Peptides: a package for data mining of antimicrobial peptides. R Journal, 7(1).
142	proteomic	hydrophobicity	physicochemical properties	Peptides-2.4.1	GRAVY (grand mean of hydropathy) hydrophobicity index	numeric	R package	2019-07-16	https://cran.r-project.org/web/packages/Peptides/index.html	Osorio, D., Rond¬ón-Villarrea, P., & Torres, R. (2015). Peptides: a package for data mining of antimicrobial peptides. R Journal, 7(1).
143	proteomic	net_charge	physicochemical properties	Peptides-2.4.1	net charge of the sequence at pH = 7 (code has been modified to include pKa value of 5.47 for selenocysteine)	numeric	R package	2019-07-16	https://cran.r-project.org/web/packages/Peptides/index.html	Osorio, D., Rond¬ón-Villarrea, P., & Torres, R. (2015). Peptides: a package for data mining of antimicrobial peptides. R Journal, 7(1).
144	proteomic	boman_index	physicochemical properties	Peptides-2.4.1	potential protein interaction index proposed by Boman (2003). A more hydrophobic peptide tends to have a negative index, while a more hydrophilic peptide tends to have a more positive index	numeric	R package	2019-07-16	https://cran.r-project.org/web/packages/Peptides/index.html	Osorio, D., Rond¬ón-Villarrea, P., & Torres, R. (2015). Peptides: a package for data mining of antimicrobial peptides. R Journal, 7(1).
145	proteomic	hydrophobicity_Group1	physicochemical properties	protr-1.6.2	percentage of polar amino acids in the sequence (R, K, E, D, Q, N)	numeric	R package	2020-08-03	https://cran.r-project.org/web/packages/protr/index.html	Xiao, N., Cao, D. S., Zhu, M. F., & Xu, Q. S. (2015). protr/ProtrWeb: R package and web server for generating various numerical representation schemes of protein sequences. Bioinformatics, 31(11), 1857-1859.
146	proteomic	hydrophobicity_Group2	physicochemical properties	protr-1.6.2	percentage of neutral amino acids in the sequence (G, A, S, T, P, H, Y)	numeric	R package	2020-08-03	https://cran.r-project.org/web/packages/protr/index.html	Xiao, N., Cao, D. S., Zhu, M. F., & Xu, Q. S. (2015). protr/ProtrWeb: R package and web server for generating various numerical representation schemes of protein sequences. Bioinformatics, 31(11), 1857-1859.
147	proteomic	hydrophobicity_Group3	physicochemical properties	protr-1.6.2	percentage of hydrophobicity amino acids in the sequence (C, L, V, I, M, F, W)	numeric	R package	2020-08-03	https://cran.r-project.org/web/packages/protr/index.html	Xiao, N., Cao, D. S., Zhu, M. F., & Xu, Q. S. (2015). protr/ProtrWeb: R package and web server for generating various numerical representation schemes of protein sequences. Bioinformatics, 31(11), 1857-1859.
148	proteomic	normwaalsvolume_Group1	physicochemical properties	protr-1.6.2	percentage of amino acids with normalized van der Waals volume between 0-2.78 (G, A, S, T, P, D, C)	numeric	R package	2020-08-03	https://cran.r-project.org/web/packages/protr/index.html	Xiao, N., Cao, D. S., Zhu, M. F., & Xu, Q. S. (2015). protr/ProtrWeb: R package and web server for generating various numerical representation schemes of protein sequences. Bioinformatics, 31(11), 1857-1859.
149	proteomic	normwaalsvolume_Group2	physicochemical properties	protr-1.6.2	percentage of amino acids with normalized van der Waals volume between 2.95-4.0 (N, V, E, Q, I, L)	numeric	R package	2020-08-03	https://cran.r-project.org/web/packages/protr/index.html	Xiao, N., Cao, D. S., Zhu, M. F., & Xu, Q. S. (2015). protr/ProtrWeb: R package and web server for generating various numerical representation schemes of protein sequences. Bioinformatics, 31(11), 1857-1859.
150	proteomic	normwaalsvolume_Group3	physicochemical properties	protr-1.6.2	percentage of amino acids with normalized van der Waals volume between 4.03-8.08 (M, H, K, F, R, Y, W)	numeric	R package	2020-08-03	https://cran.r-project.org/web/packages/protr/index.html	Xiao, N., Cao, D. S., Zhu, M. F., & Xu, Q. S. (2015). protr/ProtrWeb: R package and web server for generating various numerical representation schemes of protein sequences. Bioinformatics, 31(11), 1857-1859.
151	proteomic	polarity_Group1	physicochemical properties	protr-1.6.2	percentage of amino acids with polarity between 4.9-6.2 (L, I, F, W, C, M, V, Y)	numeric	R package	2020-08-03	https://cran.r-project.org/web/packages/protr/index.html	Xiao, N., Cao, D. S., Zhu, M. F., & Xu, Q. S. (2015). protr/ProtrWeb: R package and web server for generating various numerical representation schemes of protein sequences. Bioinformatics, 31(11), 1857-1859.
152	proteomic	polarity_Group2	physicochemical properties	protr-1.6.2	percentage of amino acids with polarity between 8.0-9.2 (P, A, T, G, S)	numeric	R package	2020-08-03	https://cran.r-project.org/web/packages/protr/index.html	Xiao, N., Cao, D. S., Zhu, M. F., & Xu, Q. S. (2015). protr/ProtrWeb: R package and web server for generating various numerical representation schemes of protein sequences. Bioinformatics, 31(11), 1857-1859.
153	proteomic	polarity_Group3	physicochemical properties	protr-1.6.2	percentage of amino acids with polarity between 10.4-13.0 (H, Q, R, K, N, E, D)	numeric	R package	2020-08-03	https://cran.r-project.org/web/packages/protr/index.html	Xiao, N., Cao, D. S., Zhu, M. F., & Xu, Q. S. (2015). protr/ProtrWeb: R package and web server for generating various numerical representation schemes of protein sequences. Bioinformatics, 31(11), 1857-1859.
154	proteomic	polarizability_Group1	physicochemical properties	protr-1.6.2	percentage of amino acids with polarizability between 0-1.08 (G, A, S, D, T)	numeric	R package	2020-08-03	https://cran.r-project.org/web/packages/protr/index.html	Xiao, N., Cao, D. S., Zhu, M. F., & Xu, Q. S. (2015). protr/ProtrWeb: R package and web server for generating various numerical representation schemes of protein sequences. Bioinformatics, 31(11), 1857-1859.
155	proteomic	polarizability_Group2	physicochemical properties	protr-1.6.2	percentage of amino acids with polarizability between 0.128-0.186 (C, P, N, V, E, Q, I, L)	numeric	R package	2020-08-03	https://cran.r-project.org/web/packages/protr/index.html	Xiao, N., Cao, D. S., Zhu, M. F., & Xu, Q. S. (2015). protr/ProtrWeb: R package and web server for generating various numerical representation schemes of protein sequences. Bioinformatics, 31(11), 1857-1859.
156	proteomic	polarizability_Group3	physicochemical properties	protr-1.6.2	percentage of amino acids with polarizability between 0.219-0.409 (K, M, H, F, R, Y, W)	numeric	R package	2020-08-03	https://cran.r-project.org/web/packages/protr/index.html	Xiao, N., Cao, D. S., Zhu, M. F., & Xu, Q. S. (2015). protr/ProtrWeb: R package and web server for generating various numerical representation schemes of protein sequences. Bioinformatics, 31(11), 1857-1859.
157	proteomic	charge_Group1	physicochemical properties	protr-1.6.2	percentage of positive charge amino acids in the sequence (K, R)	numeric	R package	2020-08-03	https://cran.r-project.org/web/packages/protr/index.html	Xiao, N., Cao, D. S., Zhu, M. F., & Xu, Q. S. (2015). protr/ProtrWeb: R package and web server for generating various numerical representation schemes of protein sequences. Bioinformatics, 31(11), 1857-1859.
158	proteomic	charge_Group2	physicochemical properties	protr-1.6.2	percentage of neutral charge amino acids in the sequence (A, N, C, Q, G, H, I, L, M, F, P, S, T, W, Y, V)	numeric	R package	2020-08-03	https://cran.r-project.org/web/packages/protr/index.html	Xiao, N., Cao, D. S., Zhu, M. F., & Xu, Q. S. (2015). protr/ProtrWeb: R package and web server for generating various numerical representation schemes of protein sequences. Bioinformatics, 31(11), 1857-1859.
159	proteomic	charge_Group3	physicochemical properties	protr-1.6.2	percentage of negative charge amino acids in the sequence (D, E)	numeric	R package	2020-08-03	https://cran.r-project.org/web/packages/protr/index.html	Xiao, N., Cao, D. S., Zhu, M. F., & Xu, Q. S. (2015). protr/ProtrWeb: R package and web server for generating various numerical representation schemes of protein sequences. Bioinformatics, 31(11), 1857-1859.
160	proteomic	secondarystruct_Group1	physicochemical properties	protr-1.6.2	percentage of amino acids found in helix structure (E, A, L, M, Q, K, R, H)	numeric	R package	2020-08-03	https://cran.r-project.org/web/packages/protr/index.html	Xiao, N., Cao, D. S., Zhu, M. F., & Xu, Q. S. (2015). protr/ProtrWeb: R package and web server for generating various numerical representation schemes of protein sequences. Bioinformatics, 31(11), 1857-1859.
161	proteomic	secondarystruct_Group2	physicochemical properties	protr-1.6.2	percentage of amino acids found in strand structure (V, I, Y, C, W, F, T)	numeric	R package	2020-08-03	https://cran.r-project.org/web/packages/protr/index.html	Xiao, N., Cao, D. S., Zhu, M. F., & Xu, Q. S. (2015). protr/ProtrWeb: R package and web server for generating various numerical representation schemes of protein sequences. Bioinformatics, 31(11), 1857-1859.
162	proteomic	secondarystruct_Group3	physicochemical properties	protr-1.6.2	percentage of amino acids found in coil structure (G, N, P, S, D)	numeric	R package	2020-08-03	https://cran.r-project.org/web/packages/protr/index.html	Xiao, N., Cao, D. S., Zhu, M. F., & Xu, Q. S. (2015). protr/ProtrWeb: R package and web server for generating various numerical representation schemes of protein sequences. Bioinformatics, 31(11), 1857-1859.
163	proteomic	solventaccess_Group1	physicochemical properties	protr-1.6.2	percentage of amino acids with solvent accessibility as buried (A, L, F, C, G, I, V, W)	numeric	R package	2020-08-03	https://cran.r-project.org/web/packages/protr/index.html	Xiao, N., Cao, D. S., Zhu, M. F., & Xu, Q. S. (2015). protr/ProtrWeb: R package and web server for generating various numerical representation schemes of protein sequences. Bioinformatics, 31(11), 1857-1859.
164	proteomic	solventaccess_Group2	physicochemical properties	protr-1.6.2	percentage of amino acids with solvent accessibility as exposed (R, K, Q, E, N, D)	numeric	R package	2020-08-03	https://cran.r-project.org/web/packages/protr/index.html	Xiao, N., Cao, D. S., Zhu, M. F., & Xu, Q. S. (2015). protr/ProtrWeb: R package and web server for generating various numerical representation schemes of protein sequences. Bioinformatics, 31(11), 1857-1859.
165	proteomic	solventaccess_Group3	physicochemical properties	protr-1.6.2	percentage of amino acids with solvent accessibility as intermediate (M, S, P, T, H, Y)	numeric	R package	2020-08-03	https://cran.r-project.org/web/packages/protr/index.html	Xiao, N., Cao, D. S., Zhu, M. F., & Xu, Q. S. (2015). protr/ProtrWeb: R package and web server for generating various numerical representation schemes of protein sequences. Bioinformatics, 31(11), 1857-1859.
166	proteomic	prop1_Tr1221	physicochemical properties	protr-1.6.2	percent frequency of transition between polar and neutral amino acids	numeric	R package	2020-08-03	https://cran.r-project.org/web/packages/protr/index.html	Xiao, N., Cao, D. S., Zhu, M. F., & Xu, Q. S. (2015). protr/ProtrWeb: R package and web server for generating various numerical representation schemes of protein sequences. Bioinformatics, 31(11), 1857-1859.
167	proteomic	prop1_Tr1331	physicochemical properties	protr-1.6.2	percent frequency of transition between polar and hydrophobicity amino acids	numeric	R package	2020-08-03	https://cran.r-project.org/web/packages/protr/index.html	Xiao, N., Cao, D. S., Zhu, M. F., & Xu, Q. S. (2015). protr/ProtrWeb: R package and web server for generating various numerical representation schemes of protein sequences. Bioinformatics, 31(11), 1857-1859.
168	proteomic	prop1_Tr2332	physicochemical properties	protr-1.6.2	percent frequency of transition between neutral and hydrophobicity amino acids	numeric	R package	2020-08-03	https://cran.r-project.org/web/packages/protr/index.html	Xiao, N., Cao, D. S., Zhu, M. F., & Xu, Q. S. (2015). protr/ProtrWeb: R package and web server for generating various numerical representation schemes of protein sequences. Bioinformatics, 31(11), 1857-1859.
169	proteomic	prop2_Tr1221	physicochemical properties	protr-1.6.2	percent frequency of transition between low (0-2.78) and medium (2.95-4.0) normalized van der Waals volume amino acids	numeric	R package	2020-08-03	https://cran.r-project.org/web/packages/protr/index.html	Xiao, N., Cao, D. S., Zhu, M. F., & Xu, Q. S. (2015). protr/ProtrWeb: R package and web server for generating various numerical representation schemes of protein sequences. Bioinformatics, 31(11), 1857-1859.
170	proteomic	prop2_Tr1331	physicochemical properties	protr-1.6.2	percent frequency of transition between low (0-2.78) and high (4.03-8.08) normalized van der Waals volume amino acids	numeric	R package	2020-08-03	https://cran.r-project.org/web/packages/protr/index.html	Xiao, N., Cao, D. S., Zhu, M. F., & Xu, Q. S. (2015). protr/ProtrWeb: R package and web server for generating various numerical representation schemes of protein sequences. Bioinformatics, 31(11), 1857-1859.
171	proteomic	prop2_Tr2332	physicochemical properties	protr-1.6.2	percent frequency of transition between medium (2.95-4.0) and high (4.03-8.08) normalized van der Waals volume amino acids	numeric	R package	2020-08-03	https://cran.r-project.org/web/packages/protr/index.html	Xiao, N., Cao, D. S., Zhu, M. F., & Xu, Q. S. (2015). protr/ProtrWeb: R package and web server for generating various numerical representation schemes of protein sequences. Bioinformatics, 31(11), 1857-1859.
172	proteomic	prop3_Tr1221	physicochemical properties	protr-1.6.2	percent frequency of transition between low (4.9-6.2) and medium (8.0-9.2) polarity amino acids	numeric	R package	2020-08-03	https://cran.r-project.org/web/packages/protr/index.html	Xiao, N., Cao, D. S., Zhu, M. F., & Xu, Q. S. (2015). protr/ProtrWeb: R package and web server for generating various numerical representation schemes of protein sequences. Bioinformatics, 31(11), 1857-1859.
173	proteomic	prop3_Tr1331	physicochemical properties	protr-1.6.2	percent frequency of transition between low (4.9-6.2) and high (10.4-13.0) polarity amino acids	numeric	R package	2020-08-03	https://cran.r-project.org/web/packages/protr/index.html	Xiao, N., Cao, D. S., Zhu, M. F., & Xu, Q. S. (2015). protr/ProtrWeb: R package and web server for generating various numerical representation schemes of protein sequences. Bioinformatics, 31(11), 1857-1859.
174	proteomic	prop3_Tr2332	physicochemical properties	protr-1.6.2	percent frequency of transition between medium (8.0-9.2) and high (10.4-13.0) polarity amino acids	numeric	R package	2020-08-03	https://cran.r-project.org/web/packages/protr/index.html	Xiao, N., Cao, D. S., Zhu, M. F., & Xu, Q. S. (2015). protr/ProtrWeb: R package and web server for generating various numerical representation schemes of protein sequences. Bioinformatics, 31(11), 1857-1859.
175	proteomic	prop4_Tr1221	physicochemical properties	protr-1.6.2	percent frequency of transition between low (0-1.08) and medium (0.128-0.186) polarizability amino acids	numeric	R package	2020-08-03	https://cran.r-project.org/web/packages/protr/index.html	Xiao, N., Cao, D. S., Zhu, M. F., & Xu, Q. S. (2015). protr/ProtrWeb: R package and web server for generating various numerical representation schemes of protein sequences. Bioinformatics, 31(11), 1857-1859.
176	proteomic	prop4_Tr1331	physicochemical properties	protr-1.6.2	percent frequency of transition between low (0-1.08) and high (0.219-0.409) polarizability amino acids	numeric	R package	2020-08-03	https://cran.r-project.org/web/packages/protr/index.html	Xiao, N., Cao, D. S., Zhu, M. F., & Xu, Q. S. (2015). protr/ProtrWeb: R package and web server for generating various numerical representation schemes of protein sequences. Bioinformatics, 31(11), 1857-1859.
177	proteomic	prop4_Tr2332	physicochemical properties	protr-1.6.2	percent frequency of transition between medium (0.128-0.186) and high (0.219-0.409) polarizability amino acids	numeric	R package	2020-08-03	https://cran.r-project.org/web/packages/protr/index.html	Xiao, N., Cao, D. S., Zhu, M. F., & Xu, Q. S. (2015). protr/ProtrWeb: R package and web server for generating various numerical representation schemes of protein sequences. Bioinformatics, 31(11), 1857-1859.
178	proteomic	prop5_Tr1221	physicochemical properties	protr-1.6.2	percent frequency of transition between positive charge and neutral amino acids	numeric	R package	2020-08-03	https://cran.r-project.org/web/packages/protr/index.html	Xiao, N., Cao, D. S., Zhu, M. F., & Xu, Q. S. (2015). protr/ProtrWeb: R package and web server for generating various numerical representation schemes of protein sequences. Bioinformatics, 31(11), 1857-1859.
179	proteomic	prop5_Tr1331	physicochemical properties	protr-1.6.2	percent frequency of transition between positive charge and negative charge amino acids	numeric	R package	2020-08-03	https://cran.r-project.org/web/packages/protr/index.html	Xiao, N., Cao, D. S., Zhu, M. F., & Xu, Q. S. (2015). protr/ProtrWeb: R package and web server for generating various numerical representation schemes of protein sequences. Bioinformatics, 31(11), 1857-1859.
180	proteomic	prop5_Tr2332	physicochemical properties	protr-1.6.2	percent frequency of transition between neutral and negative charge amino acids	numeric	R package	2020-08-03	https://cran.r-project.org/web/packages/protr/index.html	Xiao, N., Cao, D. S., Zhu, M. F., & Xu, Q. S. (2015). protr/ProtrWeb: R package and web server for generating various numerical representation schemes of protein sequences. Bioinformatics, 31(11), 1857-1859.
181	proteomic	prop6_Tr1221	physicochemical properties	protr-1.6.2	percent frequency of transition between helix structure and strand structure amino acids	numeric	R package	2020-08-03	https://cran.r-project.org/web/packages/protr/index.html	Xiao, N., Cao, D. S., Zhu, M. F., & Xu, Q. S. (2015). protr/ProtrWeb: R package and web server for generating various numerical representation schemes of protein sequences. Bioinformatics, 31(11), 1857-1859.
182	proteomic	prop6_Tr1331	physicochemical properties	protr-1.6.2	percent frequency of transition between helix structure and coil structure amino acids	numeric	R package	2020-08-03	https://cran.r-project.org/web/packages/protr/index.html	Xiao, N., Cao, D. S., Zhu, M. F., & Xu, Q. S. (2015). protr/ProtrWeb: R package and web server for generating various numerical representation schemes of protein sequences. Bioinformatics, 31(11), 1857-1859.
183	proteomic	prop6_Tr2332	physicochemical properties	protr-1.6.2	percent frequency of transition between strand structure and coil structure amino acids	numeric	R package	2020-08-03	https://cran.r-project.org/web/packages/protr/index.html	Xiao, N., Cao, D. S., Zhu, M. F., & Xu, Q. S. (2015). protr/ProtrWeb: R package and web server for generating various numerical representation schemes of protein sequences. Bioinformatics, 31(11), 1857-1859.
184	proteomic	prop7_Tr1221	physicochemical properties	protr-1.6.2	percent frequency of transition between buried and exposed amino acids	numeric	R package	2020-08-03	https://cran.r-project.org/web/packages/protr/index.html	Xiao, N., Cao, D. S., Zhu, M. F., & Xu, Q. S. (2015). protr/ProtrWeb: R package and web server for generating various numerical representation schemes of protein sequences. Bioinformatics, 31(11), 1857-1859.
185	proteomic	prop7_Tr1331	physicochemical properties	protr-1.6.2	percent frequency of transition between buried and intermediate solvent accessibility amino acids	numeric	R package	2020-08-03	https://cran.r-project.org/web/packages/protr/index.html	Xiao, N., Cao, D. S., Zhu, M. F., & Xu, Q. S. (2015). protr/ProtrWeb: R package and web server for generating various numerical representation schemes of protein sequences. Bioinformatics, 31(11), 1857-1859.
186	proteomic	prop7_Tr2332	physicochemical properties	protr-1.6.2	percent frequency of transition between exposed and intermediate solvent accessibility amino acids	numeric	R package	2020-08-03	https://cran.r-project.org/web/packages/protr/index.html	Xiao, N., Cao, D. S., Zhu, M. F., & Xu, Q. S. (2015). protr/ProtrWeb: R package and web server for generating various numerical representation schemes of protein sequences. Bioinformatics, 31(11), 1857-1859.
187	proteomic	max_parker_hydrophilicity	physicochemical properties	IEDB Antibody Epitope Prediction-3.0	maximum score of Parker hydrophilicity Prediction	numeric	command line tool	2020-05-28	https://downloads.iedb.org/tools/bcell/LATEST/IEDB_BCell-3.0.tar.gz	Parker, J. M. R., Guo, D., & Hodges, R. S. (1986). New hydrophilicity scale derived from high-performance liquid chromatography peptide retention data: correlation of predicted surface residues with antigenicity and X-ray-derived accessible sites. Biochemistry, 25(19), 5425-5432.
188	proteomic	avg_parker_hydrophilicity	physicochemical properties	IEDB Antibody Epitope Prediction-3.0	mean score of Parker hydrophilicity Prediction	numeric	command line tool	2020-05-28	https://downloads.iedb.org/tools/bcell/LATEST/IEDB_BCell-3.0.tar.gz	Parker, J. M. R., Guo, D., & Hodges, R. S. (1986). New hydrophilicity scale derived from high-performance liquid chromatography peptide retention data: correlation of predicted surface residues with antigenicity and X-ray-derived accessible sites. Biochemistry, 25(19), 5425-5432.
189	proteomic	min_parker_hydrophilicity	physicochemical properties	IEDB Antibody Epitope Prediction-3.0	minimum score of Parker hydrophilicity Prediction	numeric	command line tool	2020-05-28	https://downloads.iedb.org/tools/bcell/LATEST/IEDB_BCell-3.0.tar.gz	Parker, J. M. R., Guo, D., & Hodges, R. S. (1986). New hydrophilicity scale derived from high-performance liquid chromatography peptide retention data: correlation of predicted surface residues with antigenicity and X-ray-derived accessible sites. Biochemistry, 25(19), 5425-5432.
190	proteomic	gpi_specificity	GPI-anchored proteins	PredGPI	specificity value of the GPI-anchor prediction	numeric	web server	2019-07-17	http://gpcr.biocomp.unibo.it/predgpi/pred.htm	Pierleoni, A., Martelli, P. L., & Casadio, R. (2008). PredGPI: a GPI-anchor predictor. BMC Bioinformatics, 9(1), 392.
191	proteomic	sp_prob	signal cleavage	Signal-5.0	probability that the sequence contains secretory signal peptide	numeric	web server	2019-07-17	http://www.cbs.dtu.dk/services/SignalP/index.php	Armenteros, J. J. A., Tsirigos, K. D., S¬ønderby, C. K., Petersen, T. N., Winther, O., Brunak, S., ... & Nielsen, H. (2019). SignalP 5.0 improves signal peptide predictions using deep neural networks. Nature Biotechnology, 37(4), 420.
192	proteomic	KmR	protein solubility	protein-sol abpred	percentage of K minus the percentage of R	numeric	command line tool	2020-01-02	https://github.com/maxhebditch/abpred	Hebditch, M., & Warwicker, J. (2019). Charge and hydrophobicity are key features in sequence-trained machine learning models for predicting the biophysical properties of clinical-stage antibodies. PeerJ, 7, e8199.
193	proteomic	DmE	protein solubility	protein-sol abpred	percentage of D minus the percentage of E	numeric	command line tool	2020-01-02	https://github.com/maxhebditch/abpred	Hebditch, M., & Warwicker, J. (2019). Charge and hydrophobicity are key features in sequence-trained machine learning models for predicting the biophysical properties of clinical-stage antibodies. PeerJ, 7, e8199.
194	proteomic	KpR	protein solubility	protein-sol abpred	percentage of K plus the percentage of R	numeric	command line tool	2020-01-02	https://github.com/maxhebditch/abpred	Hebditch, M., & Warwicker, J. (2019). Charge and hydrophobicity are key features in sequence-trained machine learning models for predicting the biophysical properties of clinical-stage antibodies. PeerJ, 7, e8199.
195	proteomic	DpE	protein solubility	protein-sol abpred	percentage of D plus the percentage of E	numeric	command line tool	2020-01-02	https://github.com/maxhebditch/abpred	Hebditch, M., & Warwicker, J. (2019). Charge and hydrophobicity are key features in sequence-trained machine learning models for predicting the biophysical properties of clinical-stage antibodies. PeerJ, 7, e8199.
196	proteomic	PmN	protein solubility	protein-sol abpred	percentage of positive charge amino acids minus the percentage of negative charge amino acids (K+R-D-E)	numeric	command line tool	2020-01-02	https://github.com/maxhebditch/abpred	Hebditch, M., & Warwicker, J. (2019). Charge and hydrophobicity are key features in sequence-trained machine learning models for predicting the biophysical properties of clinical-stage antibodies. PeerJ, 7, e8199.
197	proteomic	PpN	protein solubility	protein-sol abpred	percentage of positive charge amino acids plus the percentage of negative charge amino acids (K+R+D+E)	numeric	command line tool	2020-01-02	https://github.com/maxhebditch/abpred	Hebditch, M., & Warwicker, J. (2019). Charge and hydrophobicity are key features in sequence-trained machine learning models for predicting the biophysical properties of clinical-stage antibodies. PeerJ, 7, e8199.
198	proteomic	aro	protein solubility	protein-sol abpred	percentage of aromatic amino acids (F+W+Y)	numeric	command line tool	2020-01-02	https://github.com/maxhebditch/abpred	Hebditch, M., & Warwicker, J. (2019). Charge and hydrophobicity are key features in sequence-trained machine learning models for predicting the biophysical properties of clinical-stage antibodies. PeerJ, 7, e8199.
199	proteomic	folding_propensity	protein solubility	protein-sol abpred	folding propensity of the sequence	numeric	command line tool	2020-01-02	https://github.com/maxhebditch/abpred	Hebditch, M., & Warwicker, J. (2019). Charge and hydrophobicity are key features in sequence-trained machine learning models for predicting the biophysical properties of clinical-stage antibodies. PeerJ, 7, e8199.
200	proteomic	disorder_propensity	protein solubility	protein-sol abpred	disorder propensity of the sequence	numeric	command line tool	2020-01-02	https://github.com/maxhebditch/abpred	Hebditch, M., & Warwicker, J. (2019). Charge and hydrophobicity are key features in sequence-trained machine learning models for predicting the biophysical properties of clinical-stage antibodies. PeerJ, 7, e8199.
201	proteomic	beta_propensity	protein solubility	protein-sol abpred	beta-strand propensity of the sequence	numeric	command line tool	2020-01-02	https://github.com/maxhebditch/abpred	Hebditch, M., & Warwicker, J. (2019). Charge and hydrophobicity are key features in sequence-trained machine learning models for predicting the biophysical properties of clinical-stage antibodies. PeerJ, 7, e8199.
202	proteomic	kyte_doolittle_hydropathy	protein solubility	protein-sol abpred	Kyte and Doolittle hydropathy of the sequence	numeric	command line tool	2020-01-02	https://github.com/maxhebditch/abpred	Hebditch, M., & Warwicker, J. (2019). Charge and hydrophobicity are key features in sequence-trained machine learning models for predicting the biophysical properties of clinical-stage antibodies. PeerJ, 7, e8199.
203	proteomic	number_n_linked_glyco_sites	glycosylation sites	GlycoEP	number of N-linked glycosylation sites predicted	integer	command line tool	2019-12-05	https://webs.iiitd.edu.in/gpsrdocker/	Chauhan, J. S., Rao, A., & Raghava, G. P. (2013). In silico platform for prediction of N-, O-and C-glycosites in eukaryotic protein sequences. PloS one, 8(6), e67008.
204	proteomic	out_number_n_linked_glyco_sites	glycosylation sites	GlycoEP + TMHMM2.0	number of N-linked glycosylation sites of outside regions	integer	command line tool	2019-12-05	https://webs.iiitd.edu.in/gpsrdocker/	Chauhan, J. S., Rao, A., & Raghava, G. P. (2013). In silico platform for prediction of N-, O-and C-glycosites in eukaryotic protein sequences. PloS one, 8(6), e67008.
205	proteomic	tmh_number_n_linked_glyco_sites	glycosylation sites	GlycoEP + TMHMM2.0	number of N-linked glycosylation sites of transmembrane regions	integer	command line tool	2019-12-05	https://webs.iiitd.edu.in/gpsrdocker/	Chauhan, J. S., Rao, A., & Raghava, G. P. (2013). In silico platform for prediction of N-, O-and C-glycosites in eukaryotic protein sequences. PloS one, 8(6), e67008.
206	proteomic	in_number_n_linked_glyco_sites	glycosylation sites	GlycoEP + TMHMM2.0	number of N-linked glycosylation sites of inside regions	integer	command line tool	2019-12-05	https://webs.iiitd.edu.in/gpsrdocker/	Chauhan, J. S., Rao, A., & Raghava, G. P. (2013). In silico platform for prediction of N-, O-and C-glycosites in eukaryotic protein sequences. PloS one, 8(6), e67008.
207	proteomic	max_score_n_linked_glyco_sites	glycosylation sites	GlycoEP	maximum score of N-linked glycosylation sites predicted	numeric	command line tool	2019-12-05	https://webs.iiitd.edu.in/gpsrdocker/	Chauhan, J. S., Rao, A., & Raghava, G. P. (2013). In silico platform for prediction of N-, O-and C-glycosites in eukaryotic protein sequences. PloS one, 8(6), e67008.
208	proteomic	avg_score_n_linked_glyco_sites	glycosylation sites	GlycoEP	mean score of N-linked glycosylation sites predicted	numeric	command line tool	2019-12-05	https://webs.iiitd.edu.in/gpsrdocker/	Chauhan, J. S., Rao, A., & Raghava, G. P. (2013). In silico platform for prediction of N-, O-and C-glycosites in eukaryotic protein sequences. PloS one, 8(6), e67008.
209	proteomic	min_score_n_linked_glyco_sites	glycosylation sites	GlycoEP	minimum score of N-linked glycosylation sites predicted	numeric	command line tool	2019-12-05	https://webs.iiitd.edu.in/gpsrdocker/	Chauhan, J. S., Rao, A., & Raghava, G. P. (2013). In silico platform for prediction of N-, O-and C-glycosites in eukaryotic protein sequences. PloS one, 8(6), e67008.
210	proteomic	out_max_score_n_linked_glyco_sites	glycosylation sites	GlycoEP + TMHMM2.0	maximum score of N-linked glycosylation sites of outside regions	numeric	command line tool	2019-12-05	https://webs.iiitd.edu.in/gpsrdocker/	Chauhan, J. S., Rao, A., & Raghava, G. P. (2013). In silico platform for prediction of N-, O-and C-glycosites in eukaryotic protein sequences. PloS one, 8(6), e67008.
211	proteomic	out_avg_score_n_linked_glyco_sites	glycosylation sites	GlycoEP + TMHMM2.0	mean score of N-linked glycosylation sites of outside regions	numeric	command line tool	2019-12-05	https://webs.iiitd.edu.in/gpsrdocker/	Chauhan, J. S., Rao, A., & Raghava, G. P. (2013). In silico platform for prediction of N-, O-and C-glycosites in eukaryotic protein sequences. PloS one, 8(6), e67008.
212	proteomic	out_min_score_n_linked_glyco_sites	glycosylation sites	GlycoEP + TMHMM2.0	minimum score of N-linked glycosylation sites of outside regions	numeric	command line tool	2019-12-05	https://webs.iiitd.edu.in/gpsrdocker/	Chauhan, J. S., Rao, A., & Raghava, G. P. (2013). In silico platform for prediction of N-, O-and C-glycosites in eukaryotic protein sequences. PloS one, 8(6), e67008.
213	proteomic	tmh_max_score_n_linked_glyco_sites	glycosylation sites	GlycoEP + TMHMM2.0	maximum score of N-linked glycosylation sites of transmembrane regions	numeric	command line tool	2019-12-05	https://webs.iiitd.edu.in/gpsrdocker/	Chauhan, J. S., Rao, A., & Raghava, G. P. (2013). In silico platform for prediction of N-, O-and C-glycosites in eukaryotic protein sequences. PloS one, 8(6), e67008.
214	proteomic	tmh_avg_score_n_linked_glyco_sites	glycosylation sites	GlycoEP + TMHMM2.0	mean score of N-linked glycosylation sites of transmembrane regions	numeric	command line tool	2019-12-05	https://webs.iiitd.edu.in/gpsrdocker/	Chauhan, J. S., Rao, A., & Raghava, G. P. (2013). In silico platform for prediction of N-, O-and C-glycosites in eukaryotic protein sequences. PloS one, 8(6), e67008.
215	proteomic	tmh_min_score_n_linked_glyco_sites	glycosylation sites	GlycoEP + TMHMM2.0	minimum score of N-linked glycosylation sites of transmembrane regions	numeric	command line tool	2019-12-05	https://webs.iiitd.edu.in/gpsrdocker/	Chauhan, J. S., Rao, A., & Raghava, G. P. (2013). In silico platform for prediction of N-, O-and C-glycosites in eukaryotic protein sequences. PloS one, 8(6), e67008.
216	proteomic	in_max_score_n_linked_glyco_sites	glycosylation sites	GlycoEP + TMHMM2.0	maximum score of N-linked glycosylation sites of inside regions	numeric	command line tool	2019-12-05	https://webs.iiitd.edu.in/gpsrdocker/	Chauhan, J. S., Rao, A., & Raghava, G. P. (2013). In silico platform for prediction of N-, O-and C-glycosites in eukaryotic protein sequences. PloS one, 8(6), e67008.
217	proteomic	in_avg_score_n_linked_glyco_sites	glycosylation sites	GlycoEP + TMHMM2.0	mean score of N-linked glycosylation sites of inside regions	numeric	command line tool	2019-12-05	https://webs.iiitd.edu.in/gpsrdocker/	Chauhan, J. S., Rao, A., & Raghava, G. P. (2013). In silico platform for prediction of N-, O-and C-glycosites in eukaryotic protein sequences. PloS one, 8(6), e67008.
218	proteomic	in_min_score_n_linked_glyco_sites	glycosylation sites	GlycoEP + TMHMM2.0	minimum score of N-linked glycosylation sites of inside regions	numeric	command line tool	2019-12-05	https://webs.iiitd.edu.in/gpsrdocker/	Chauhan, J. S., Rao, A., & Raghava, G. P. (2013). In silico platform for prediction of N-, O-and C-glycosites in eukaryotic protein sequences. PloS one, 8(6), e67008.
219	proteomic	number_o_linked_glyco_sites	glycosylation sites	GlycoEP	number of O-linked glycosylation sites predicted	integer	command line tool	2019-12-05	https://webs.iiitd.edu.in/gpsrdocker/	Chauhan, J. S., Rao, A., & Raghava, G. P. (2013). In silico platform for prediction of N-, O-and C-glycosites in eukaryotic protein sequences. PloS one, 8(6), e67008.
220	proteomic	out_number_o_linked_glyco_sites	glycosylation sites	GlycoEP + TMHMM2.0	number of O-linked glycosylation sites of outside regions	integer	command line tool	2019-12-05	https://webs.iiitd.edu.in/gpsrdocker/	Chauhan, J. S., Rao, A., & Raghava, G. P. (2013). In silico platform for prediction of N-, O-and C-glycosites in eukaryotic protein sequences. PloS one, 8(6), e67008.
221	proteomic	tmh_number_o_linked_glyco_sites	glycosylation sites	GlycoEP + TMHMM2.0	number of O-linked glycosylation sites of transmembrane regions	integer	command line tool	2019-12-05	https://webs.iiitd.edu.in/gpsrdocker/	Chauhan, J. S., Rao, A., & Raghava, G. P. (2013). In silico platform for prediction of N-, O-and C-glycosites in eukaryotic protein sequences. PloS one, 8(6), e67008.
222	proteomic	in_number_o_linked_glyco_sites	glycosylation sites	GlycoEP + TMHMM2.0	number of O-linked glycosylation sites of inside regions	integer	command line tool	2019-12-05	https://webs.iiitd.edu.in/gpsrdocker/	Chauhan, J. S., Rao, A., & Raghava, G. P. (2013). In silico platform for prediction of N-, O-and C-glycosites in eukaryotic protein sequences. PloS one, 8(6), e67008.
223	proteomic	max_score_o_linked_glyco_sites	glycosylation sites	GlycoEP	maximum score of O-linked glycosylation sites predicted	numeric	command line tool	2019-12-05	https://webs.iiitd.edu.in/gpsrdocker/	Chauhan, J. S., Rao, A., & Raghava, G. P. (2013). In silico platform for prediction of N-, O-and C-glycosites in eukaryotic protein sequences. PloS one, 8(6), e67008.
224	proteomic	avg_score_o_linked_glyco_sites	glycosylation sites	GlycoEP	mean score of O-linked glycosylation sites predicted	numeric	command line tool	2019-12-05	https://webs.iiitd.edu.in/gpsrdocker/	Chauhan, J. S., Rao, A., & Raghava, G. P. (2013). In silico platform for prediction of N-, O-and C-glycosites in eukaryotic protein sequences. PloS one, 8(6), e67008.
225	proteomic	min_score_o_linked_glyco_sites	glycosylation sites	GlycoEP	minimum score of O-linked glycosylation sites predicted	numeric	command line tool	2019-12-05	https://webs.iiitd.edu.in/gpsrdocker/	Chauhan, J. S., Rao, A., & Raghava, G. P. (2013). In silico platform for prediction of N-, O-and C-glycosites in eukaryotic protein sequences. PloS one, 8(6), e67008.
226	proteomic	out_max_score_o_linked_glyco_sites	glycosylation sites	GlycoEP + TMHMM2.0	maximum score of O-linked glycosylation sites of outside regions	numeric	command line tool	2019-12-05	https://webs.iiitd.edu.in/gpsrdocker/	Chauhan, J. S., Rao, A., & Raghava, G. P. (2013). In silico platform for prediction of N-, O-and C-glycosites in eukaryotic protein sequences. PloS one, 8(6), e67008.
227	proteomic	out_avg_score_o_linked_glyco_sites	glycosylation sites	GlycoEP + TMHMM2.0	mean score of O-linked glycosylation sites of outside regions	numeric	command line tool	2019-12-05	https://webs.iiitd.edu.in/gpsrdocker/	Chauhan, J. S., Rao, A., & Raghava, G. P. (2013). In silico platform for prediction of N-, O-and C-glycosites in eukaryotic protein sequences. PloS one, 8(6), e67008.
228	proteomic	out_min_score_o_linked_glyco_sites	glycosylation sites	GlycoEP + TMHMM2.0	minimum score of O-linked glycosylation sites of outside regions	numeric	command line tool	2019-12-05	https://webs.iiitd.edu.in/gpsrdocker/	Chauhan, J. S., Rao, A., & Raghava, G. P. (2013). In silico platform for prediction of N-, O-and C-glycosites in eukaryotic protein sequences. PloS one, 8(6), e67008.
229	proteomic	tmh_max_score_o_linked_glyco_sites	glycosylation sites	GlycoEP + TMHMM2.0	maximum score of O-linked glycosylation sites of transmembrane regions	numeric	command line tool	2019-12-05	https://webs.iiitd.edu.in/gpsrdocker/	Chauhan, J. S., Rao, A., & Raghava, G. P. (2013). In silico platform for prediction of N-, O-and C-glycosites in eukaryotic protein sequences. PloS one, 8(6), e67008.
230	proteomic	tmh_avg_score_o_linked_glyco_sites	glycosylation sites	GlycoEP + TMHMM2.0	mean score of O-linked glycosylation sites of transmembrane regions	numeric	command line tool	2019-12-05	https://webs.iiitd.edu.in/gpsrdocker/	Chauhan, J. S., Rao, A., & Raghava, G. P. (2013). In silico platform for prediction of N-, O-and C-glycosites in eukaryotic protein sequences. PloS one, 8(6), e67008.
231	proteomic	tmh_min_score_o_linked_glyco_sites	glycosylation sites	GlycoEP + TMHMM2.0	minimum score of O-linked glycosylation sites of transmembrane regions	numeric	command line tool	2019-12-05	https://webs.iiitd.edu.in/gpsrdocker/	Chauhan, J. S., Rao, A., & Raghava, G. P. (2013). In silico platform for prediction of N-, O-and C-glycosites in eukaryotic protein sequences. PloS one, 8(6), e67008.
232	proteomic	in_max_score_o_linked_glyco_sites	glycosylation sites	GlycoEP + TMHMM2.0	maximum score of O-linked glycosylation sites of inside regions	numeric	command line tool	2019-12-05	https://webs.iiitd.edu.in/gpsrdocker/	Chauhan, J. S., Rao, A., & Raghava, G. P. (2013). In silico platform for prediction of N-, O-and C-glycosites in eukaryotic protein sequences. PloS one, 8(6), e67008.
233	proteomic	in_avg_score_o_linked_glyco_sites	glycosylation sites	GlycoEP + TMHMM2.0	mean score of O-linked glycosylation sites of inside regions	numeric	command line tool	2019-12-05	https://webs.iiitd.edu.in/gpsrdocker/	Chauhan, J. S., Rao, A., & Raghava, G. P. (2013). In silico platform for prediction of N-, O-and C-glycosites in eukaryotic protein sequences. PloS one, 8(6), e67008.
234	proteomic	in_min_score_o_linked_glyco_sites	glycosylation sites	GlycoEP + TMHMM2.0	minimum score of O-linked glycosylation sites of inside regions	numeric	command line tool	2019-12-05	https://webs.iiitd.edu.in/gpsrdocker/	Chauhan, J. S., Rao, A., & Raghava, G. P. (2013). In silico platform for prediction of N-, O-and C-glycosites in eukaryotic protein sequences. PloS one, 8(6), e67008.
235	proteomic	identity	similarity to human proteins	blastp-2.8.1+	the extent to which two amino acid sequences have the same residues at the same positions in an alignment	numeric	command line tool	2020-07-08	https://ftp.ncbi.nlm.nih.gov/blast/executables/blast+/2.8.1/	Camacho, C., Coulouris, G., Avagyan, V., Ma, N., Papadopoulos, J., Bealer, K., & Madden, T. L. (2009). BLAST+: architecture and applications. BMC bioinformatics, 10(1), 421.
236	proteomic	evalue	similarity to human proteins	blastp-2.8.1+	the Expectation value represents the number of different alignments with scores equivalent to or better than S that is expected to occur in a database search by chance	numeric	command line tool	2020-07-08	https://ftp.ncbi.nlm.nih.gov/blast/executables/blast+/2.8.1/	Camacho, C., Coulouris, G., Avagyan, V., Ma, N., Papadopoulos, J., Bealer, K., & Madden, T. L. (2009). BLAST+: architecture and applications. BMC bioinformatics, 10(1), 421.
237	proteomic	bit_score	similarity to human proteins	blastp-2.8.1+	the bit score, S', is derived from the raw alignment score, S, taking the statistical properties of the scoring system into account	numeric	command line tool	2020-07-08	https://ftp.ncbi.nlm.nih.gov/blast/executables/blast+/2.8.1/	Camacho, C., Coulouris, G., Avagyan, V., Ma, N., Papadopoulos, J., Bealer, K., & Madden, T. L. (2009). BLAST+: architecture and applications. BMC bioinformatics, 10(1), 421.
238	structural	n_tmhs	transmembrane helices	TMHMM2.0	number of predicted transmembrane helices	integer	web server	2019-07-17	http://www.cbs.dtu.dk/services/TMHMM/	Sonnhammer, E. L., Von Heijne, G., & Krogh, A. (1998, July). A hidden Markov model for predicting transmembrane helices in protein sequences. In ISMB (Vol. 6, pp. 175-182).
239	structural	exp_aa	transmembrane helices	TMHMM2.0	expected number of amino acids in transmembrane helices	numeric	web server	2019-07-17	http://www.cbs.dtu.dk/services/TMHMM/	Sonnhammer, E. L., Von Heijne, G., & Krogh, A. (1998, July). A hidden Markov model for predicting transmembrane helices in protein sequences. In ISMB (Vol. 6, pp. 175-182).
240	structural	first60	transmembrane helices	TMHMM2.0	expected number of amino acids in transmembrane helices in the first 60 amino acids (when larger than 10, could contain N-term signal sequence)	numeric	web server	2019-07-17	http://www.cbs.dtu.dk/services/TMHMM/	Sonnhammer, E. L., Von Heijne, G., & Krogh, A. (1998, July). A hidden Markov model for predicting transmembrane helices in protein sequences. In ISMB (Vol. 6, pp. 175-182).
241	structural	n_in_probability	transmembrane helices	TMHMM2.0	probability that the N-term is on the cytoplasmic side of membrane	numeric	web server	2019-07-17	http://www.cbs.dtu.dk/services/TMHMM/	Sonnhammer, E. L., Von Heijne, G., & Krogh, A. (1998, July). A hidden Markov model for predicting transmembrane helices in protein sequences. In ISMB (Vol. 6, pp. 175-182).
242	structural	proportion_inside	transmembrane helices	TMHMM2.0	proportion of cytoplasmic peptide regions in the sequence	numeric	web server	2019-07-17	http://www.cbs.dtu.dk/services/TMHMM/	Sonnhammer, E. L., Von Heijne, G., & Krogh, A. (1998, July). A hidden Markov model for predicting transmembrane helices in protein sequences. In ISMB (Vol. 6, pp. 175-182).
243	structural	proportion_tmhelix	transmembrane helices	TMHMM2.0	proportion of transmembrane helices in the sequence	numeric	web server	2019-07-17	http://www.cbs.dtu.dk/services/TMHMM/	Sonnhammer, E. L., Von Heijne, G., & Krogh, A. (1998, July). A hidden Markov model for predicting transmembrane helices in protein sequences. In ISMB (Vol. 6, pp. 175-182).
244	structural	proportion_outside	transmembrane helices	TMHMM2.0	proportion of non-cytoplasmic peptide regions in the sequence	numeric	web server	2019-07-17	http://www.cbs.dtu.dk/services/TMHMM/	Sonnhammer, E. L., Von Heijne, G., & Krogh, A. (1998, July). A hidden Markov model for predicting transmembrane helices in protein sequences. In ISMB (Vol. 6, pp. 175-182).
245	structural	overall_complexity	sequence complexity	SEG	overall complexity of the sequence	numeric	command line tool	2019-07-26	ftp://ftp.ncbi.nlm.nih.gov/pub/seg/seg/	Wootton, J. C., & Federhen, S. (1996). [33] Analysis of compositionally biased regions in sequence databases. In Methods in Enzymology (Vol. 266, pp. 554-571). Academic Press.
246	structural	n_low_complexity	sequence complexity	SEG	number of low complexity regions in the sequence	integer	command line tool	2019-07-26	ftp://ftp.ncbi.nlm.nih.gov/pub/seg/seg/	Wootton, J. C., & Federhen, S. (1996). [33] Analysis of compositionally biased regions in sequence databases. In Methods in Enzymology (Vol. 266, pp. 554-571). Academic Press.
247	structural	length_low_complexity	sequence complexity	SEG	total length of the low complexity regions	integer	command line tool	2019-07-26	ftp://ftp.ncbi.nlm.nih.gov/pub/seg/seg/	Wootton, J. C., & Federhen, S. (1996). [33] Analysis of compositionally biased regions in sequence databases. In Methods in Enzymology (Vol. 266, pp. 554-571). Academic Press.
248	structural	proportion_low_complexity	sequence complexity	SEG	proportion of the low complexity regions in the sequence	numeric	command line tool	2019-07-26	ftp://ftp.ncbi.nlm.nih.gov/pub/seg/seg/	Wootton, J. C., & Federhen, S. (1996). [33] Analysis of compositionally biased regions in sequence databases. In Methods in Enzymology (Vol. 266, pp. 554-571). Academic Press.
249	structural	out_overall_complexity	sequence complexity	SEG + TMHMM2.0	overall complexity of outside subsequences	numeric	command line tool	2019-09-13	ftp://ftp.ncbi.nlm.nih.gov/pub/seg/seg/	Wootton, J. C., & Federhen, S. (1996). [33] Analysis of compositionally biased regions in sequence databases. In Methods in Enzymology (Vol. 266, pp. 554-571). Academic Press.
250	structural	out_length_low_complexity	sequence complexity	SEG + TMHMM2.0	total length of the low complexity regions of outside subsequences	integer	command line tool	2019-09-13	ftp://ftp.ncbi.nlm.nih.gov/pub/seg/seg/	Wootton, J. C., & Federhen, S. (1996). [33] Analysis of compositionally biased regions in sequence databases. In Methods in Enzymology (Vol. 266, pp. 554-571). Academic Press.
251	structural	out_proportion_low_complexity	sequence complexity	SEG + TMHMM2.0	proportion of the low complexity regions of outside subsequences	numeric	command line tool	2019-09-13	ftp://ftp.ncbi.nlm.nih.gov/pub/seg/seg/	Wootton, J. C., & Federhen, S. (1996). [33] Analysis of compositionally biased regions in sequence databases. In Methods in Enzymology (Vol. 266, pp. 554-571). Academic Press.
252	structural	tmh_overall_complexity	sequence complexity	SEG + TMHMM2.0	overall complexity of transmembrane subsequences	numeric	command line tool	2019-09-13	ftp://ftp.ncbi.nlm.nih.gov/pub/seg/seg/	Wootton, J. C., & Federhen, S. (1996). [33] Analysis of compositionally biased regions in sequence databases. In Methods in Enzymology (Vol. 266, pp. 554-571). Academic Press.
253	structural	tmh_length_low_complexity	sequence complexity	SEG + TMHMM2.0	total length of the low complexity regions of transmembrane subsequences	integer	command line tool	2019-09-13	ftp://ftp.ncbi.nlm.nih.gov/pub/seg/seg/	Wootton, J. C., & Federhen, S. (1996). [33] Analysis of compositionally biased regions in sequence databases. In Methods in Enzymology (Vol. 266, pp. 554-571). Academic Press.
254	structural	tmh_proportion_low_complexity	sequence complexity	SEG + TMHMM2.0	proportion of the low complexity regions of transmembrane subsequences	numeric	command line tool	2019-09-13	ftp://ftp.ncbi.nlm.nih.gov/pub/seg/seg/	Wootton, J. C., & Federhen, S. (1996). [33] Analysis of compositionally biased regions in sequence databases. In Methods in Enzymology (Vol. 266, pp. 554-571). Academic Press.
255	structural	in_overall_complexity	sequence complexity	SEG + TMHMM2.0	overall complexity of inside subsequences	numeric	command line tool	2019-09-13	ftp://ftp.ncbi.nlm.nih.gov/pub/seg/seg/	Wootton, J. C., & Federhen, S. (1996). [33] Analysis of compositionally biased regions in sequence databases. In Methods in Enzymology (Vol. 266, pp. 554-571). Academic Press.
256	structural	in_length_low_complexity	sequence complexity	SEG + TMHMM2.0	total length of the low complexity regions of inside subsequences	integer	command line tool	2019-09-13	ftp://ftp.ncbi.nlm.nih.gov/pub/seg/seg/	Wootton, J. C., & Federhen, S. (1996). [33] Analysis of compositionally biased regions in sequence databases. In Methods in Enzymology (Vol. 266, pp. 554-571). Academic Press.
257	structural	in_proportion_low_complexity	sequence complexity	SEG + TMHMM2.0	proportion of the low complexity regions of inside subsequences	numeric	command line tool	2019-09-13	ftp://ftp.ncbi.nlm.nih.gov/pub/seg/seg/	Wootton, J. C., & Federhen, S. (1996). [33] Analysis of compositionally biased regions in sequence databases. In Methods in Enzymology (Vol. 266, pp. 554-571). Academic Press.
258	structural	max_chou_fasman_beta_turn	beta turn	IEDB Antibody Epitope Prediction-3.0	maximum score of Chou and Fasman beta turn prediction	numeric	command line tool	2020-05-28	https://downloads.iedb.org/tools/bcell/LATEST/IEDB_BCell-3.0.tar.gz	Chou, P. Y., & Fasman, G. D. (1978). Prediction of the secondary structure of proteins from their amino acid sequence. Adv Enzymol 47: 45√ê148.
259	structural	avg_chou_fasman_beta_turn	beta turn	IEDB Antibody Epitope Prediction-3.0	mean score of Chou and Fasman beta turn prediction	numeric	command line tool	2020-05-28	https://downloads.iedb.org/tools/bcell/LATEST/IEDB_BCell-3.0.tar.gz	Chou, P. Y., & Fasman, G. D. (1978). Prediction of the secondary structure of proteins from their amino acid sequence. Adv Enzymol 47: 45√ê148.
260	structural	min_chou_fasman_beta_turn	beta turn	IEDB Antibody Epitope Prediction-3.0	minimum score of Chou and Fasman beta turn prediction	numeric	command line tool	2020-05-28	https://downloads.iedb.org/tools/bcell/LATEST/IEDB_BCell-3.0.tar.gz	Chou, P. Y., & Fasman, G. D. (1978). Prediction of the secondary structure of proteins from their amino acid sequence. Adv Enzymol 47: 45√ê148.
261	structural	max_emini_surface_accessibility	surface accessibility	IEDB Antibody Epitope Prediction-3.0	maximum score of Emini surface accessibility	numeric	command line tool	2020-05-28	https://downloads.iedb.org/tools/bcell/LATEST/IEDB_BCell-3.0.tar.gz	Emini, E. A., Hughes, J. V., Perlow, D., & Boger, J. (1985). Induction of hepatitis A virus-neutralizing antibody by a virus-specific synthetic peptide. Journal of virology, 55(3), 836-839.
262	structural	min_emini_surface_accessibility	surface accessibility	IEDB Antibody Epitope Prediction-3.0	minimum score of Emini surface accessibility	numeric	command line tool	2020-05-28	https://downloads.iedb.org/tools/bcell/LATEST/IEDB_BCell-3.0.tar.gz	Emini, E. A., Hughes, J. V., Perlow, D., & Boger, J. (1985). Induction of hepatitis A virus-neutralizing antibody by a virus-specific synthetic peptide. Journal of virology, 55(3), 836-839.
263	structural	max_karplus_schulz_flexibility	flexibility	IEDB Antibody Epitope Prediction-3.0	maximum score of Karplus and Schulz flexibility	numeric	command line tool	2020-05-28	https://downloads.iedb.org/tools/bcell/LATEST/IEDB_BCell-3.0.tar.gz	Karplus, P. A., & Schulz, G. E. (1985). Prediction of chain flexibility in proteins. Naturwissenschafren, 72(4), 212-213.
264	structural	avg_karplus_schulz_flexibility	flexibility	IEDB Antibody Epitope Prediction-3.0	mean score of Karplus and Schulz flexibility	numeric	command line tool	2020-05-28	https://downloads.iedb.org/tools/bcell/LATEST/IEDB_BCell-3.0.tar.gz	Karplus, P. A., & Schulz, G. E. (1985). Prediction of chain flexibility in proteins. Naturwissenschafren, 72(4), 212-213.
265	structural	min_karplus_schulz_flexibility	flexibility	IEDB Antibody Epitope Prediction-3.0	minimum score of Karplus and Schulz flexibility	numeric	command line tool	2020-05-28	https://downloads.iedb.org/tools/bcell/LATEST/IEDB_BCell-3.0.tar.gz	Karplus, P. A., & Schulz, G. E. (1985). Prediction of chain flexibility in proteins. Naturwissenschafren, 72(4), 212-213.
266	genomic	total_snps	SNPs	NGS SNPs	total number of SNPs	integer	direct download	2020-12-24	https://plasmodb.org/plasmo/app/search/transcript/GenesByNgsSnps	Aurrecoechea, C., Brestelli, J., Brunk, B. P., Dommer, J., Fischer, S., Gajria, B., ... & Heiges, M. (2009). PlasmoDB: a functional genomic database for malaria parasites. Nucleic acids research, 37(suppl_1), D539-D543.
267	genomic	nonsynonymous_snps	SNPs	NGS SNPs	number of nonsynonymous SNPs	integer	direct download	2020-12-24	https://plasmodb.org/plasmo/app/search/transcript/GenesByNgsSnps	Aurrecoechea, C., Brestelli, J., Brunk, B. P., Dommer, J., Fischer, S., Gajria, B., ... & Heiges, M. (2009). PlasmoDB: a functional genomic database for malaria parasites. Nucleic acids research, 37(suppl_1), D539-D543.
268	genomic	synonymous_snps	SNPs	NGS SNPs	number of synonymous SNPs	integer	direct download	2020-12-24	https://plasmodb.org/plasmo/app/search/transcript/GenesByNgsSnps	Aurrecoechea, C., Brestelli, J., Brunk, B. P., Dommer, J., Fischer, S., Gajria, B., ... & Heiges, M. (2009). PlasmoDB: a functional genomic database for malaria parasites. Nucleic acids research, 37(suppl_1), D539-D543.
269	genomic	nonsense_snps	SNPs	NGS SNPs	number of nonsense SNPs	integer	direct download	2020-12-24	https://plasmodb.org/plasmo/app/search/transcript/GenesByNgsSnps	Aurrecoechea, C., Brestelli, J., Brunk, B. P., Dommer, J., Fischer, S., Gajria, B., ... & Heiges, M. (2009). PlasmoDB: a functional genomic database for malaria parasites. Nucleic acids research, 37(suppl_1), D539-D543.
270	genomic	non_coding_snps	SNPs	NGS SNPs	number of non-coding SNPs	integer	direct download	2020-12-24	https://plasmodb.org/plasmo/app/search/transcript/GenesByNgsSnps	Aurrecoechea, C., Brestelli, J., Brunk, B. P., Dommer, J., Fischer, S., Gajria, B., ... & Heiges, M. (2009). PlasmoDB: a functional genomic database for malaria parasites. Nucleic acids research, 37(suppl_1), D539-D543.
271	genomic	nonsyn_syn_snp_ratio	SNPs	NGS SNPs	ratio of nonsynonymous SNPs over synonymous SNPs	numeric	direct download	2020-12-24	https://plasmodb.org/plasmo/app/search/transcript/GenesByNgsSnps	Aurrecoechea, C., Brestelli, J., Brunk, B. P., Dommer, J., Fischer, S., Gajria, B., ... & Heiges, M. (2009). PlasmoDB: a functional genomic database for malaria parasites. Nucleic acids research, 37(suppl_1), D539-D543.
272	genomic	snps_per_kb_cds	SNPs	NGS SNPs	number of SNPs per kilobase of coding sequence	numeric	direct download	2020-12-24	https://plasmodb.org/plasmo/app/search/transcript/GenesByNgsSnps	Aurrecoechea, C., Brestelli, J., Brunk, B. P., Dommer, J., Fischer, S., Gajria, B., ... & Heiges, M. (2009). PlasmoDB: a functional genomic database for malaria parasites. Nucleic acids research, 37(suppl_1), D539-D543.
