# Supplementary material for: Plasmodium vivax antigen candidate prediction improves with the addition of Plasmodium falciparum data
Source: NPJ Syst Biol Appl. 2024 Nov 13;10:133. doi: 10.1038/s41540-024-00465-y (PMC11561111; doi:10.1038/s41540-024-00465-y)
Supplement: Supplementary file 3 — Supplementary Data 2 [file 41540_2024_465_MOESM3_ESM.xlsx]

## Sheet: supplementary_data_2_pv_ml_inpu
protein_id	antigen_label	number_t_cell_epitopes_asia	max_coverage_t_cell_epitopes_asia	avg_coverage_t_cell_epitopes_asia	min_coverage_t_cell_epitopes_asia	number_t_cell_epitopes_australia	max_coverage_t_cell_epitopes_australia	avg_coverage_t_cell_epitopes_australia	min_coverage_t_cell_epitopes_australia	number_t_cell_epitopes_eastern_europe	max_coverage_t_cell_epitopes_eastern_europe	avg_coverage_t_cell_epitopes_eastern_europe	min_coverage_t_cell_epitopes_eastern_europe	number_t_cell_epitopes_middle_east	max_coverage_t_cell_epitopes_middle_east	avg_coverage_t_cell_epitopes_middle_east	min_coverage_t_cell_epitopes_middle_east	number_t_cell_epitopes_north_africa	max_coverage_t_cell_epitopes_north_africa	avg_coverage_t_cell_epitopes_north_africa	min_coverage_t_cell_epitopes_north_africa	number_t_cell_epitopes_north_america	max_coverage_t_cell_epitopes_north_america	avg_coverage_t_cell_epitopes_north_america	min_coverage_t_cell_epitopes_north_america	number_t_cell_epitopes_pacific	max_coverage_t_cell_epitopes_pacific	avg_coverage_t_cell_epitopes_pacific	min_coverage_t_cell_epitopes_pacific	number_t_cell_epitopes_sc_america	max_coverage_t_cell_epitopes_sc_america	avg_coverage_t_cell_epitopes_sc_america	min_coverage_t_cell_epitopes_sc_america	number_t_cell_epitopes_ss_africa	max_coverage_t_cell_epitopes_ss_africa	avg_coverage_t_cell_epitopes_ss_africa	min_coverage_t_cell_epitopes_ss_africa	number_t_cell_epitopes_western_europe	max_coverage_t_cell_epitopes_western_europe	avg_coverage_t_cell_epitopes_western_europe	min_coverage_t_cell_epitopes_western_europe	number_b_cell_epitopes_bepipred_2_0	max_score_b_cell_epitopes_bepipred_2_0	avg_score_b_cell_epitopes_bepipred_2_0	min_score_b_cell_epitopes_bepipred_2_0	out_number_b_cell_epitopes_bepipred_2_0	out_max_score_b_cell_epitopes_bepipred_2_0	out_avg_score_b_cell_epitopes_bepipred_2_0	out_min_score_b_cell_epitopes_bepipred_2_0
PVP01_0000010.1-p1	0	11	96.87	94.5445	81.51	7	89.74	87.12	80.23	9	53.24	50.4611	39.59	7	99.57	96.5057	85.03	10	97.32	92.603	83.17	10	74.98	72.623	65.31	11	99.51	87.1727	69.03	8	93.03	89.3925	76.76	11	97.91	94.23	82.45	7	97.44	94.6757	84.69	3	0.625534	0.594281	0.553433	2	0.603877	0.578655	0.553433
PVP01_0000020.1-p1	0	6	96.87	87.8067	65.69	8	89.74	82.1787	60.99	7	53.24	46.7671	38.84	5	99.56	93.43	71.45	8	97.32	83.8962	65.82	8	74.98	69.7062	50.98	8	99.53	92.8775	71.66	6	93.03	85.33	57.05	9	97.91	94.27	77.6	6	97.44	92.1667	69.37	8	0.560398	0.54819	0.512222	0	NA	NA	NA
PVP01_0000030.1-p1	0	3	96.87	89.87	77.87	6	89.74	88.0267	81.79	5	53.24	50.344	41.57	4	99.65	92.6175	74.76	5	97.31	85.794	71.45	6	74.98	71.6917	60.8	9	99.2	79.1433	39.56	5	93.03	87.35	72.9	4	97.91	92.6475	79.14	6	97.44	92.8683	74.97	30	0.605493	0.544612	0.505275	0	NA	NA	NA
PVP01_0000050.1-p1	0	4	96.87	93.8025	85.92	5	89.74	84.49	79.85	4	53.24	51.9425	49.69	4	99.7	97.11	92.3	6	97.32	92.5367	85.39	5	74.98	73	70.82	7	99.65	90.5429	69.52	6	93.03	90.5333	85.11	5	97.91	95.166	90.45	5	97.44	95.188	90.53	9	0.622228	0.556176	0.517481	8	0.610318	0.54792	0.517481
PVP01_0000060.1-p1	0	7	96.87	90.5886	78.29	6	89.74	85.8217	73.42	5	53.24	48.314	38.19	5	99.64	94.374	79.67	7	97.32	88.5271	46.51	NA	NA	NA	NA	NA	NA	NA	NA	NA	NA	NA	NA	NA	NA	NA	NA	NA	NA	NA	NA	5	0.578288	0.554928	0.50178	1	0.569236	0.569236	0.569236
PVP01_0000070.1-p1	0	NA	NA	NA	NA	NA	NA	NA	NA	NA	NA	NA	NA	NA	NA	NA	NA	NA	NA	NA	NA	8	74.98	70.0225	51.74	9	99.65	76.06	14.53	7	93.03	87.12	58.56	8	97.91	94.5525	74.73	5	97.44	91.79	70.94	4	0.576578	0.54217	0.519411	1	0.53251	0.53251	0.53251
PVP01_0000090.1-p1	0	NA	NA	NA	NA	5	89.74	87.82	80.27	4	53.24	50.3125	43.71	3	99.69	94.4733	85.68	8	97.32	92.9013	73.26	8	74.98	72.6063	62.09	8	99.45	87.54	71.31	8	93.03	90.3475	76.31	7	97.91	93.17	78.64	3	97.44	92.54	84.4	7	0.606919	0.532547	0.50728	6	0.606919	0.536027	0.50728
PVP01_0000100.1-p1	0	8	96.87	92.2325	82.91	7	89.74	84.91	78.3	7	53.24	50.9	45.95	7	99.66	94.9271	90.18	9	97.32	86.2878	42.68	12	74.98	73.4325	63.33	11	99.65	89.6091	73.66	9	93.03	89.5889	81.73	7	97.91	90.2286	69.57	8	97.44	94.1863	86.81	5	0.58064	0.550193	0.513575	0	NA	NA	NA
PVP01_0000110.1-p1	0	10	96.87	91.628	75.64	8	89.74	86.5362	73.58	8	53.22	50.1088	40.26	3	99.4	89.3633	75.5	9	97.3	89.1967	68.53	9	74.98	71.55	56.82	13	99.65	84.4985	54.92	7	93.03	85.7571	63.29	10	97.84	89.018	61.4	5	97.23	90.866	71.72	12	0.596849	0.533209	0.5015	0	NA	NA	NA
PVP01_0000120.1-p1	0	5	96.87	93.442	85.67	5	89.74	87.354	84.42	8	53.24	51.5138	45.15	6	99.68	94.1667	85.08	9	97.32	85.7256	40.07	8	74.98	72.7712	67.24	11	99.65	78.8327	14.31	9	93.03	89.74	80.25	8	97.91	92.1513	74.25	6	97.44	92.2383	82.97	11	0.616485	0.532008	0.50056	0	NA	NA	NA
PVP01_0000130.1-p1	0	6	96.87	92.4	81.69	8	89.74	86.0888	79.74	7	53.24	49.9686	40.03	6	99.7	93.0183	84.74	9	97.32	94.4644	79.52	7	74.98	71.9471	62.3	5	99.65	91.138	74.95	9	93.03	88.0044	75.62	6	97.91	94.4867	82.55	6	97.44	93.44	84.45	13	0.605804	0.528264	0.502	0	NA	NA	NA
PVP01_0000140.1-p1	0	8	96.54	90.9838	69.99	8	89.74	85.0575	69.19	8	53.24	50.39	43.95	4	99.28	88.9625	81.95	8	97.31	83.0888	62.25	10	74.94	72.488	60.94	6	99.5	72.9283	22.46	9	93.03	88.5	64.56	10	97.91	93.42	68.47	6	97.42	93.095	76.97	12	0.60749	0.528869	0.50411	0	NA	NA	NA
PVP01_0000150.1-p1	0	6	96.87	87.1717	64.11	9	89.74	87.0178	69.06	5	53.24	50.746	44.38	6	99.64	94.7567	85.83	8	97.32	93.1388	75.76	8	74.98	72.3238	60.11	9	99.65	88.2356	69.41	9	93.03	88.8844	70.49	7	97.91	94.7357	80.71	6	97.44	94.42	81.57	12	0.608344	0.528404	0.50289	0	NA	NA	NA
PVP01_0000160.1-p1	0	8	96.87	91.3525	68.21	8	89.74	87.465	79.22	6	53.24	50.38	39.68	4	99.02	95.195	84.28	8	97.32	93.9188	74.85	8	74.98	73.02	62.64	8	99.65	81.7588	24.08	9	93.03	89.4767	73.45	7	97.91	93.8371	72.86	7	97.44	95.3857	83.91	8	0.602632	0.530808	0.50133	0	NA	NA	NA
PVP01_0000170.1-p1	0	7	96.87	90.5086	74.9	6	89.74	86.98	78.65	8	53.24	51.8912	44.33	6	99.38	95.5117	91.07	8	97.32	92.47	62.25	9	74.98	73.6133	64.47	8	99.65	90.495	64.92	9	93.03	89.6356	76.73	10	97.91	93.884	78.4	NA	NA	NA	NA	13	0.593233	0.524786	0.501	13	0.593233	0.524786	0.501
PVP01_0000180.1-p1	0	NA	NA	NA	NA	NA	NA	NA	NA	NA	NA	NA	NA	NA	NA	NA	NA	NA	NA	NA	NA	NA	NA	NA	NA	NA	NA	NA	NA	NA	NA	NA	NA	NA	NA	NA	NA	5	97.44	94.26	86.97	3	0.643043	0.595942	0.538187	0	NA	NA	NA
PVP01_0000190.1-p1	0	NA	NA	NA	NA	8	89.74	85.8888	71.13	9	53.24	48.3356	34.32	6	99.48	91.235	73	14	97.32	91.3186	60.05	9	74.98	71.0922	59.29	16	98.58	70.8294	13.11	9	93.03	86.1122	64.03	8	97.91	89.7338	65.28	9	97.44	92.4122	72.35	13	0.622248	0.5499	0.50033	0	NA	NA	NA
PVP01_0000200.1-p1	0	5	96.87	83.242	63.2	8	89.74	84.0987	72.4	5	53.24	46.476	39.8	5	99.7	87.82	72.7	8	97.32	88.2875	59.99	8	74.98	68.0487	56.39	10	99.65	81.333	31.18	8	93.03	84.3275	68.97	9	97.91	83.1744	61.02	6	97.44	90.4733	70.64	14	0.591662	0.533337	0.50167	0	NA	NA	NA
PVP01_0000210.1-p1	0	NA	NA	NA	NA	NA	NA	NA	NA	NA	NA	NA	NA	NA	NA	NA	NA	NA	NA	NA	NA	NA	NA	NA	NA	NA	NA	NA	NA	NA	NA	NA	NA	NA	NA	NA	NA	8	97.42	91.7188	72.05	11	0.560789	0.526805	0.50056	0	NA	NA	NA
PVP01_0000220.1-p1	0	5	96.87	89.426	71.53	9	89.74	85.87	69.05	6	53.24	50.3117	42.02	6	99.7	94.6017	83	8	97.32	86.605	76.25	9	74.98	72.6356	59.32	14	99.64	78.0943	13.03	7	93.03	87.0329	69.44	8	97.91	93.0563	66.43	7	97.44	93.2357	80.47	4	0.608875	0.593716	0.571025	0	NA	NA	NA
PVP01_0000230.1-p1	0	7	96.87	91.8229	73.95	7	89.74	85.0843	76.21	4	53.24	49.5	41.43	4	99.7	94.2475	87.77	7	97.32	88.0643	57.92	8	74.98	70.7288	59.9	11	99.65	85.6445	23.89	6	93.03	87.4517	74.22	5	97.91	94.054	82.87	4	97.44	91.355	80.27	16	0.598002	0.532595	0.50233	0	NA	NA	NA
PVP01_0000240.1-p1	0	8	96.87	93.7613	79.56	9	89.74	87.2056	79.5	9	53.24	50.9467	45.93	8	99.59	95.2987	87.27	7	97.32	93.1857	82.48	10	74.98	72.392	64.42	8	99.63	69.16	40.38	11	93.03	89.8318	74.32	8	97.91	91.9475	69.77	9	97.44	94.4533	84.1	10	0.615441	0.55346	0.50956	9	0.600698	0.546573	0.50956
PVP01_0000250.1-p1	0	5	96.87	90.334	69.15	5	89.74	86.074	82.32	4	53.24	50.595	42.78	4	99.7	94.3825	82.13	6	97.32	83.51	52.1	7	74.98	72.4971	66.43	9	99.65	76.8844	13.2	5	93.03	88.062	76.62	5	97.91	92.798	72.91	4	97.44	93.5175	82.05	13	0.621231	0.539258	0.50078	0	NA	NA	NA
PVP01_0000260.1-p1	0	6	96.87	90.6167	75.25	6	89.74	86.6467	76.11	5	53.24	50.602	44.96	4	99.65	93.3325	89.5	6	97.32	91.7867	70.35	5	74.98	72.66	65.98	9	99.65	87.1344	28.13	6	93.03	89.12	73.89	6	97.91	91.2983	80.27	5	97.44	95.182	87.34	8	0.577459	0.541922	0.510853	3	0.555994	0.528059	0.510853
PVP01_0000270.1-p1	0	4	96.87	89.0625	82.3	8	89.74	84.8413	67.74	4	53.24	50.135	41.5	5	99.7	88.83	80.25	5	97.32	91.394	72.16	4	74.98	67.98	55.27	7	99.65	93.9471	82.07	7	93.03	88.7371	67.93	4	97.91	92.0475	80.2	3	97.44	89.4367	75.95	9	0.628603	0.565202	0.506945	0	NA	NA	NA
PVP01_0000280.1-p1	0	NA	NA	NA	NA	6	89.74	85.845	78.23	6	53.24	51.025	47.3	5	99.16	94.874	91.82	6	97.32	82.4267	55.49	6	74.98	70.41	64.1	10	99.62	83.24	32.03	6	93.03	85.7733	76.45	5	97.91	92.942	76.35	6	97.44	92.1367	87.3	10	0.604085	0.552229	0.50422	9	0.604085	0.549955	0.50422
PVP01_0000290.1-p1	0	NA	NA	NA	NA	7	89.74	84.2671	70.41	3	53.24	50.2167	44.71	4	99.7	96.24	89.4	4	97.32	92.5025	81.45	6	74.98	71.2417	61.83	9	99.65	83.3167	58.05	5	93.03	88.398	74.13	4	97.91	90.4975	69.45	4	97.44	92.555	81.43	11	0.638837	0.552897	0.503	0	NA	NA	NA
PVP01_0000300.1-p1	0	4	96.87	85.595	73.94	4	89.74	83.7025	77.07	3	53.24	49.9167	43.77	4	99.7	95.735	84.79	5	97.32	86.86	71.17	4	74.98	69.1525	61.38	7	99.65	85.3329	65.09	6	93.03	87.5867	73.6	3	97.91	91.4267	80.17	3	97.44	92.6667	83.4	10	0.559677	0.542407	0.50444	8	0.557852	0.539492	0.50444
PVP01_0000310.1-p1	0	7	96.87	89.8043	72.08	5	89.74	86.65	77.91	5	53.24	50.862	44.24	5	99.59	96.452	90.07	5	97.32	89.714	75.6	7	74.98	72.6357	64.37	10	99.65	74.656	14.02	8	93.03	89.6562	74.23	6	97.91	95.135	86.5	5	97.44	94.656	86.8	9	0.62205	0.556545	0.50533	0	NA	NA	NA
PVP01_0000320.1-p1	0	8	96.87	93.2113	75.64	8	89.74	83.365	59.42	8	53.24	49.4263	35.65	6	99.14	92.4017	74.73	10	97.32	89.133	55.98	12	74.98	69.9525	36.41	8	99.61	75.085	38.2	11	93.03	87.2455	65.94	10	97.91	89.125	60.92	7	97.44	92.4986	68.42	13	0.576281	0.532753	0.50511	9	0.558298	0.532187	0.50611
PVP01_0000330.1-p1	0	5	96.87	91.254	81.64	6	89.74	88.7517	86.92	5	53.24	52.33	51.55	7	99.66	97.86	96.87	6	97.32	83.9583	52.02	6	74.98	73.945	72.1	7	99.65	86.0629	31.27	6	93.03	91.1017	87.94	7	97.91	94.7629	86.36	5	97.44	95.844	93.64	15	0.589138	0.550731	0.50733	14	0.581312	0.547988	0.50733
PVP01_0000350.1-p1	0	7	96.87	88.9729	80.72	7	89.74	87.2514	79.33	4	53.24	49.3475	40.33	4	99.7	95.18	84.47	5	97.32	92.358	74.62	6	74.98	71.3333	61.03	10	99.65	81.942	66.76	6	93.03	87.7083	74.91	7	97.91	93.8014	78.86	4	97.44	92.7	84.31	9	0.6287	0.555206	0.50222	0	NA	NA	NA
PVP01_0000360.1-p1	0	8	96.87	88.0162	69.18	7	89.74	83.2386	65.24	6	53.24	47.9267	38.41	7	99.7	87.7	75.16	8	97.32	92.1375	74.6	7	74.98	68.7971	53.55	10	99.62	73.582	17.56	7	93.03	84.4086	63.28	6	97.91	92.0233	78.58	5	97.44	91.92	75.22	8	0.561746	0.537904	0.512923	6	0.556955	0.538093	0.514607
PVP01_0000370.1-p1	0	7	96.87	87.8871	70.78	9	89.74	84.6944	78.22	6	53.24	50.3117	46.76	7	99.65	95.2443	91.91	6	97.32	90.5083	67.24	10	74.98	72.429	66.54	13	99.43	85.5685	65.2	8	93.03	88.2262	81.76	7	97.91	93.3271	82.98	6	97.44	92.115	87.43	13	0.627087	0.544104	0.50289	0	NA	NA	NA
PVP01_0000380.1-p1	0	9	96.87	92.0556	73.93	8	89.74	87.185	78.99	9	53.24	49.7422	41.09	6	99.52	94.2817	87.45	8	97.32	93.21	71.36	8	74.98	71.285	57.05	7	99.37	68.1357	14.16	9	93.03	88.5611	73.65	10	97.91	93.947	76.2	7	97.44	90.9543	80.09	13	0.591541	0.540312	0.50178	12	0.591541	0.536201	0.50178
PVP01_0000390.1-p1	0	6	96.87	92.6083	81.68	5	89.74	88.452	87.06	5	53.24	52.212	51.03	6	99.66	98.405	96.73	5	97.32	96.126	92.1	7	74.98	74.1471	71.42	10	99.65	65.218	14.02	5	93.03	91.41	87.78	6	97.91	95.2233	86.2	5	97.44	95.698	93.59	11	0.568711	0.536913	0.501	9	0.567963	0.537247	0.501
PVP01_0000400.1-p1	0	8	96.87	93.6088	89.81	6	89.74	86.4167	78.17	5	53.24	47.06	36.73	6	99.7	93.935	76.26	8	97.32	92.91	75.76	7	74.98	69.3243	55.83	8	99.23	89.7825	50.93	8	93.03	86.2613	66.64	6	97.91	90.495	67.99	5	97.44	90.46	75.66	10	0.595668	0.552868	0.50033	9	0.595668	0.549178	0.50033
PVP01_0000410.1-p1	0	NA	NA	NA	NA	4	89.46	85.52	83.34	6	53.24	51.805	48.95	4	99.68	97.8	96.37	6	97.32	94.715	86.91	7	74.98	72.7414	67.49	10	99.65	84.992	52.04	6	93.03	89.725	81.33	6	97.91	94.3167	86.91	4	97.44	95.8425	94.05	12	0.597691	0.546195	0.50233	11	0.597691	0.542337	0.50233
PVP01_0000420.1-p1	0	6	96.87	88.51	68.01	5	89.74	84.954	70.86	6	53.24	50.3017	37.26	4	99.31	87.21	72.8	8	97.32	86.105	50.8	7	74.98	70.3186	58.85	12	99.65	85.7042	57.41	7	93.03	87.6957	64.39	9	97.91	91.2767	64.33	6	97.44	90.4467	74.24	15	0.577858	0.532476	0.50056	13	0.577858	0.532346	0.50056
PVP01_0000430.1-p1	0	8	96.87	91.7725	80.66	8	89.74	86.715	79.39	6	53.24	51.6	48.64	5	99.16	96.91	91.02	9	97.32	92.3067	77.17	8	74.98	71.9975	62.68	8	99.65	91.5475	59.72	7	93.03	89.05	77.63	8	97.91	94.3187	86.94	7	97.44	94.8714	88.12	11	0.595291	0.538476	0.505077	10	0.559827	0.532795	0.505077
PVP01_0000440.1-p1	0	3	96.87	90.8333	78.77	5	89.74	86.648	79.71	3	53.24	49.17	41.56	3	99.7	91.6767	75.64	4	97.32	84.4775	72.19	4	74.98	69.17	57.69	9	99.65	86.3644	68.9	4	93.03	82.6775	67.26	5	97.91	94.466	81.73	3	97.44	88.9967	74.01	12	0.632771	0.552703	0.50211	0	NA	NA	NA
PVP01_0000460.1-p1	0	7	96.87	93.4429	81.48	8	89.74	85.1688	70.12	7	53.24	49.7486	43.96	6	99.57	93.1017	83.08	8	97.32	94.0162	77.4	NA	NA	NA	NA	7	99.62	89.2071	77.75	9	93.03	87.4	67.72	7	97.91	91.4214	68.52	6	97.44	91.895	76.97	12	0.617431	0.548579	0.50144	0	NA	NA	NA
PVP01_0000470.1-p1	0	11	96.87	92.35	68.18	10	89.74	87.094	73.5	6	53.24	47.225	39.79	6	99.7	90.9567	81.16	8	97.32	91.7037	60.5	8	74.98	72.8937	64.51	10	98.84	84.593	57.1	8	93.03	86.7087	74.25	9	97.91	92.6433	80.72	6	97.44	88.4667	79.19	11	0.581136	0.539176	0.50111	10	0.56926	0.53498	0.50111
PVP01_0000480.1-p1	0	8	96.87	92.3612	70.25	6	89.74	86.2333	75.31	8	53.24	50.6225	39.79	5	99.38	95.258	83.11	9	97.32	93.2711	66.88	9	74.98	71.9956	57.31	NA	NA	NA	NA	NA	NA	NA	NA	NA	NA	NA	NA	NA	NA	NA	NA	11	0.593585	0.544455	0.50367	10	0.580034	0.539541	0.50367
PVP01_0000490.1-p1	0	NA	NA	NA	NA	8	89.74	85.1625	73.58	7	53.24	50.8229	40.38	6	99.57	95.3233	84.04	8	97.32	90.0537	56.9	7	74.98	71.77	56.7	7	99.63	86.6271	68.56	7	93.03	87.8314	71.2	7	97.9	93.0014	68.6	6	97.44	92.1783	78.17	9	0.598573	0.551228	0.507885	0	NA	NA	NA
PVP01_0000500.1-p1	0	NA	NA	NA	NA	7	89.74	88.0171	84.15	7	53.24	52.7086	51.14	3	99.36	98.3133	97.63	7	97.32	96.4329	92.55	10	74.98	74.213	71.08	6	99.51	92.7767	83.66	8	93.03	91.2113	86.28	9	97.79	96.0544	93.35	5	97.44	96.572	94.82	9	0.597177	0.55756	0.50178	8	0.597177	0.553962	0.50178
PVP01_0000510.1-p1	0	8	96.87	93.1238	84.95	7	89.74	84.6329	78.57	8	53.24	48.8237	44.99	8	99.7	95.715	91.63	7	97.32	89.4514	50.24	9	74.98	72.2089	67.42	9	99.28	82.0089	13.11	8	93.03	87.7525	79.27	7	97.91	92.2371	83.67	8	97.44	93.7488	88.94	10	0.5904	0.548429	0.50622	9	0.573277	0.543765	0.50622
PVP01_0000520.1-p1	0	6	96.87	83.8783	52.16	6	89.74	81.505	61.87	5	53.24	47.6	35.52	3	99.03	88.41	68.22	10	97.32	89.219	63.61	9	74.98	70.2989	45.48	9	99.5	51.64	14.02	6	93.03	86.025	62.91	10	97.91	93.795	74.74	5	97.44	90.582	67.89	8	0.617377	0.538842	0.50989	7	0.617377	0.537798	0.50989
PVP01_0000540.1-p1	0	8	96.87	91.6063	72.04	7	89.74	83.8757	65.55	8	53.24	51.0375	39.53	9	99.16	95.3544	79.19	9	97.32	86.9511	47.44	9	74.98	70.4578	51.88	8	99.63	87.7512	63.75	11	93.03	88.0345	65.82	6	97.91	90.3867	70.99	7	97.44	93.3186	75.2	9	0.573218	0.5454	0.50433	8	0.573218	0.541972	0.50433
PVP01_0000550.1-p1	0	9	96.53	91.1222	73.18	8	89.72	83.8725	63.63	8	53.24	49.7775	39.79	8	99.57	93.5238	78.73	10	97.32	88.168	52.36	9	74.98	72.3733	55.97	6	99.05	77.8517	42.28	11	93.03	85.0955	64.48	10	97.91	93.91	82.48	10	97.44	94.159	79.61	9	0.594049	0.557737	0.50578	8	0.594049	0.553696	0.50578
PVP01_0000570.1-p1	0	7	96.87	86.3457	67.59	7	89.74	84.4886	75.57	6	53.24	48.3133	37.53	6	99.33	91.2717	75.38	10	97.32	80.855	44.94	9	74.98	71.3233	58.41	9	99.65	79.0511	12.97	7	93.03	84.5614	64.61	8	97.91	88.1162	58.52	7	97.44	90.4029	72.35	12	0.586614	0.535162	0.50067	9	0.586614	0.539114	0.50522
PVP01_0000580.1-p1	0	NA	NA	NA	NA	7	89.74	87.86	78.11	6	53.24	52.5583	49.63	3	99.53	96.8333	91.45	11	97.32	93.3009	73.81	6	74.98	72.5383	62.38	9	99.65	89.3878	76.16	7	93.03	90.0557	77.65	8	97.91	94.685	78.25	4	97.44	95.0125	87.94	9	0.607489	0.555967	0.50289	0	NA	NA	NA
PVP01_0000590.1-p1	0	NA	NA	NA	NA	6	89.74	86.9633	74.52	5	53.24	50.612	48.24	6	99.7	95.4667	91.08	8	97.32	90.9788	84.19	8	74.98	73.6775	66.69	8	99.65	75.9175	44.69	6	93.03	87.4717	75.65	5	97.91	95.094	85.14	5	97.44	93.482	87.46	10	0.615271	0.557027	0.50211	9	0.615271	0.552154	0.50211
PVP01_0000600.1-p1	0	6	96.87	94.2883	83.37	5	89.74	85.46	73.32	6	53.24	50.8417	46.03	7	99.7	95.3814	90.36	6	97.32	87.9467	52.43	8	74.98	71.7438	56.63	10	99.65	80.737	56.67	9	93.03	89.6489	76.58	7	97.91	88.5529	68.59	5	97.44	92.258	82.22	11	0.598933	0.544582	0.50472	10	0.574421	0.539147	0.50472
PVP01_0000620.1-p1	0	4	96.87	83.205	69.58	10	89.74	85.014	68.44	4	53.24	48.8475	43.53	8	99.7	93.4587	79.54	10	97.32	89.871	47.15	8	74.98	71.4862	59.27	10	99.65	77.545	12.97	7	93.03	83.5186	65.19	6	97.91	84.7483	62.66	5	97.44	89.712	77.26	8	0.609339	0.566998	0.520353	7	0.606951	0.56095	0.520353
PVP01_0000630.1-p1	0	11	96.87	91.6664	74.36	8	89.74	86.3588	72.98	8	53.24	50.2413	38.73	6	99.57	95.825	85.37	10	97.32	88.405	52.35	12	74.98	72.5558	60.09	8	99.65	89.5825	65.66	9	93.03	86.1856	66.24	7	97.91	92.47	67.89	7	97.44	92.4429	77.49	9	0.601776	0.555132	0.504275	0	NA	NA	NA
PVP01_0000650.1-p1	0	6	96.87	90.1233	73.75	6	89.74	83.58	72.32	4	53.24	49.3175	42.63	5	99.65	92.16	80.21	6	97.32	88.3533	56.2	7	74.98	72.0343	63.52	8	99.64	83.145	27.11	8	93.03	87.6462	65.45	5	97.91	89.5	68	5	97.44	90.25	76.19	8	0.610299	0.568288	0.519945	7	0.600155	0.562286	0.519945
PVP01_0000660.1-p1	0	7	96.87	84.6157	61.07	8	89.74	86.6425	71.24	6	53.24	49.125	42.65	7	99.69	95.0371	87.02	8	97.32	88.8375	62.28	9	74.98	72.8156	59.56	11	99.65	87.3682	58.75	9	93.03	87.3578	72.12	9	97.91	94.2644	74.01	7	97.44	91.4886	80.77	11	0.575444	0.538959	0.50322	9	0.575444	0.538263	0.50322
PVP01_0000670.1-p1	0	7	96.87	90.7914	69.06	7	89.74	86.8171	74.5	5	53.24	52.158	48.87	4	99.64	96.7275	91.12	7	97.32	92.9186	80.67	8	74.98	73.1038	65.96	9	99.65	84.75	40.31	9	93.03	90.2544	75.97	7	97.91	94.3557	80.72	5	97.44	94.69	87.39	12	0.6378	0.546489	0.50067	0	NA	NA	NA
PVP01_0000680.1-p1	0	7	96.87	91.4714	73.82	8	89.74	84.1775	71.93	5	53.24	50.334	40.17	7	99.68	93.7014	81.75	8	97.32	81.9175	48.95	9	74.98	69.4889	53.23	6	99.64	88.3733	62.8	7	93.03	84.3657	59.4	6	97.91	90.6983	62.95	6	97.44	90.1417	71.13	13	0.589395	0.540655	0.50222	12	0.589395	0.53698	0.50222
PVP01_0000690.1-p1	0	8	96.87	91.3713	67.47	7	89.74	81.4543	73.33	6	53.24	50.3817	39.05	8	99.65	96.265	80.4	8	97.32	90.2575	72.84	8	74.98	69.9112	61.6	14	99.65	88.7893	48.46	8	93.03	89.7662	71.82	7	97.91	93.3257	78.63	6	97.44	94.335	78.95	7	0.575402	0.53909	0.519087	7	0.575402	0.53909	0.519087
PVP01_0000700.1-p1	0	7	96.87	87.9771	59.18	11	89.74	83.8564	69.9	8	53.24	50.6713	39.61	3	99.52	92.1	80.44	8	97.32	82.42	61.38	11	74.98	71.7409	61.75	6	99.63	74.0867	39.56	9	93.03	88.8578	69.11	9	97.91	92.4267	68.5	7	97.44	93.7929	76.21	11	0.599464	0.549938	0.5	10	0.598735	0.544986	0.5
PVP01_0000710.1-p1	0	8	96.87	84.0637	56.72	8	89.74	83.0837	61.26	7	53.24	48.9514	36.11	7	99.7	92.5243	74.02	11	97.32	88.6709	64.64	10	74.98	70.966	49.17	12	99.65	83.7908	52.23	8	93.03	83.065	54.58	13	97.91	93.3238	73.57	8	97.44	90.39	67.4	9	0.596851	0.549493	0.50089	0	NA	NA	NA
PVP01_0000720.1-p1	0	9	96.87	92.3078	70	8	89.74	83.885	67.36	8	53.24	48.8888	38.55	7	99.65	91.6986	77.78	10	97.32	82.572	53.81	8	74.98	71.2375	53.48	8	99.62	79.0637	22.38	9	93.03	87.7433	69.12	9	97.91	91.9533	67.92	6	97.44	88.1533	68.94	7	0.604158	0.567438	0.529065	6	0.604158	0.567333	0.529065
PVP01_0000730.1-p1	0	8	96.87	91.3988	64.7	10	89.74	86.35	62.16	7	53.24	50.47	39.72	5	99.37	93.656	77.23	7	97.32	87.5086	70.73	9	74.98	70.0733	43.28	8	99.29	80.26	41.01	7	93.03	83.9071	55.21	8	97.91	94.8888	78.05	5	97.44	88.568	70.91	12	0.61207	0.54427	0.50222	11	0.567561	0.538106	0.50222
PVP01_0000740.1-p1	0	6	96.87	88.9117	62.72	9	89.74	83.67	68.63	8	53.24	50.2413	41.57	6	99.55	93.2733	84.28	8	97.32	91.2438	72.56	9	74.98	71.0522	60.88	13	99.65	73.5869	39.44	10	93.03	87.754	67.16	10	97.91	90.682	78.62	7	97.44	92.94	80	10	0.610479	0.554296	0.50656	0	NA	NA	NA
PVP01_0000750.1-p1	0	10	96.87	91.285	69.62	6	89.74	83.1533	63.12	6	53.24	47.3117	38.96	8	99.47	93.6363	78.03	11	97.32	91.1864	53.83	11	74.98	70.9364	51	13	99.65	80.1677	15.89	10	93.03	85.119	63.03	9	97.91	87.7933	71.38	10	97.44	92.902	79.26	10	0.608397	0.555081	0.50089	9	0.608397	0.549502	0.50089
PVP01_0000770.1-p1	0	8	96.87	92.0738	78.18	9	89.74	85.71	73.08	8	53.24	50.8287	44.56	7	99.7	96.6086	82.57	10	97.32	92.581	70.35	8	74.98	70.1225	51.18	8	99.61	89.8213	49.65	8	93.03	87.3413	71.66	9	97.91	93.4878	80.01	6	97.44	93.2167	77.37	13	0.593913	0.537853	0.50244	12	0.565451	0.533182	0.50244
PVP01_0000780.1-p1	0	7	96.87	90.6871	76.4	8	89.74	84.6887	73.23	9	53.24	47.1778	32.71	6	99.35	89.595	74.96	11	97.32	89.2027	68.32	8	74.98	69.2837	50.84	10	99.65	90.225	68.38	8	93.03	85.4613	67.55	10	97.91	90.214	58.51	8	97.44	90.9175	73.84	3	0.57911	0.54714	0.508204	2	0.554104	0.531154	0.508204
PVP01_0000790.1-p1	0	NA	NA	NA	NA	8	89.74	86.71	74.2	6	53.24	50.2783	40.83	3	99.3	91.7533	76.74	8	97.32	89.0125	61.8	8	74.98	72.6112	59.74	11	99.65	87.7391	57.45	7	93.03	88.6229	71.82	7	97.91	93.73	82.43	5	97.44	93.708	78.93	12	0.613617	0.545056	0.50044	0	NA	NA	NA
PVP01_0000800.1-p1	0	7	96.87	91.5057	75.77	9	89.74	87.9556	83.78	5	53.22	50.858	47.68	6	99.66	98.19	96.64	8	97.32	94.615	90.72	8	74.98	73.4013	69.08	8	99.65	91.44	64.06	7	93.03	89.8714	83.12	9	97.91	96.5067	92.19	5	97.44	95.962	94.12	8	0.575648	0.531794	0.50472	6	0.562767	0.526246	0.50472
PVP01_0000810.1-p1	0	11	96.87	90.99	74.78	10	89.74	86.283	77.37	9	53.24	49.9122	43.59	8	99.24	94.7975	90.65	10	97.32	90.044	61.13	11	74.98	72.7409	63.67	8	99.04	69.7262	14.16	10	93.03	87.791	77.34	12	97.91	94.2142	76.14	10	97.44	93.645	86.73	13	0.597948	0.54492	0.505775	11	0.597948	0.545079	0.506
PVP01_0000820.1-p1	0	5	96.87	88.574	66.49	6	89.74	85.35	71.13	4	53.24	48.2925	36.93	4	99.31	87.1375	73.08	6	97.32	88.6667	67.03	5	74.98	71.042	59.09	12	99.65	87.235	63.79	5	93.03	85.604	64.2	7	97.91	90.9429	76.76	4	97.44	89.735	72.31	12	0.615714	0.547718	0.50222	11	0.615714	0.54285	0.50222
PVP01_0000830.1-p1	0	4	96.87	90.8875	83.38	7	89.74	79.4714	65.04	6	53.24	49.1967	41.45	5	99.21	88.622	73.29	8	97.32	85.215	69.78	5	74.98	67.126	50.49	8	99.58	90.1587	45.55	4	93.03	85.4275	65.45	9	97.91	93.5011	79	3	97.44	88.7867	72.94	8	0.592693	0.55805	0.511407	7	0.580301	0.553101	0.511407
PVP01_0000840.1-p1	0	9	96.87	91.2378	78.36	8	89.74	83.4762	73.22	8	53.24	49.5363	37.82	7	99.36	93.0429	75.62	10	97.32	89.415	63.11	10	74.98	70.547	58.87	7	99.63	85.6043	57.99	8	93.03	87.0487	72.24	9	97.91	89.6978	68.25	8	97.44	89.71	74.38	10	0.56479	0.537392	0.50556	8	0.56378	0.537946	0.50674
PVP01_0000870.1-p1	0	7	96.87	88.67	68.15	9	89.74	85.0333	74.2	8	53.24	46.8162	34.14	6	99.42	89.3767	76.62	7	97.32	84.1071	47.27	9	74.98	71.8756	62.46	10	99.65	83.331	56.96	8	93.03	85.8975	60.23	8	97.91	91.1312	63.81	8	97.44	91.0812	68.16	8	0.562191	0.540664	0.50422	7	0.55992	0.537589	0.50422
PVP01_0000880.1-p1	0	4	96.87	91.5775	78.86	3	89.74	85.6233	77.43	5	53.24	51.886	48.96	3	99.66	95.4533	91.5	5	97.32	93.456	83.57	4	74.98	73.57	69.37	8	99.65	86.89	46.05	4	93.03	89.9775	80.9	7	97.91	94.1257	88.5	3	97.44	93.09	88.2	11	0.59672	0.554935	0.50189	10	0.592396	0.550756	0.50189
PVP01_0000890.1-p1	0	NA	NA	NA	NA	6	89.74	83.1217	77.14	5	53.24	50.95	45.67	5	99.7	93.948	90.2	5	97.32	93.22	82.56	5	74.98	72.434	68.53	10	99.65	79.304	12.97	5	93.03	87.388	78.81	4	97.91	95.0675	88.3	5	97.44	92.812	87.56	11	0.598428	0.547654	0.501	9	0.579973	0.547172	0.501
PVP01_0000910.1-p1	0	NA	NA	NA	NA	8	89.74	86.88	78.19	8	53.24	51.4188	45.05	5	99.51	96.936	89.7	7	97.32	93.4986	76.82	8	74.98	71.8888	65.25	13	99.65	86.3015	58.59	8	93.03	88.7837	73.7	7	97.91	93.5786	80.3	6	97.44	95.04	87.36	15	0.589663	0.537107	0.50044	13	0.589663	0.53645	0.50233
PVP01_0000920.1-p1	0	7	96.87	87.8629	60.58	8	89.74	83.9575	70.49	8	53.24	50.7375	40.9	7	99.15	95.4171	76.7	8	97.32	89.4825	57.06	9	74.98	70.0067	60.6	10	99.65	84.748	26.63	10	93.03	87.434	64.27	10	97.91	91.28	69.47	7	97.44	92.2057	71.53	9	0.58801	0.536369	0.50622	8	0.573477	0.529914	0.50622
PVP01_0000930.1-p1	0	9	96.87	92.9622	86.65	7	89.74	85.6371	83.33	9	53.24	51.9022	50.06	NA	NA	NA	NA	NA	NA	NA	NA	NA	NA	NA	NA	NA	NA	NA	NA	NA	NA	NA	NA	NA	NA	NA	NA	NA	NA	NA	NA	10	0.607898	0.552622	0.50133	0	NA	NA	NA
PVP01_0000940.1-p1	0	NA	NA	NA	NA	5	89.74	85.72	77.64	NA	NA	NA	NA	3	99.1	94.5033	89.84	NA	NA	NA	NA	NA	NA	NA	NA	9	99.65	71.9167	40.43	6	93.03	89.4167	80.09	4	97.91	90.7325	72.56	5	97.44	94.096	83.48	6	0.614322	0.576988	0.550274	0	NA	NA	NA
PVP01_0000950.1-p1	0	6	96.87	92.0833	83.25	8	89.74	85.8413	78.28	5	53.24	51.814	46.26	4	99.65	95.02	91.43	4	97.32	86.0025	63.08	6	74.98	71.2533	63.14	11	99.65	90.7991	41.19	6	93.03	86.9467	76.89	6	97.91	93.8267	81.06	3	97.44	94.2067	87.75	10	0.602882	0.552523	0.50244	0	NA	NA	NA
PVP01_0000960.1-p1	0	5	96.87	91.142	71.39	6	89.74	88.0967	80.84	5	53.24	52.37	49.17	6	99.7	97.975	89.76	8	97.32	88.8787	52.43	9	74.98	73.9867	68.62	8	99.43	76.11	24.88	8	93.03	90.215	75.61	10	97.91	92.04	75.92	6	97.44	95.5467	86.4	10	0.632686	0.562519	0.50867	9	0.632686	0.555574	0.50867
PVP01_0000980.1-p1	0	6	96.87	90.2483	82.67	7	89.74	86.8386	83.16	6	53.24	48.22	39.89	7	99.65	96.6443	85.13	8	97.32	87.9412	67.58	9	74.98	72.2756	65.3	9	99.64	87.3644	44.17	9	93.03	87.5067	74.56	5	97.91	90.778	78.7	6	97.44	92.075	81.58	21	0.608155	0.553108	0.504	20	0.599613	0.550355	0.504
PVP01_0000990.1-p1	0	7	96.87	88.8486	62.51	8	89.74	86.0662	64.04	5	53.24	49.494	39.51	7	99.65	95.6929	81.47	10	97.32	94.334	72.7	8	74.98	71.3962	50.51	11	99.65	85.6245	39.61	10	93.03	88.461	62.64	8	97.91	92.5337	64.31	7	97.44	94.2786	77.63	10	0.613304	0.550676	0.50522	0	NA	NA	NA
PVP01_0001000.1-p1	0	6	96.87	90.6917	74.61	6	89.74	86.115	77.82	6	53.24	48.7933	42.29	6	99.7	96.38	90.14	7	97.32	87.9386	54.22	9	74.98	72.5933	62.38	7	99.62	81.2471	56.01	7	93.03	87.0457	74.83	7	97.91	93.3386	82.05	6	97.44	93.1467	86.62	8	0.631695	0.572089	0.529556	0	NA	NA	NA
PVP01_0001010.1-p1	0	8	96.87	90.3925	65.08	7	89.74	83.9814	64.56	6	53.24	49.6733	38.75	3	99.48	91.86	77.98	9	97.32	86.5811	43.33	8	74.98	70.7075	53	9	99.56	86.53	64.64	8	93.03	88.555	65.42	7	97.91	92.0114	65.63	4	97.44	91.05	73.8	9	0.598367	0.555315	0.50044	0	NA	NA	NA
PVP01_0001020.1-p1	0	7	96.87	91.2243	69.43	7	89.74	86.39	73.94	7	53.24	51.11	44.09	5	99.65	94.23	87	6	97.32	92.07	76.97	7	74.98	71.9214	63.39	11	99.62	85.4191	56.8	7	93.03	88.0843	73.39	7	97.91	93.5371	84.27	5	97.44	91.158	81.19	10	0.611941	0.552943	0.505615	9	0.611941	0.555163	0.505615
PVP01_0001040.1-p1	0	4	96.87	89.5425	76.83	5	89.74	87.786	80.79	7	53.24	51.3371	45.47	4	99.35	97	90.05	8	97.32	94.9038	79.72	5	74.98	72.166	61.61	7	99.47	88.87	68.21	7	93.03	89.9857	75.69	7	97.91	96.1057	87.28	7	97.44	95.97	87.48	10	0.601992	0.554326	0.502	0	NA	NA	NA
PVP01_0001050.1-p1	0	10	96.87	84.823	65.55	8	89.74	84.22	75.62	8	53.24	51.74	47.62	5	99.57	95.23	88.87	8	97.32	87.9963	64.38	10	74.98	72.068	64.54	9	99.62	66.0378	13.82	10	93.03	86.757	71.83	10	97.91	93.049	76.14	8	97.44	95.2812	86.89	10	0.611593	0.560591	0.501	0	NA	NA	NA
PVP01_0001060.1-p1	0	5	96.87	95.138	89.65	4	89.74	88.805	86.95	4	53.24	52.5825	50.76	5	99.7	98.632	96.51	7	97.32	90.3971	50.78	5	74.98	73.102	69.27	5	99.16	95.694	84.4	5	93.03	90.552	84.99	7	97.91	95.8971	84.48	3	97.44	96.14	93.74	8	0.630332	0.570512	0.525756	0	NA	NA	NA
PVP01_0001070.1-p1	0	5	96.87	89.494	78.86	4	89.74	87.9725	83.78	4	53.24	51.675	48.59	2	99.36	98.105	96.85	7	97.32	96.35	91.6	6	74.98	73.9683	70.03	7	99.65	82.6543	32.75	6	93.03	90.6467	83.36	6	97.91	96.6983	92.33	5	97.44	96.64	94.19	8	0.607877	0.566661	0.50444	7	0.607877	0.562411	0.50444
PVP01_0001080.1-p1	0	10	96.87	90.912	70.51	5	89.74	79.044	49.4	7	53.24	49.6443	38.76	5	99.7	90.474	62.45	11	97.32	82.0755	52.18	7	74.98	69.4171	49.27	13	99.65	74.69	15.07	7	93.03	83.3986	52.58	13	97.91	93.6123	59.9	4	97.44	83.735	64.64	8	0.61559	0.567049	0.529888	0	NA	NA	NA
PVP01_0001090.1-p1	0	4	96.87	87.0625	70.13	6	89.74	87.6333	80.88	5	53.24	51.496	46.1	5	99.61	96.794	88.02	6	97.32	89.6767	58.7	6	74.98	73.2467	68.09	9	99.62	67.49	14.09	6	93.03	88.8017	73.85	4	97.91	92.42	77.02	5	97.44	94.578	85.79	10	0.624992	0.560796	0.514187	0	NA	NA	NA
PVP01_0001100.1-p1	0	6	96.87	91.115	77.59	6	89.74	80.9667	73.11	4	53.24	50.73	43.8	4	99.69	95.11	88.02	7	97.32	85.4357	71.82	NA	NA	NA	NA	NA	NA	NA	NA	NA	NA	NA	NA	NA	NA	NA	NA	NA	NA	NA	NA	9	0.600935	0.558052	0.50411	0	NA	NA	NA
PVP01_0001110.1-p1	0	NA	NA	NA	NA	NA	NA	NA	NA	NA	NA	NA	NA	2	99.64	98.61	97.58	4	97.32	96.0875	92.47	5	74.98	73.568	71.44	3	99.13	71.0967	32.15	5	93.03	91.174	88.55	4	97.91	96.4125	92.78	4	97.44	96.7125	94.56	14	0.608326	0.53787	0.50244	0	NA	NA	NA
PVP01_0001120.1-p1	0	11	96.87	91.1491	71.74	8	89.74	84.7188	65.56	9	53.24	48.9589	34.25	5	99.08	85.838	70.36	8	97.32	93.1637	76.96	8	74.98	69.5212	56.3	8	99.22	91.3438	74.06	8	93.03	85.455	64.77	10	97.91	91.392	80.36	8	97.44	92.6363	74.87	11	0.585826	0.552982	0.51763	0	NA	NA	NA
PVP01_0001130.1-p1	0	7	96.87	92.3443	76.56	6	89.74	86.8733	78.47	7	53.24	51.08	42.17	5	99.63	95.252	90.06	8	97.32	78.6287	46.38	8	74.98	73.0375	62.44	10	99.65	66.902	12.97	8	93.03	89.5238	74.62	9	97.91	94.7444	86.16	5	97.44	94.486	86.63	9	0.620435	0.554992	0.50178	0	NA	NA	NA
PVP01_0001140.1-p1	0	9	96.87	91.6778	71.25	7	89.74	82.37	58.2	8	53.24	50.78	39.47	6	99.7	91.275	73.53	10	97.32	83.856	50.11	9	74.98	70.7033	48.17	7	99.6	76.5814	24.88	8	93.03	86.065	60.24	9	97.91	92.1156	66.53	7	97.44	91.1471	69.14	9	0.617783	0.563306	0.50178	0	NA	NA	NA
PVP01_0001150.1-p1	0	5	96.87	93.456	85.68	5	89.74	87.352	82.14	7	53.24	50.9457	45.22	7	99.7	97.5143	91.73	8	97.32	93.7438	79.26	6	74.98	71.2133	62.67	10	99.63	78.747	31.93	6	93.03	89.5383	79.83	8	97.91	94.1575	82.7	7	97.44	95.2086	88.93	10	0.601168	0.564072	0.522293	0	NA	NA	NA
PVP01_0001160.1-p1	0	8	96.87	93.7	79.48	8	89.74	87.1725	71.99	5	53.24	51.884	48.07	5	99.7	97.384	89.22	8	97.32	93.7913	84.16	9	74.98	72.6144	59.32	6	99.64	92.2267	73.69	8	93.03	89.3175	74.39	6	97.91	94.5817	83.87	5	97.44	95.122	88.58	9	0.595765	0.547518	0.50389	0	NA	NA	NA
PVP01_0001170.1-p1	0	10	96.87	91.555	72.35	8	89.74	85.6137	76.23	6	53.24	49.9367	42.21	5	99.56	89.15	78.95	8	97.32	89.4237	52.31	9	74.98	72.3233	63.69	11	99.64	82.7927	45.88	10	93.03	87.256	66.07	9	97.91	88.7256	64.08	6	97.44	88.1183	76.35	9	0.610588	0.562536	0.50111	0	NA	NA	NA
PVP01_0001180.1-p1	0	7	96.87	89.7371	68.3	10	89.74	82.705	62.33	8	53.24	48.925	37.52	5	99.05	90.308	75.89	12	97.32	87.165	50.4	8	74.98	69.2375	52.48	9	99.65	89.4922	71.05	7	93.03	84.6243	56.92	9	97.91	92.3933	63.5	7	97.44	90.5543	67.08	8	0.613795	0.560924	0.50144	0	NA	NA	NA
PVP01_0001190.1-p1	0	NA	NA	NA	NA	7	89.74	83.6757	71.99	NA	NA	NA	NA	NA	NA	NA	NA	NA	NA	NA	NA	NA	NA	NA	NA	14	99.65	91.73	58.03	NA	NA	NA	NA	NA	NA	NA	NA	NA	NA	NA	NA	9	0.575834	0.54757	0.50111	0	NA	NA	NA
PVP01_0001200.1-p1	0	NA	NA	NA	NA	6	89.65	88.2083	83.89	NA	NA	NA	NA	2	99.09	97.785	96.48	6	97.32	95.4817	87.9	8	74.94	73.645	68.45	6	99.62	63.8933	13.11	7	93.03	90.61	83.37	7	97.91	95.9957	87.31	7	97.44	96.8729	94.07	7	0.602385	0.570577	0.538388	0	NA	NA	NA
PVP01_0001210.1-p1	0	7	96.87	91.2329	72.45	7	89.74	83.7043	68.9	7	53.24	48.5514	39.57	8	99.65	94.0238	80.44	9	97.32	82.5767	52.14	9	74.98	71.3611	60.9	12	99.65	76.6117	39.44	9	93.03	87.6189	70.58	8	97.91	92.2525	72.46	6	97.44	89.6667	76.21	8	0.583122	0.550824	0.50211	0	NA	NA	NA
PVP01_0001220.1-p1	0	5	96.87	92.908	82.5	5	89.74	84.85	81.21	5	53.24	50.66	42.98	5	99.7	95.6	90.59	7	97.32	84.2429	55.97	7	74.98	70.5786	61.05	9	99.65	75.5378	13.11	6	93.03	88.5283	79.01	7	97.91	94.4614	76.83	5	97.44	93.966	88.54	9	0.609122	0.564773	0.50189	0	NA	NA	NA
PVP01_0001230.1-p1	0	5	96.87	89.324	80.98	7	89.74	87.87	80.83	6	53.24	51.1867	42.43	4	99.24	95.46	84.19	8	97.32	87.7913	73.56	10	74.98	73.597	63.44	12	99.58	85.8792	67.42	7	93.03	89.6571	75.15	8	97.91	95.3063	81.22	5	97.44	94.3	82.33	9	0.606443	0.560552	0.518879	0	NA	NA	NA
PVP01_0001240.1-p1	0	7	96.87	89.5486	74.82	10	89.74	84.585	73.33	9	53.24	48.1244	39	6	99.06	87.8117	80.34	9	97.32	91.5878	62.57	11	74.98	72.7236	61.3	7	99.05	68.0971	23.9	10	93.03	85.743	70.76	10	97.91	92.204	75.75	7	97.44	91.9057	78.94	9	0.606986	0.557981	0.503373	0	NA	NA	NA
PVP01_0001250.1-p1	0	11	96.87	91.7182	73.52	9	89.74	83.1156	68.93	10	53.24	49.79	37.93	7	99.38	93.69	79.62	10	97.32	82.494	36	11	74.98	71.3736	60.03	8	99.58	79.1175	14.02	12	93.03	88.4108	68.99	9	97.91	93.0333	75.91	8	97.44	92.6912	76.64	8	0.62275	0.564964	0.52489	0	NA	NA	NA
PVP01_0001260.1-p1	0	8	96.87	95.205	87.91	8	89.74	87.8263	83.67	4	53.24	52.325	51.2	5	99.7	98.81	97.64	6	97.32	94.9883	92.26	6	74.98	73.755	71.5	7	99.51	96.4329	88.36	6	93.03	91.6883	88.23	6	97.91	95.9717	93.49	4	97.44	96.405	94.82	10	0.602894	0.558118	0.50194	9	0.602894	0.553968	0.50194
PVP01_0001280.1-p1	0	7	96.87	92.8714	79.07	7	89.74	85.7443	71.24	6	53.24	49.9967	37.42	5	99.57	93.398	74.19	NA	NA	NA	NA	NA	NA	NA	NA	6	99.61	88.9083	74.46	NA	NA	NA	NA	NA	NA	NA	NA	NA	NA	NA	NA	8	0.610663	0.567499	0.530887	1	0.530887	0.530887	0.530887
PVP01_0001300.1-p1	0	NA	NA	NA	NA	6	89.74	87.8733	81.91	NA	NA	NA	NA	NA	NA	NA	NA	NA	NA	NA	NA	NA	NA	NA	NA	NA	NA	NA	NA	NA	NA	NA	NA	NA	NA	NA	NA	6	97.44	93.9833	85.91	9	0.605322	0.543405	0.50211	8	0.579738	0.535665	0.50211
PVP01_0001310.1-p1	0	NA	NA	NA	NA	8	89.74	84.0487	77.27	NA	NA	NA	NA	3	99.18	93.8033	90.93	NA	NA	NA	NA	NA	NA	NA	NA	NA	NA	NA	NA	NA	NA	NA	NA	NA	NA	NA	NA	NA	NA	NA	NA	7	0.606537	0.564243	0.534834	0	NA	NA	NA
PVP01_0001320.1-p1	0	NA	NA	NA	NA	7	89.74	82.9	60.45	NA	NA	NA	NA	7	99.7	93.5871	81.11	NA	NA	NA	NA	NA	NA	NA	NA	7	99.5	66.19	40.43	NA	NA	NA	NA	NA	NA	NA	NA	NA	NA	NA	NA	9	0.598469	0.547233	0.50022	0	NA	NA	NA
PVP01_0001330.1-p1	0	NA	NA	NA	NA	5	89.74	88.946	87.09	NA	NA	NA	NA	NA	NA	NA	NA	NA	NA	NA	NA	NA	NA	NA	NA	4	99.65	75.8375	12.97	NA	NA	NA	NA	NA	NA	NA	NA	NA	NA	NA	NA	9	0.598765	0.547556	0.504	8	0.580713	0.541155	0.504
PVP01_0001340.1-p1	0	NA	NA	NA	NA	9	89.74	83.1467	53.61	NA	NA	NA	NA	5	99.57	88.17	74.02	9	97.32	87.4456	41.03	8	74.98	70.73	52.56	8	99.65	80.5837	7.04	9	93.03	82.5067	52.97	10	97.91	93.808	75.06	7	97.44	90.0443	66.51	3	0.540732	0.528604	0.515415	1	0.529665	0.529665	0.529665
PVP01_0001350.1-p1	0	8	96.87	91.4625	79.47	6	89.74	85.3983	69	6	53.24	49.5017	40.53	6	99.7	93.285	82.25	7	97.32	87.2886	72.98	8	74.98	71.0987	56.78	6	99.03	88.6267	74.07	7	93.03	87.9486	66.53	8	97.91	94.7625	79.47	4	97.44	88.805	80.36	10	0.624927	0.552063	0.50178	9	0.624927	0.547774	0.50178
PVP01_0001360.1-p1	0	5	96.87	90.376	72.07	6	89.74	86.7083	76.2	7	53.24	50.5657	39.79	6	99.64	94.4617	76.1	9	97.32	75.6978	44.42	9	74.98	72.1422	56.46	9	99.65	80.82	39.44	6	93.03	88.52	73.86	7	97.91	90.6943	59.02	6	97.44	93.0183	75.21	9	0.601231	0.567221	0.533064	0	NA	NA	NA
PVP01_0001370.1-p1	0	9	96.87	91.2422	72.39	8	89.68	86.955	78.88	7	53.24	50.6414	46.55	5	99.59	95.486	91.64	7	97.32	87.5357	49.18	10	74.98	72.939	64.96	8	99.65	65.0012	27.55	7	93.03	88.5414	78.28	10	97.91	93.782	83.37	5	97.44	94.374	87.41	7	0.590561	0.566192	0.539891	0	NA	NA	NA
PVP01_0001380.1-p1	0	6	96.87	92.325	80.64	6	89.74	85.2467	78.99	8	53.24	50.5688	42.54	7	99.57	97.2257	91.03	7	97.32	90.7843	64.98	8	74.98	72.1525	63.67	7	99.65	87.53	59.26	8	93.03	87.5925	70.32	8	97.91	94.8225	81.12	6	97.44	94.5117	86.77	8	0.613586	0.560438	0.50061	0	NA	NA	NA
PVP01_0001390.1-p1	0	8	96.87	92.0175	75.53	6	89.74	88.4567	83.1	6	53.24	52.4933	49.17	3	99.66	98.6033	96.62	10	97.32	94.481	86.47	8	74.98	73.9562	68.45	10	99.63	72.845	13.12	8	93.03	90.5875	81.5	9	97.91	96.0811	86.3	6	97.44	96.7717	94.09	10	0.594132	0.546226	0.50267	0	NA	NA	NA
PVP01_0001400.1-p1	0	8	96.87	90.9562	75.56	5	89.74	85.67	80.98	4	53.24	50.21	43.78	6	99.7	96.8467	90.58	7	97.32	86.9114	51.26	6	74.98	71.0217	65.47	10	99.65	85.795	59.14	5	93.03	88.388	77.61	6	97.91	94.2917	82.36	5	97.44	94.698	86.8	11	0.61659	0.543031	0.50111	0	NA	NA	NA
PVP01_0001410.1-p1	0	4	96.87	93.2325	82.96	7	89.74	87.51	78.66	6	53.24	51.695	45.79	3	99.3	96.1333	89.96	6	97.32	87.6583	52.23	7	74.98	72.9986	62.68	3	99.18	94.32	87.74	8	93.03	90.42	79.78	7	97.91	89.6414	69.52	7	97.44	95.3814	86.77	12	0.560397	0.535389	0.501275	11	0.560397	0.533886	0.501275
PVP01_0001420.1-p1	0	8	96.87	93.515	83.55	6	89.74	85.905	78.32	6	53.24	51.625	48.95	5	99.68	96.958	91.57	5	97.32	90.562	83.62	7	74.98	72.7486	69.49	7	99.42	95.3529	82.65	7	93.03	88.6686	78.87	8	97.91	93.9112	88.54	5	97.44	94.564	88.2	7	0.613944	0.56664	0.521467	0	NA	NA	NA
PVP01_0001430.1-p1	0	NA	NA	NA	NA	6	89.74	86.8233	84.26	8	53.24	51.6912	51.1	NA	NA	NA	NA	7	97.31	95.6171	90.77	NA	NA	NA	NA	7	99.34	92.5629	74.17	NA	NA	NA	NA	NA	NA	NA	NA	NA	NA	NA	NA	9	0.586312	0.543164	0.50556	0	NA	NA	NA
PVP01_0001440.1-p1	0	NA	NA	NA	NA	8	89.74	86.5138	80.07	NA	NA	NA	NA	NA	NA	NA	NA	NA	NA	NA	NA	NA	NA	NA	NA	NA	NA	NA	NA	NA	NA	NA	NA	NA	NA	NA	NA	NA	NA	NA	NA	9	0.647024	0.534509	0.510667	0	NA	NA	NA
PVP01_0001450.1-p1	0	NA	NA	NA	NA	4	89.74	88.09	84.85	5	53.24	52.21	49.16	NA	NA	NA	NA	NA	NA	NA	NA	NA	NA	NA	NA	2	99.61	85.725	71.84	7	93.03	90.9	87.71	NA	NA	NA	NA	NA	NA	NA	NA	13	0.609937	0.537163	0.50256	10	0.609937	0.533769	0.50256
PVP01_0001460.1-p1	0	NA	NA	NA	NA	7	89.74	84.2071	64.7	6	53.24	50.3583	39.7	NA	NA	NA	NA	8	97.32	91.2075	70.05	NA	NA	NA	NA	NA	NA	NA	NA	NA	NA	NA	NA	NA	NA	NA	NA	NA	NA	NA	NA	11	0.614234	0.556136	0.50222	0	NA	NA	NA
PVP01_0001470.1-p1	0	NA	NA	NA	NA	8	89.74	86.2412	76.47	NA	NA	NA	NA	8	99.7	97.3475	89.78	8	97.32	91.9375	78.12	NA	NA	NA	NA	NA	NA	NA	NA	NA	NA	NA	NA	NA	NA	NA	NA	7	97.44	94.6843	87.4	18	0.57157	0.53133	0.501147	0	NA	NA	NA
PVP01_0001490.1-p1	0	NA	NA	NA	NA	4	89.74	88.1375	85.01	NA	NA	NA	NA	NA	NA	NA	NA	NA	NA	NA	NA	NA	NA	NA	NA	NA	NA	NA	NA	NA	NA	NA	NA	NA	NA	NA	NA	NA	NA	NA	NA	9	0.623117	0.5382	0.50444	7	0.623117	0.539742	0.50444
PVP01_0001500.1-p1	0	NA	NA	NA	NA	8	89.74	84.055	70.66	NA	NA	NA	NA	7	99.1	93.4514	88.1	NA	NA	NA	NA	NA	NA	NA	NA	NA	NA	NA	NA	NA	NA	NA	NA	NA	NA	NA	NA	NA	NA	NA	NA	9	0.628609	0.566854	0.525948	7	0.628609	0.566492	0.534596
PVP01_0001520.1-p1	0	NA	NA	NA	NA	5	89.74	88.066	82.69	6	53.24	51.415	43.28	3	99.33	94.0667	85.78	NA	NA	NA	NA	NA	NA	NA	NA	4	99.54	95.4125	84.68	NA	NA	NA	NA	NA	NA	NA	NA	NA	NA	NA	NA	8	0.618425	0.554024	0.50089	3	0.618425	0.559879	0.525073
PVP01_0001530.1-p1	0	NA	NA	NA	NA	8	89.74	86.9737	78.87	6	53.24	50.7183	45.41	7	99.65	97.3757	89.9	9	97.32	94.12	78.3	NA	NA	NA	NA	12	99.58	84.1367	15.39	NA	NA	NA	NA	NA	NA	NA	NA	NA	NA	NA	NA	10	0.593948	0.538061	0.502945	1	0.591908	0.591908	0.591908
PVP01_0001540.1-p1	0	NA	NA	NA	NA	4	89.74	86.6275	80.88	NA	NA	NA	NA	NA	NA	NA	NA	NA	NA	NA	NA	NA	NA	NA	NA	5	99.52	58.874	14.16	6	93.03	90.1867	82.47	NA	NA	NA	NA	NA	NA	NA	NA	5	0.609646	0.565316	0.533906	1	0.609646	0.609646	0.609646
PVP01_0001550.1-p1	0	NA	NA	NA	NA	7	89.74	87.8643	81.94	NA	NA	NA	NA	NA	NA	NA	NA	NA	NA	NA	NA	NA	NA	NA	NA	10	99.55	79.842	39.44	NA	NA	NA	NA	NA	NA	NA	NA	NA	NA	NA	NA	8	0.614866	0.555714	0.514278	7	0.572411	0.547264	0.514278
PVP01_0001560.1-p1	0	NA	NA	NA	NA	8	89.74	86.2125	75.74	NA	NA	NA	NA	NA	NA	NA	NA	NA	NA	NA	NA	NA	NA	NA	NA	12	99.65	88.02	62.12	NA	NA	NA	NA	NA	NA	NA	NA	NA	NA	NA	NA	6	0.604954	0.577664	0.564477	5	0.604954	0.577923	0.564477
PVP01_0001570.1-p1	0	NA	NA	NA	NA	6	89.74	88.5017	83.45	NA	NA	NA	NA	NA	NA	NA	NA	NA	NA	NA	NA	NA	NA	NA	NA	NA	NA	NA	NA	NA	NA	NA	NA	NA	NA	NA	NA	NA	NA	NA	NA	8	0.611316	0.555349	0.51	0	NA	NA	NA
PVP01_0001580.1-p1	0	NA	NA	NA	NA	5	89.74	83.906	67.55	6	53.24	50.67	43.01	NA	NA	NA	NA	NA	NA	NA	NA	6	74.98	72.055	59.57	NA	NA	NA	NA	NA	NA	NA	NA	NA	NA	NA	NA	NA	NA	NA	NA	7	0.635494	0.557339	0.51111	5	0.635494	0.552958	0.51111
PVP01_0001590.1-p1	0	NA	NA	NA	NA	6	89.74	86.4167	74.87	5	53.24	51.344	44.67	NA	NA	NA	NA	7	97.32	86.2614	51.94	NA	NA	NA	NA	NA	NA	NA	NA	NA	NA	NA	NA	NA	NA	NA	NA	NA	NA	NA	NA	8	0.619572	0.541348	0.506385	7	0.619572	0.536405	0.506385
PVP01_0001600.1-p1	0	NA	NA	NA	NA	6	89.74	87.5133	78.07	NA	NA	NA	NA	2	99.34	96.005	92.67	NA	NA	NA	NA	NA	NA	NA	NA	NA	NA	NA	NA	NA	NA	NA	NA	NA	NA	NA	NA	6	97.44	96.065	89.42	8	0.621535	0.564951	0.528891	7	0.621535	0.562144	0.528891
PVP01_0001610.1-p1	0	NA	NA	NA	NA	6	89.74	87.2183	83.34	NA	NA	NA	NA	NA	NA	NA	NA	NA	NA	NA	NA	NA	NA	NA	NA	5	99.65	94.844	83.86	NA	NA	NA	NA	NA	NA	NA	NA	6	97.44	95.2083	87.53	6	0.594641	0.55151	0.505115	2	0.594641	0.564287	0.533933
PVP01_0001620.1-p1	0	NA	NA	NA	NA	5	89.74	87.34	81.34	NA	NA	NA	NA	NA	NA	NA	NA	NA	NA	NA	NA	NA	NA	NA	NA	NA	NA	NA	NA	NA	NA	NA	NA	NA	NA	NA	NA	NA	NA	NA	NA	5	0.609147	0.574722	0.555543	2	0.609147	0.582345	0.555543
PVP01_0001630.1-p1	0	NA	NA	NA	NA	6	89.74	87.61	83.21	7	53.24	51.28	47.27	5	99.66	98.028	96.35	NA	NA	NA	NA	NA	NA	NA	NA	13	99.64	90.4338	70.53	NA	NA	NA	NA	NA	NA	NA	NA	NA	NA	NA	NA	9	0.636551	0.565857	0.50367	8	0.636551	0.560213	0.50367
PVP01_0001640.1-p1	0	NA	NA	NA	NA	7	89.74	85.8443	66.22	NA	NA	NA	NA	4	99.64	91.38	73.61	NA	NA	NA	NA	NA	NA	NA	NA	6	99.41	93.6633	88.44	NA	NA	NA	NA	NA	NA	NA	NA	NA	NA	NA	NA	12	0.629081	0.548561	0.501	0	NA	NA	NA
PVP01_0001650.1-p1	0	NA	NA	NA	NA	6	89.74	85.7683	77.79	NA	NA	NA	NA	NA	NA	NA	NA	NA	NA	NA	NA	NA	NA	NA	NA	10	99.62	86.07	42.47	NA	NA	NA	NA	NA	NA	NA	NA	6	97.44	92.6867	86.93	14	0.59494	0.541588	0.501945	13	0.586098	0.537484	0.501945
PVP01_0001660.1-p1	0	NA	NA	NA	NA	7	89.74	85.3543	79.12	NA	NA	NA	NA	NA	NA	NA	NA	NA	NA	NA	NA	NA	NA	NA	NA	NA	NA	NA	NA	NA	NA	NA	NA	7	97.91	92.4429	82.88	NA	NA	NA	NA	10	0.637784	0.552348	0.507	0	NA	NA	NA
PVP01_0001680.1-p1	0	NA	NA	NA	NA	4	89.74	83.0075	72.9	NA	NA	NA	NA	NA	NA	NA	NA	NA	NA	NA	NA	NA	NA	NA	NA	11	99.65	82.1364	12.97	NA	NA	NA	NA	NA	NA	NA	NA	NA	NA	NA	NA	9	0.606514	0.566547	0.535999	1	0.576113	0.576113	0.576113
PVP01_0001690.1-p1	0	NA	NA	NA	NA	7	89.65	83.6	71.32	7	53.24	50.3071	40.04	5	99.39	92.136	80.84	NA	NA	NA	NA	NA	NA	NA	NA	NA	NA	NA	NA	NA	NA	NA	NA	NA	NA	NA	NA	5	97.44	92.114	76.44	7	0.57234	0.550879	0.51122	0	NA	NA	NA
PVP01_0001700.1-p1	0	NA	NA	NA	NA	6	89.74	86.7517	76.06	NA	NA	NA	NA	NA	NA	NA	NA	NA	NA	NA	NA	NA	NA	NA	NA	NA	NA	NA	NA	NA	NA	NA	NA	NA	NA	NA	NA	NA	NA	NA	NA	11	0.603378	0.543436	0.50144	0	NA	NA	NA
PVP01_0001710.1-p1	0	NA	NA	NA	NA	7	89.74	87.4686	79.27	NA	NA	NA	NA	5	99.65	96.564	93.94	7	97.32	95.4871	85.62	NA	NA	NA	NA	6	99.4	63.775	12.97	NA	NA	NA	NA	6	97.91	93.2667	71.91	5	97.44	94.378	88.01	8	0.6179	0.567928	0.517949	1	0.6179	0.6179	0.6179
PVP01_0001720.1-p1	0	7	96.87	90.1071	73.35	7	89.74	84.9729	76.71	8	53.24	49.2662	43.34	8	99.7	94.6538	84.26	8	97.32	81.3725	52.02	8	74.98	70.8838	64.92	8	99.39	85.1937	60.68	8	93.03	87.21	76.11	10	97.91	92.59	72.57	6	97.44	90.2233	80.25	9	0.582819	0.546445	0.515385	3	0.560971	0.550868	0.543144
PVP01_0001730.1-p1	0	8	96.87	90.4675	67.21	7	89.74	86.6443	73.4	7	53.24	50.1843	38.99	4	99.62	93.2175	80.46	6	97.29	86.7717	69.39	8	74.98	72.6412	61.99	7	99.27	81.8214	56.96	8	93.03	89.2113	71.88	6	97.91	92.1633	68.84	5	97.44	93.222	78.94	4	0.591808	0.58229	0.572573	1	0.591808	0.591808	0.591808
PVP01_0001740.1-p1	0	6	96.87	89.86	69.66	5	89.74	84.02	69.44	5	53.24	50.926	43.93	6	99.7	96.07	81.95	7	97.32	91.3271	78.18	6	74.98	70.21	55.38	10	99.65	88.602	64.71	7	93.03	88.7429	70.16	8	97.91	90.225	68.46	5	97.44	92.546	76.97	7	0.579375	0.548646	0.50178	2	0.579362	0.554252	0.529143
PVP01_0001750.1-p1	0	5	96.87	88.606	73.36	7	89.74	83.9957	69.06	6	53.24	49.68	41.29	5	99.66	94.362	85.61	7	97.32	89.0429	72.87	5	74.98	70.232	60.58	7	99.65	88.3071	56.32	7	93.03	89.0586	77.9	7	97.91	92.0186	77.25	5	97.44	92.132	81.91	7	0.59919	0.559134	0.509555	2	0.59919	0.575354	0.551518
PVP01_0001760.1-p1	0	4	96.87	87.2125	74.25	4	89.74	84.93	71.03	4	53.24	51.0825	44.73	3	99.65	91.8567	87.44	5	97.32	84.478	59.09	5	74.98	72.558	63.06	4	99.11	80.915	34.28	4	93.03	87.565	71.64	5	97.91	91.906	69.11	3	97.44	91.74	80.5	6	0.612863	0.558911	0.531474	2	0.612863	0.575939	0.539016
PVP01_0001770.1-p1	0	6	96.87	92.155	77.25	7	89.74	87.2429	76.36	5	53.24	49.814	37.74	5	99.36	91.556	74.51	7	97.32	87.0229	52.16	8	74.98	71.3637	55.67	11	99.65	92.9327	83.57	6	93.03	86.7367	67.5	6	97.91	90.995	70.36	5	97.44	89.638	72.09	8	0.584102	0.545232	0.50839	2	0.56597	0.547278	0.528587
PVP01_0001780.1-p1	0	8	96.87	87.7313	62.79	7	89.74	82.9529	62.34	9	53.24	50.1589	37.35	8	99.7	94.575	74.17	8	97.32	87.8713	58.93	8	74.98	70.4537	52.24	10	99.65	90.571	64.87	9	93.03	86.3089	58.94	8	97.91	90.385	58.8	7	97.44	91.0157	64.52	7	0.58519	0.543737	0.50933	1	0.58519	0.58519	0.58519
PVP01_0001790.1-p1	0	9	96.87	91.9078	77.05	7	89.74	82.6857	74.04	8	53.24	49.575	44.4	8	99.7	93.52	82.58	5	97.32	82.424	50.9	8	74.98	69.5288	60.98	7	99.63	71.2557	13.12	6	93.03	87.07	73.97	9	97.91	89.0411	73.3	6	97.44	90.4717	77.22	10	0.610678	0.555308	0.50267	0	NA	NA	NA
PVP01_0001800.1-p1	0	7	96.87	92.6986	87.47	7	89.74	87.5357	84.03	7	53.24	52.1829	50.14	4	99.38	98.0675	97.13	7	97.32	93.3	86.39	6	74.98	72.605	68.13	8	99.43	91.4425	83.18	8	93.03	90.155	85.18	7	97.91	96.06	91.18	5	97.44	96.186	94.64	5	0.608416	0.55141	0.502225	4	0.608416	0.54662	0.502225
PVP01_0001810.1-p1	0	NA	NA	NA	NA	7	89.74	88.8414	83.89	4	53.24	51.2625	47.75	3	99.48	97.81	96.67	5	97.32	95.036	90.92	NA	NA	NA	NA	6	99.48	87.14	69.38	6	93.03	91.3667	85.42	NA	NA	NA	NA	NA	NA	NA	NA	10	0.627652	0.547657	0.502115	0	NA	NA	NA
PVP01_0001820.1-p1	0	NA	NA	NA	NA	4	89.74	87.2825	80.06	NA	NA	NA	NA	NA	NA	NA	NA	NA	NA	NA	NA	NA	NA	NA	NA	10	99.65	84.04	12.97	5	93.03	90.776	82.87	NA	NA	NA	NA	NA	NA	NA	NA	8	0.6262	0.566258	0.533257	0	NA	NA	NA
PVP01_0001830.1-p1	0	NA	NA	NA	NA	8	89.74	86.8588	83.45	NA	NA	NA	NA	6	99.64	97.5767	96.54	NA	NA	NA	NA	NA	NA	NA	NA	NA	NA	NA	NA	NA	NA	NA	NA	NA	NA	NA	NA	6	97.44	95.6767	94.38	10	0.596113	0.546988	0.50078	0	NA	NA	NA
PVP01_0001840.1-p1	0	NA	NA	NA	NA	9	89.74	83.9733	73.56	NA	NA	NA	NA	4	99.28	93.98	78.73	10	97.32	90.084	76.12	10	74.98	72.669	56.45	9	99.5	82.8078	39.44	8	93.03	87.555	65.78	8	97.91	95.305	81.32	8	97.44	95.0637	79.56	9	0.578854	0.553121	0.50711	8	0.578854	0.550158	0.50711
PVP01_0001850.1-p1	0	4	96.87	86.415	64.72	7	89.74	86.43	76.06	4	53.24	50.505	44.94	4	99.61	96.47	89.6	4	97.32	89.17	71.3	5	74.98	71.86	65.11	9	99.21	85.31	32.16	7	93.03	88.75	72.84	4	97.91	92.945	80.46	4	97.44	94.33	87.28	12	0.609015	0.54806	0.50667	0	NA	NA	NA
PVP01_0001860.1-p1	0	9	96.87	88.0267	71.35	8	89.74	87.395	76.09	8	53.24	49.7762	36.73	5	99.39	92.016	71.78	9	97.32	83.1367	37.99	8	74.98	72.055	58.71	11	99.65	89.18	58.28	9	93.03	88.1956	70.36	8	97.91	90.2212	66.38	7	97.44	91.8643	71.23	10	0.609124	0.549612	0.50056	9	0.571684	0.542999	0.50056
PVP01_0001870.1-p1	0	7	96.87	89.62	71.79	9	89.74	83.2111	66.96	9	53.24	49.3233	42.52	8	99.7	94.275	87.06	7	97.32	81.3386	49.66	10	74.98	68.529	52.1	5	99.15	81.176	50.91	8	93.03	87.2387	76.91	7	97.91	88.05	59.26	7	97.44	89.0243	78.97	9	0.600447	0.54778	0.503627	3	0.600447	0.5717	0.552723
PVP01_0001880.1-p1	0	6	96.87	89.2933	61.72	5	89.74	81.396	53.7	7	53.24	48.63	42.02	8	99.7	88.565	80.4	7	97.32	81.7257	54.06	6	74.98	69.2617	52.74	10	99.65	68.268	12.97	6	93.03	85.1517	67.55	6	97.91	84.5933	52.46	5	97.44	86.514	69.98	6	0.569047	0.546508	0.518732	1	0.536262	0.536262	0.536262
PVP01_0001890.1-p1	0	9	96.87	92.1022	69.44	8	89.74	85.045	69	8	53.24	49.7812	39.65	4	99.38	89.96	80.48	9	97.32	90.0756	54.18	8	74.93	70.3037	48.81	9	99.65	78.7367	16.91	6	93.03	87.0417	66.47	8	97.9	93.0738	73.97	6	97.44	92.8767	76.26	6	0.586272	0.566099	0.533077	2	0.572276	0.568097	0.563917
PVP01_0001900.1-p1	0	9	96.87	91.6089	71.33	8	89.74	87.3863	79.61	7	53.24	51.3071	44.9	4	99.19	95.765	85.52	7	97.32	94.3429	78.03	8	74.98	73.1762	66.55	11	99.65	87.2309	63.88	8	93.03	89.2925	75.53	8	97.91	94.015	74.48	6	97.44	95.1717	84.35	10	0.60626	0.556954	0.50478	8	0.60626	0.554221	0.50478
PVP01_0001910.1-p1	0	8	96.87	93.2738	84.59	6	89.74	87.8667	79.8	5	53.24	52.324	49.65	3	99.59	95.4633	90.13	5	97.32	92.92	79.95	8	74.98	73.2712	65.69	6	99.46	77.315	30.24	7	93.03	90.5971	80.36	8	97.91	95.9625	86.35	4	97.44	94.2875	88.01	6	0.593613	0.539405	0.501	4	0.593613	0.535803	0.501
PVP01_0001940.1-p1	0	6	96.87	92.6417	74	7	89.74	87.2643	80.66	4	53.24	50.5725	45.41	3	99.12	94.51	90.44	5	97.32	93.362	82.62	5	74.98	73.046	69.21	9	99.47	80.7122	13.11	5	93.03	89.62	83.15	7	97.91	95.5643	88.86	5	97.44	95.156	89.42	9	0.62853	0.550352	0.50578	0	NA	NA	NA
PVP01_0001950.1-p1	0	5	96.87	93.576	84.84	5	89.74	88.28	83.45	3	53.24	52.8867	52.19	3	99.7	98.2367	95.33	6	97.32	95.9017	92.84	6	74.98	74.1417	70.43	9	99.65	89.8744	58.4	7	93.03	91.3471	83.26	5	97.91	97.346	95.85	4	97.44	96.7625	94.76	8	0.623641	0.560074	0.529667	0	NA	NA	NA
PVP01_0001960.1-p1	0	7	96.87	92.37	83.62	8	89.74	86.0725	78.28	6	53.24	51.6933	47.57	6	99.65	97.48	92.06	7	97.32	92.4357	74.74	9	74.98	73.1211	67.27	6	99.27	91.12	78.29	9	93.03	90.1456	79.82	11	97.91	94.0255	82.11	5	97.44	94.422	87.96	10	0.630478	0.555333	0.50011	0	NA	NA	NA
PVP01_0001980.1-p1	0	7	96.87	94.3471	86.42	8	89.74	85.1088	74.72	7	53.24	49.1843	42.04	6	99.16	96.035	84.67	7	97.32	92.16	80.7	8	74.98	71.0487	58.33	10	99.65	92.862	64.73	7	93.03	86.5486	72.86	7	97.91	93.6786	86.81	7	97.44	93.3343	80.22	12	0.605919	0.545519	0.50111	0	NA	NA	NA
PVP01_0001990.1-p1	0	5	96.87	94.026	86.92	6	89.74	88.57	85.65	6	53.24	52.1417	49.62	4	99.59	96.905	95.23	6	97.32	82.94	49.93	8	74.98	73.9988	70.26	3	99.57	92.1467	81.17	7	93.03	89.8129	84.73	4	97.91	95.715	89.37	6	97.44	95.9983	93.35	7	0.609972	0.54355	0.507665	6	0.609972	0.538529	0.507665
PVP01_0002000.1-p1	0	NA	NA	NA	NA	6	89.74	87.4317	82.1	6	53.24	51.1867	45.75	5	99.38	96.604	90.34	NA	NA	NA	NA	NA	NA	NA	NA	5	99.5	93.626	84.11	6	93.03	89.655	79.44	8	97.91	94.27	89.32	4	97.44	94.345	88.06	12	0.63583	0.545843	0.50778	0	NA	NA	NA
PVP01_0002010.1-p1	0	6	96.87	90.5617	77.01	7	89.74	87.4286	79.15	7	53.24	51.4	47.11	5	99.65	96.44	92.17	8	97.32	95.2712	87.26	8	74.98	72.8238	63.92	5	99.54	78.828	49.35	7	93.03	89.7986	82.57	6	97.91	90.8583	67.41	5	97.44	93.888	87.24	8	0.62376	0.558165	0.50411	0	NA	NA	NA
PVP01_0002020.1-p1	0	5	96.87	86.302	65.74	7	89.74	86.3386	78.71	6	53.24	49.985	45.1	6	99.12	95.4733	89.75	6	97.32	90.185	76.98	7	74.98	72.1614	65.67	11	99.64	64.7018	13.11	7	93.03	88.4	74.13	6	97.87	90.2317	78.71	6	97.44	94.5667	87.37	9	0.600229	0.567921	0.534305	8	0.600229	0.564565	0.534305
PVP01_0002040.1-p1	0	6	96.87	89.9433	75.2	6	89.74	87.86	83.13	8	53.24	51.65	47.3	5	99.61	98.03	96.35	7	97.32	94.4086	85.07	7	74.98	73.4814	67.98	8	99.65	79.1425	12.97	8	93.03	90.4975	83.27	8	97.91	95.505	89.24	6	97.44	95.7933	94.02	8	0.629522	0.557368	0.50233	0	NA	NA	NA
PVP01_0002050.1-p1	0	NA	NA	NA	NA	7	89.74	84.7429	78.38	NA	NA	NA	NA	NA	NA	NA	NA	NA	NA	NA	NA	NA	NA	NA	NA	9	99.65	93.6044	68.89	NA	NA	NA	NA	NA	NA	NA	NA	NA	NA	NA	NA	20	0.613614	0.554635	0.50156	19	0.613614	0.551841	0.50156
PVP01_0002080.1-p1	0	NA	NA	NA	NA	5	89.74	87.312	81.46	NA	NA	NA	NA	NA	NA	NA	NA	NA	NA	NA	NA	NA	NA	NA	NA	5	99.34	91.09	63.84	6	93.03	90.4733	82.32	NA	NA	NA	NA	NA	NA	NA	NA	8	0.590671	0.547671	0.51022	1	0.590671	0.590671	0.590671
PVP01_0002090.1-p1	0	NA	NA	NA	NA	9	89.74	84.0989	72.66	NA	NA	NA	NA	4	99.68	89.515	73.1	NA	NA	NA	NA	NA	NA	NA	NA	8	99.61	85.7925	65.57	NA	NA	NA	NA	NA	NA	NA	NA	NA	NA	NA	NA	10	0.605842	0.554282	0.50889	9	0.605842	0.549831	0.50889
PVP01_0002100.1-p1	0	NA	NA	NA	NA	11	89.74	85.0245	68.38	NA	NA	NA	NA	NA	NA	NA	NA	NA	NA	NA	NA	NA	NA	NA	NA	11	99.65	80.5191	29.89	NA	NA	NA	NA	NA	NA	NA	NA	NA	NA	NA	NA	11	0.579766	0.544666	0.50633	8	0.578041	0.548317	0.5132
PVP01_0002110.1-p1	0	NA	NA	NA	NA	6	89.7	87.0467	78.89	NA	NA	NA	NA	6	99.51	97.5517	91.96	NA	NA	NA	NA	NA	NA	NA	NA	NA	NA	NA	NA	NA	NA	NA	NA	NA	NA	NA	NA	NA	NA	NA	NA	9	0.611572	0.558109	0.50733	8	0.590547	0.551426	0.50733
PVP01_0002120.1-p1	0	NA	NA	NA	NA	8	89.74	85.6525	76	4	53.24	50.5675	44.64	3	99.68	95.5567	89.32	NA	NA	NA	NA	NA	NA	NA	NA	9	98.47	88.1467	65.58	NA	NA	NA	NA	NA	NA	NA	NA	NA	NA	NA	NA	9	0.621879	0.55716	0.50233	0	NA	NA	NA
PVP01_0002130.1-p1	0	NA	NA	NA	NA	5	89.74	88.82	85.94	NA	NA	NA	NA	NA	NA	NA	NA	NA	NA	NA	NA	NA	NA	NA	NA	NA	NA	NA	NA	NA	NA	NA	NA	NA	NA	NA	NA	NA	NA	NA	NA	11	0.639923	0.549413	0.50222	0	NA	NA	NA
PVP01_0002140.1-p1	0	NA	NA	NA	NA	4	89.74	88.895	88.47	4	53.24	52.6625	52.05	NA	NA	NA	NA	NA	NA	NA	NA	NA	NA	NA	NA	9	99.14	76.3222	29.2	4	93.03	92.0575	90.88	NA	NA	NA	NA	NA	NA	NA	NA	6	0.607651	0.557269	0.50644	4	0.607651	0.549711	0.50644
PVP01_0002150.1-p1	0	NA	NA	NA	NA	NA	NA	NA	NA	NA	NA	NA	NA	NA	NA	NA	NA	NA	NA	NA	NA	NA	NA	NA	NA	NA	NA	NA	NA	NA	NA	NA	NA	NA	NA	NA	NA	NA	NA	NA	NA	1	0.560383	0.560383	0.560383	0	NA	NA	NA
PVP01_0002160.1-p1	0	7	96.87	92.85	78.16	9	89.74	85.1511	69.14	6	53.24	47.4067	38.22	7	99.7	94.2771	85.62	7	97.32	89.8014	63.83	8	74.98	69.2925	49.2	9	99.65	96.0778	84.98	8	93.03	86.2975	69.51	9	97.91	89.3711	65.02	7	97.44	91.8057	80.04	8	0.606789	0.551996	0.50044	3	0.606789	0.557773	0.523667
PVP01_0002170.1-p1	0	7	96.87	86.5514	57.16	6	89.74	82.115	61.1	7	53.24	49.8243	40.62	5	99.52	92.32	71.81	7	97.32	86.9371	71.29	7	74.98	68.5857	47.63	6	99.15	85.15	62.12	8	93.03	88.3325	64.84	8	97.91	92.4213	64.81	7	97.44	92.0129	72.33	5	0.605323	0.573555	0.542311	1	0.605323	0.605323	0.605323
PVP01_0002180.1-p1	0	NA	NA	NA	NA	7	89.7	79.8457	63.63	7	53.24	50.2414	41.37	NA	NA	NA	NA	NA	NA	NA	NA	NA	NA	NA	NA	12	96.39	68.3333	14.02	8	93.01	86.8363	63.27	NA	NA	NA	NA	NA	NA	NA	NA	10	0.625296	0.556118	0.50011	9	0.625296	0.550213	0.50011
PVP01_0002200.1-p1	0	5	96.87	91.95	76.14	7	89.74	87.5814	78.55	6	53.24	52.4133	49.08	2	99.45	95.72	91.99	7	97.31	92.9214	87.26	7	74.98	73.0457	62.8	9	98.73	93.5478	64.01	7	93.03	89.9943	78.56	6	97.91	94.0667	75.6	6	97.44	96.0133	89.07	6	0.61463	0.565897	0.516555	5	0.61463	0.567299	0.516555
PVP01_0002210.1-p1	0	7	96.87	94.2129	82.7	6	89.74	88.0433	81.28	7	53.24	49.9186	43.8	6	99.52	94.8133	91.26	6	97.3	88.1867	52.43	9	74.98	73.5733	65.35	5	99.33	90.42	75.43	8	93.03	90.5037	82.76	9	97.91	93.2622	82.48	6	97.44	94.2367	88.77	17	0.625549	0.55457	0.519319	8	0.619227	0.556856	0.519319
PVP01_0002220.1-p1	0	5	96.87	88.788	75.88	8	89.74	85.7613	72.7	6	53.24	50.535	44.01	4	99.64	93.255	81.97	7	97.32	88.8943	61.91	8	74.98	71.5438	56.69	12	99.65	87.0383	59.24	7	93.03	84.2143	70.15	7	97.91	90.4657	68.28	5	97.44	91.402	77.09	5	0.568374	0.538106	0.514222	0	NA	NA	NA
PVP01_0002240.1-p1	0	4	96.87	91.415	78.43	5	89.74	87.804	84.09	3	53.24	51.99	51.13	3	99.7	98.4	97.58	5	97.32	95.716	92.47	5	74.98	73.752	71.45	8	99.65	79.205	41.45	4	93.03	91.2825	88.55	6	97.91	96.7417	92.79	4	97.44	96.25	94.56	13	0.644713	0.554427	0.50411	11	0.644713	0.549422	0.50411
PVP01_0002260.1-p1	0	6	96.87	89.395	63.99	7	89.74	81.6329	61.74	8	53.24	48.8038	36.33	8	99.7	91.7613	72.12	10	97.32	87.24	56.97	8	74.98	68.3612	54.86	6	99.65	83.7633	42.59	8	93.03	87.31	67.87	9	97.91	88.6	61.14	8	97.44	90.0825	68.64	5	0.594974	0.557668	0.50378	1	0.594974	0.594974	0.594974
PVP01_0002270.1-p1	0	6	96.87	86.04	73.37	8	89.74	84.3688	70.2	6	53.24	49.97	41.48	5	99.66	92.442	85.85	7	97.32	88.2614	76.49	8	74.98	70.3925	61.9	9	99.64	92.4533	74.33	7	93.03	87.4486	78.24	5	97.91	90.76	75.01	4	97.44	91.44	81.98	7	0.608597	0.560795	0.50611	2	0.608597	0.583503	0.558409
PVP01_0002280.1-p1	0	7	96.87	88.9814	72.72	6	89.74	78.8583	65.32	6	53.24	48.6983	37	6	99.65	93.47	84.95	9	97.32	87.58	61.02	6	74.98	64.4217	46.38	5	99.59	77.686	32.45	8	93.03	84.875	65.44	8	97.91	89.695	71.77	6	97.44	88.2467	77.12	7	0.601108	0.55853	0.50211	2	0.601108	0.581575	0.562043
PVP01_0002290.1-p1	0	8	96.87	88.5837	71.66	6	89.65	86.265	74.17	7	53.24	47.5771	33.54	7	99.21	89.6929	74.12	9	97.32	87.9956	42.81	12	74.98	72.7633	62.09	12	99.65	91.1792	70.92	10	93.03	86.263	68.64	8	97.91	90.4613	64.59	8	97.44	91.5275	72.56	8	0.614263	0.568691	0.549098	7	0.614263	0.567345	0.549098
PVP01_0002300.1-p1	0	NA	NA	NA	NA	5	89.74	82.096	72.79	5	53.24	49.916	46.63	NA	NA	NA	NA	7	97.32	88.5314	62.71	NA	NA	NA	NA	8	99.65	74.9262	29.91	NA	NA	NA	NA	NA	NA	NA	NA	6	97.44	90.7367	82.05	3	0.638366	0.582537	0.521813	1	0.638366	0.638366	0.638366
PVP01_0002310.1-p1	0	5	96.87	90.476	70.94	5	89.74	85.896	76.47	6	53.24	51.3133	45.53	6	99.66	97.01	90.08	7	97.32	94.18	82.2	5	74.98	72.558	67.89	5	99.28	80.034	41.19	7	93.03	89.0043	74.66	7	97.91	95.9843	88.07	6	97.44	94.7283	87.55	12	0.632061	0.552543	0.50478	0	NA	NA	NA
PVP01_0002320.1-p1	0	3	96.87	91.1267	80.44	3	89.74	85.25	77.48	4	53.24	50.8125	44.89	3	99.04	95.2867	87.88	10	97.32	90.061	70.2	3	74.98	70.5233	61.89	12	98.81	85.6858	41.79	4	93.03	88.4425	77.43	5	97.91	92.78	88.33	4	97.44	93.375	82.65	9	0.612537	0.536683	0.50122	8	0.612537	0.532731	0.50122
PVP01_0002330.1-p1	0	7	96.87	91.9057	76.44	7	89.74	85.2257	76.47	5	53.24	50.656	45.4	4	99.7	96.5075	89.96	5	97.32	90.618	80.16	8	74.98	72.1075	67.39	6	99.43	89.4233	75.23	5	93.03	87.764	74.27	7	97.91	93.4543	86.17	5	97.44	94.084	87.51	8	0.62264	0.56686	0.52222	6	0.62264	0.567917	0.531384
PVP01_0002340.1-p1	0	6	96.87	89.8117	76.6	6	89.74	83.0533	69.68	8	53.24	51.0725	41.79	4	99.51	94.0325	84.58	6	97.32	91.7167	71.14	6	74.98	71.14	62.49	10	99.65	84.496	43.37	7	93.03	88.7829	72.89	5	97.91	94.376	84.91	4	97.44	91.6725	80.79	9	0.609965	0.540443	0.50256	2	0.609965	0.566881	0.523797
PVP01_0002350.1-p1	0	7	96.87	91.7829	80.63	7	89.74	86.0343	78.65	8	53.24	49.5737	38.9	5	99.37	93.254	85.85	7	97.32	92.9157	74.56	8	74.98	71.61	60.41	8	99.63	88.195	66.73	8	93.03	88.4425	72.23	6	97.91	93.3417	78.93	8	97.44	95.0413	84.31	5	0.587935	0.559984	0.528727	1	0.574784	0.574784	0.574784
PVP01_0002360.1-p1	0	7	96.87	93.2943	84.42	6	89.74	84.5067	72.05	5	53.24	49.898	41.29	6	99.7	95.285	82.79	6	97.32	84.57	48.83	6	74.98	71.57	65.08	6	99.65	89.8483	64.87	6	93.03	85.6767	64.46	6	97.91	93.0817	80.83	5	97.44	92.432	77.73	8	0.602551	0.56135	0.50022	7	0.576901	0.555465	0.50022
PVP01_0002370.1-p1	0	5	96.87	89.802	75.4	7	89.74	86.4671	72.75	8	53.24	50.325	45.03	5	99.38	94.772	83.01	9	97.32	92.0356	62.26	8	74.98	71.6937	52.18	11	99.65	84.3973	32.2	8	93.03	89.3713	70.21	10	97.91	92.188	64.05	4	97.44	92.115	79.02	10	0.625809	0.542432	0.50322	0	NA	NA	NA
PVP01_0002390.1-p1	0	7	96.87	94.4757	86.71	5	89.74	88.786	85.65	5	53.24	52.328	49.58	5	99.57	98.716	96.3	6	97.32	92.5867	85.3	7	74.98	73.7343	67.76	7	99.65	92.7071	86.85	5	93.03	90.56	83.22	5	97.91	94.314	86.87	5	97.44	96.688	94.05	6	0.591183	0.538495	0.501835	5	0.591183	0.531916	0.501835
PVP01_0002400.1-p1	0	4	96.87	89.845	80.1	6	89.74	82.375	74.04	7	53.24	50.7643	46.46	6	99.66	94.4667	88.37	6	97.32	86.3917	69.22	6	74.98	69.5283	60.98	7	99.63	86.0643	63.07	5	93.03	86.656	74.16	10	97.91	92.205	73.95	6	97.44	89.8833	81.7	9	0.613222	0.564473	0.50067	7	0.610569	0.56299	0.50067
PVP01_0002410.1-p1	0	10	96.87	92.641	74.89	6	89.7	87.2433	77.42	6	53.22	50.16	36.76	5	99.63	92.992	78.04	7	97.31	88.4329	62.33	6	74.97	70.29	59.68	7	99.59	86.5543	64.64	7	93.01	89.1814	78.06	7	97.77	86.9229	48.61	5	97.44	92.478	74.79	8	0.625376	0.556121	0.50389	0	NA	NA	NA
PVP01_0002420.1-p1	0	4	96.87	90.67	74.7	4	89.74	87.0775	79.17	4	53.24	52.4875	51.02	4	99.66	97.9875	93.94	5	97.32	93.576	87.92	4	74.98	71.335	60.44	6	99.01	80.5983	15.07	7	93.03	91.6414	86.32	4	97.91	94.9775	86.47	3	97.44	95.0367	90.25	9	0.60643	0.554553	0.502275	0	NA	NA	NA
PVP01_0002430.1-p1	0	NA	NA	NA	NA	5	89.74	85.628	75.31	5	53.24	51.066	44.08	3	99.01	95.86	89.73	7	97.32	89.94	70.34	NA	NA	NA	NA	8	99.46	76.1125	38.58	6	93.03	87.7833	74.25	9	97.91	94.2622	80.03	5	97.44	93.74	81.79	13	0.611942	0.540723	0.50133	12	0.573176	0.534788	0.50133
PVP01_0002440.1-p1	0	NA	NA	NA	NA	NA	NA	NA	NA	NA	NA	NA	NA	NA	NA	NA	NA	NA	NA	NA	NA	7	74.98	72.0543	60.77	7	99.65	87.8971	62.9	6	93.03	87.31	70.4	6	97.91	91.59	68.41	4	97.44	92.6375	82.7	10	0.579838	0.546451	0.505835	2	0.573249	0.561429	0.549609
PVP01_0002450.1-p1	0	6	96.87	90.385	69.01	5	89.74	87.666	79.5	5	53.24	50.014	39.12	5	99.63	96.022	84.65	6	97.32	93.66	79.36	6	74.98	72.5933	61.63	9	99.22	87.2	33.13	7	93.03	89.65	73.4	6	97.91	93.2617	72.82	6	97.44	95.1	83.94	8	0.576709	0.540905	0.50661	2	0.562091	0.541592	0.521094
PVP01_0002460.1-p1	0	NA	NA	NA	NA	5	89.74	85.48	72.08	5	53.24	51.522	47.18	4	99.65	93.88	78.84	7	97.32	90.8343	72.09	7	74.98	71.5514	55.2	8	99.28	87.2013	66.18	8	93.03	88.79	67.21	5	97.91	92.082	76.49	4	97.44	92.4575	80.75	8	0.591721	0.546174	0.505	1	0.591721	0.591721	0.591721
PVP01_0002470.1-p1	0	11	96.87	91.0318	74.51	7	89.74	85.7829	74.28	8	53.24	49.3612	41.71	8	99.57	93.2525	79.65	8	97.32	87.6287	52.27	9	74.98	70.9967	54.09	9	99.58	92.1244	74.45	9	93.03	86.6444	68.45	8	97.91	90.88	74.28	9	97.44	92.1911	78.69	6	0.601558	0.569005	0.535777	2	0.601558	0.568668	0.535777
PVP01_0002480.1-p1	0	7	96.87	94.4271	81.02	5	89.74	85.272	77.64	6	53.24	50.5467	46.97	6	99.7	95.3533	89.78	8	97.32	92.3175	62.13	7	74.98	69.9743	59.1	9	99.63	86.0689	67.08	7	93.03	88.3957	80.06	8	97.91	91.9188	74.23	6	97.44	91.4767	83.47	8	0.62488	0.559742	0.50511	0	NA	NA	NA
PVP01_0002490.1-p1	0	6	96.87	94.0333	89.64	7	89.74	86.9671	78.89	5	53.24	51.276	44.19	5	99.68	97.796	91.24	5	97.32	87.488	52.22	7	74.98	72.1071	63.5	5	99.26	85.976	65.46	7	93.03	89.6914	78.17	5	97.91	92.976	80.08	5	97.44	94.784	87.4	12	0.625442	0.548455	0.50567	0	NA	NA	NA
PVP01_0002500.1-p1	0	7	96.87	93.1143	86.76	7	89.74	87.1329	83.41	5	53.24	51.542	50.09	5	99.7	98.322	97.1	6	97.32	93.0167	84.49	6	74.98	71.9783	67.69	7	99.64	93.0357	76.51	7	93.03	90.2343	84.93	6	97.91	95.3933	90.17	5	97.44	95.72	94.61	13	0.578259	0.552395	0.51061	12	0.578259	0.550465	0.51061
PVP01_0002510.1-p1	0	6	96.87	89.875	76.39	6	89.74	87.1533	78.89	4	53.24	51.615	48.63	5	99.39	97.93	94.9	5	97.32	93.614	84.23	7	74.98	73.9543	69.28	8	99.65	78.585	48.61	5	93.03	90.488	82.94	7	97.91	96.2686	90.52	4	97.44	94.9625	89.43	7	0.623693	0.565833	0.535543	0	NA	NA	NA
PVP01_0002530.1-p1	0	5	96.87	93.752	86.06	6	89.74	88.8783	87.32	4	53.24	52.645	51.93	3	99.65	98.1467	97.26	5	97.32	89.64	72.5	5	74.98	74.55	72.93	3	99.28	82.74	65.52	5	93.03	91.956	89.76	7	97.91	96.2043	87.38	3	97.44	96.5633	94.82	17	0.608763	0.560823	0.51362	0	NA	NA	NA
PVP01_0002540.1-p1	0	10	96.87	90.794	66.28	10	89.65	85.859	71.12	8	53.24	47.7388	34.7	4	99.02	89.595	73.17	9	97.3	90.5478	63.24	13	74.98	72.3485	62.22	11	98.14	85.85	56.22	13	93.03	87.53	65.35	12	97.91	92.5258	75.17	10	97.44	92.99	73.45	12	0.618791	0.558003	0.50178	11	0.618791	0.558019	0.50178
PVP01_0002550.1-p1	0	10	96.87	91.449	71.75	8	89.74	83.31	66.91	7	53.24	49.4929	38.96	6	99.65	93.3733	85.95	9	97.32	91.3256	55.81	8	74.98	69.7425	52.54	5	99.01	57.256	24.6	9	93.03	87.4556	71.04	8	97.91	92.0962	68.67	5	97.44	92.376	80.21	6	0.587254	0.562858	0.532524	1	0.587254	0.587254	0.587254
PVP01_0002570.1-p1	0	4	96.87	82.64	63.74	7	89.74	77.3186	60.32	5	53.24	48.338	40.6	7	99.7	94.26	71.87	8	97.32	89.4525	71.26	6	74.98	68.41	43.1	10	99.65	87.336	42.63	6	93.03	86.8467	64.25	5	97.91	89.724	78.48	6	97.44	91.585	72.32	9	0.61475	0.555514	0.50256	4	0.61475	0.549748	0.50256
PVP01_0002580.1-p1	0	8	96.87	93.6863	78.09	7	89.74	86.5043	72.9	7	53.24	50.62	41.22	7	99.65	96.0443	82.66	9	97.32	92.4867	66.53	9	74.98	73.3167	63.05	12	99.65	89.2283	63.38	9	93.03	89.2222	71.29	6	97.91	91.7033	73.16	5	97.44	93.344	79.59	6	0.577877	0.549844	0.505555	1	0.573107	0.573107	0.573107
PVP01_0002600.1-p1	0	6	96.87	92.205	80.92	6	89.74	84.9883	71.83	5	53.24	49.806	41.18	5	99.7	93.488	81.81	7	97.32	86.2171	54.78	6	74.98	70.7617	65.25	8	99.54	79.78	57.86	6	93.03	87.905	78.3	6	97.91	94.43	78.6	6	97.44	93.14	79.88	9	0.611509	0.55344	0.50233	3	0.611509	0.560604	0.52508
PVP01_0002610.1-p1	0	4	96.87	88.8675	75.48	7	89.74	83.5557	73.45	5	53.24	49.046	42.21	5	99.7	93.158	73.3	8	97.32	86.6575	71.45	5	74.98	70.746	59.43	9	99.65	82.4989	38.58	4	93.03	83.6575	69.28	6	97.91	92.89	81.39	4	97.44	87.9675	72.97	10	0.606347	0.548536	0.50144	2	0.593138	0.559976	0.526813
PVP01_0002620.1-p1	0	9	96.87	91.1578	64.81	10	89.74	82.447	60.99	8	53.24	50.2662	40.97	8	99.16	91.4075	73.56	9	97.32	87.4144	60.75	11	74.98	70.2509	46.53	7	99.29	74.8629	21.52	10	93.03	86.879	62.52	7	97.91	89.55	77.8	7	97.44	91.1971	69.53	7	0.607532	0.549718	0.508777	1	0.607532	0.607532	0.607532
PVP01_0002630.1-p1	0	5	96.87	93.93	90.18	6	89.74	87.405	81.2	4	53.24	51.5275	46.71	4	99.69	95.5275	85.91	4	97.32	87.395	71.26	7	74.98	71.56	65.38	4	99.52	92.94	87.7	6	93.03	90.5683	80.97	4	97.91	94.9275	87.09	3	97.44	93.1067	84.71	7	0.59453	0.557286	0.50156	2	0.59453	0.579617	0.564703
PVP01_0002640.1-p1	0	8	96.87	89.2412	73.97	6	89.7	80.5517	61.17	7	53.22	48.65	38.91	7	99.66	92.4543	74.61	8	97.31	82.3838	51.97	6	74.97	69.2567	53.64	10	99.65	85.941	36.67	6	92.99	85.1767	67.72	9	97.91	90.97	63.18	6	97.44	89.13	67.65	6	0.57458	0.543394	0.50122	1	0.57458	0.57458	0.57458
PVP01_0002650.1-p1	0	6	96.87	89.7317	71.52	5	89.74	80.99	65.85	7	53.24	50.3686	38.69	6	99.16	88.5483	69.51	7	97.32	85.17	44.87	7	74.98	67.0843	48.91	11	99.29	89.14	67.35	6	93.03	83.8667	63.39	8	97.91	92.8825	70.64	7	97.44	90.9257	75.78	8	0.584499	0.543104	0.50467	1	0.584499	0.584499	0.584499
PVP01_0002660.1-p1	0	9	96.87	92.3811	80.61	8	89.74	86.0225	80.07	6	53.24	49.0533	39.21	5	99.16	95.53	84.49	7	97.32	93.5314	84.08	7	74.98	71.1486	65.84	9	99.65	92.0767	74.84	7	93.02	88.09	78.83	8	97.91	95.0337	84.02	7	97.44	93.9957	83.66	7	0.584991	0.54474	0.511112	1	0.584991	0.584991	0.584991
PVP01_0002670.1-p1	0	9	96.87	93.4444	87	7	89.74	88.4229	85.75	6	53.24	51.8317	48.68	5	99.38	97.978	96.86	8	97.32	94.8725	90.25	9	74.98	72.8156	69.8	7	99.52	98.3857	93.63	11	93.03	90.8555	86.39	10	97.91	95.222	91.28	6	97.44	95.735	94.45	8	0.57859	0.543914	0.50937	2	0.57859	0.544724	0.510857
PVP01_0002680.1-p1	0	4	96.87	93.5075	87.21	4	89.74	88.58	86.3	4	53.24	51.575	47.77	3	99.65	96.44	92.25	5	97.32	89.324	70.1	4	74.98	71.7225	63.39	6	99.65	94.97	81.94	4	93.03	90.635	84.67	4	97.91	90.0375	74.03	3	97.44	94.0433	89.59	7	0.603378	0.555823	0.509805	2	0.603378	0.556591	0.509805
PVP01_0002690.1-p1	0	7	96.87	92.0271	72.26	6	89.74	86.9767	80.54	6	53.24	51.2283	44.18	5	99.15	96.314	86.62	7	97.32	93.6486	82.7	5	74.98	69.584	66.26	7	99.65	91.1386	60.11	6	93.03	88.0683	81.21	7	97.91	92.6471	81.66	6	97.44	92.3483	84.86	8	0.575739	0.533023	0.50022	3	0.554904	0.525708	0.50211
PVP01_0002700.1-p1	0	7	96.87	87.9343	61.37	7	89.74	83.5786	67.52	7	53.24	48.4657	38.56	4	99.62	92.0725	85.96	9	97.32	92.7889	68.09	10	74.98	70.587	53.29	10	99.65	92.395	67.38	8	93.03	87.6675	74.15	10	97.91	91.178	62.6	7	97.44	92.5086	80.25	8	0.592769	0.537188	0.5065	3	0.592769	0.545245	0.518055
PVP01_0002720.1-p1	0	4	96.87	87.4875	77.28	3	89.74	85.7033	80.93	4	53.24	51.1075	49.69	7	99.7	96.9557	92.17	5	97.32	93.814	86.06	4	74.98	72.945	71.24	9	99.05	76.4044	37.57	4	93.03	90.45	86.72	6	97.91	96.2933	91.16	4	97.44	93.4725	90.11	5	0.626243	0.539219	0.50111	0	NA	NA	NA
PVP01_0002740.1-p1	0	5	96.87	93.504	85.05	4	89.74	87.42	85.62	4	53.24	51.79	47.55	3	99.65	93.8233	89.93	5	97.32	95.608	91.73	5	74.98	73.36	71.38	9	99.52	93.2078	75.87	4	93.03	88.4675	82.77	7	97.91	95.9271	91.12	3	97.44	93.4267	90.99	16	0.603058	0.537483	0.50089	0	NA	NA	NA
PVP01_0002750.1-p1	0	6	96.87	83.275	64.72	7	89.74	84.0757	57.82	7	53.24	47.2014	33.03	6	99.7	88.8033	71.45	9	97.26	89.7256	50.92	8	74.98	69.2963	47.6	8	99.21	78.2862	40.3	7	93.03	78.3757	52.57	6	97.91	87.8517	60.1	6	97.44	84.0717	63.16	2	0.60782	0.603425	0.59903	1	0.60782	0.60782	0.60782
PVP01_0002760.1-p1	0	6	96.87	92.4383	79.96	7	89.74	85.27	76.61	7	53.24	50.24	45.73	5	99.51	95.206	90.32	8	97.32	92.9562	82.93	8	74.98	72.905	69.01	6	99.63	89.6767	57.37	8	93.03	89.1038	79.48	9	97.91	93.9867	88.11	5	97.44	94.302	88.06	12	0.585649	0.544777	0.50144	11	0.583808	0.541061	0.50144
PVP01_0002770.1-p1	0	3	96.87	83.5033	64.32	6	89.74	85.8167	72.8	4	53.24	50.975	45.23	4	99.1	92.4425	89.73	7	97.32	92.0357	66.88	5	74.98	70.61	56.72	10	99.65	86.822	64.32	6	93.03	89.8683	78.64	6	97.91	91.85	71.55	3	97.44	90.9233	79.54	7	0.596955	0.558169	0.50178	2	0.596955	0.567763	0.53857
PVP01_0002790.1-p1	0	NA	NA	NA	NA	6	89.74	88.1767	83.81	7	53.24	51.7729	44.54	4	99.57	96.215	89.86	9	97.32	94.3922	82.6	7	74.98	73.4371	68.83	7	99.63	81.6871	28.92	9	93.03	90.0089	76.54	8	97.91	94.105	73.75	5	97.44	95.21	86.95	9	0.621292	0.567227	0.544049	0	NA	NA	NA
PVP01_0002800.1-p1	0	6	96.87	85.48	64.47	7	89.74	80.9786	64.62	8	53.24	46.57	31.31	8	99.7	92.2725	69.76	8	97.32	84.7375	49.85	8	74.98	65.105	42.45	8	99.65	90.49	75.66	9	93.03	86.1378	65.61	8	97.91	88.5025	50.06	8	97.44	89.205	66.65	1	0.564834	0.564834	0.564834	0	NA	NA	NA
PVP01_0002810.1-p1	0	NA	NA	NA	NA	7	89.74	84.5186	71.64	7	53.24	50.2157	40.49	9	99.66	95.5033	81.27	9	97.32	87.6644	50.54	8	74.98	72.3475	65.83	9	99.65	77.0089	14.02	9	93.03	87.9678	63.99	7	97.91	93.4486	83.67	5	97.44	91.63	77.24	9	0.631886	0.550443	0.50289	0	NA	NA	NA
PVP01_0002820.1-p1	0	NA	NA	NA	NA	3	89.74	88.5133	86.08	3	53.24	52.63	51.57	4	99.7	98.8125	98.2	3	97.32	95.9033	93.08	3	74.98	73.8233	71.69	3	99.64	98.0467	97.24	4	93.03	90.7525	88.67	4	97.91	96.1125	94.32	3	97.44	96.63	95.03	10	0.633427	0.556835	0.50033	0	NA	NA	NA
PVP01_0002830.1-p1	0	9	96.87	92.1722	68.99	6	89.74	87.2283	80.69	5	53.24	49.93	42.42	5	99.7	95.016	81.96	11	97.32	91.7227	67.5	7	74.98	71.9543	63.6	10	99.64	75.886	28.35	6	93.03	87.7583	73.7	7	97.91	91.2771	71.4	5	97.44	93.052	81.73	10	0.598825	0.550688	0.507725	9	0.598825	0.545908	0.507725
PVP01_0002840.1-p1	0	8	96.87	90.105	63.12	8	89.74	82.1162	69.16	8	53.24	50.6138	42.07	6	99.12	94.2383	87.81	7	97.32	87.6857	60.19	7	74.98	68.77	57.73	8	99.46	75.3937	40.31	8	93.03	87.6713	71.98	9	97.91	85.7189	63.72	8	97.44	91.255	78.62	6	0.604936	0.563995	0.519667	0	NA	NA	NA
PVP01_0002850.1-p1	0	4	96.87	92.9025	87.89	4	89.74	88.595	85.7	4	53.24	52.945	52.19	2	99.59	98.535	97.48	5	97.32	96.142	91.91	5	74.98	74.032	70.54	4	99.47	95.0775	87.99	5	93.03	91.776	87.98	6	97.91	96.5767	91.98	3	97.44	96.4933	94.76	11	0.619705	0.555216	0.51356	0	NA	NA	NA
PVP01_0002860.1-p1	0	8	96.54	92.6275	77.3	9	89.74	85.6267	78.8	7	53.24	51.2886	47.01	5	99.53	95.936	92.02	8	97.32	92.9375	80.45	9	74.94	72.6933	63.99	9	99.58	77.7389	14.02	7	93.03	89.3186	79.65	9	97.9	93.9756	77.32	6	97.44	94.1983	89.16	11	0.605498	0.543858	0.501	9	0.575249	0.541771	0.506046
PVP01_0002870.1-p1	0	8	96.87	92.37	75.01	6	89.74	83.7217	63.99	6	53.24	50.4817	41.87	5	99.7	92.596	77.28	8	97.32	87.42	48.14	7	74.98	68.7829	51.11	8	99.65	89.4025	64.77	6	93.03	84.7667	72.28	9	97.91	89.9167	62.43	5	97.44	90.734	78.79	9	0.604496	0.542707	0.50589	2	0.564046	0.542688	0.52133
PVP01_0002880.1-p1	0	NA	NA	NA	NA	8	89.74	81.2113	65.74	7	53.24	47.4671	37.4	7	99.7	92.59	83	11	97.32	92.3827	68.31	NA	NA	NA	NA	7	99.42	86.23	46.73	9	93.03	85.8978	69.72	7	97.91	86.8757	55.87	8	97.44	88.225	73.02	8	0.619167	0.565838	0.526736	0	NA	NA	NA
PVP01_0002890.1-p1	0	8	96.87	91.7288	73.04	7	89.74	81.2471	69.35	7	53.24	49.9271	43.13	6	99.59	94.5317	82.06	7	97.32	84.3757	62.37	9	74.98	71.0544	61.92	9	99.63	74.5889	27.18	8	93.02	87.4938	69.36	6	97.91	88.9867	79.48	6	97.44	88.585	77.06	9	0.648262	0.553896	0.515936	8	0.559717	0.5421	0.515936
PVP01_0002900.1-p1	0	5	96.87	91.906	79.43	6	89.74	86.105	76.61	5	53.24	51.684	45.7	7	99.7	97.7771	90.27	7	97.32	92.9014	81.96	7	74.98	73.1586	68.45	8	99.65	89.545	66.11	6	93.03	88.795	76.58	7	97.91	94.8743	87.98	4	97.44	94.315	88.06	8	0.610625	0.55527	0.50178	7	0.610625	0.550448	0.50178
PVP01_0002910.1-p1	0	8	96.87	90.9688	63.53	10	89.74	86.442	75.73	6	53.24	46.5883	35.34	8	99.64	90.2825	71.17	10	97.32	87.688	46.19	9	74.98	71.5933	59.63	9	99.63	61.35	12.97	9	93.03	84.5022	69.25	9	97.91	92.7311	67.34	6	97.44	89.255	71.41	9	0.615187	0.563609	0.51022	8	0.615187	0.557363	0.51022
PVP01_0002920.1-p1	0	9	96.87	90.5811	66.11	8	89.74	88.1012	79.25	9	53.24	50.91	38.71	5	99.07	95.612	82.25	9	97.32	90.1444	42.9	11	74.98	73.0945	57.56	8	99.57	85.4688	53.67	11	93.03	89.7382	65.82	8	97.91	85.6725	68.76	7	97.44	95.1371	81.9	11	0.640366	0.550749	0.50744	0	NA	NA	NA
PVP01_0002930.1-p1	0	7	96.87	93.2529	86.35	6	89.74	87.0367	83.96	6	53.24	51.735	48.64	6	99.16	98.27	96.89	4	97.32	94.8275	90.77	6	74.98	72.5983	70.37	7	99.65	93.8029	84.01	7	93.03	90.8914	86.87	6	97.91	95.0933	91.09	7	97.44	95.55	94.46	12	0.648899	0.546289	0.50056	0	NA	NA	NA
PVP01_0002940.1-p1	0	6	96.87	91.04	85.85	7	89.74	87.32	84.48	5	53.24	51.628	48.54	6	99.65	98.0583	96.84	7	97.32	93.9643	89.26	7	74.98	72.4271	69.71	6	99.62	90.1533	79.68	8	93.03	89.98	83.63	7	97.91	94.84	90.35	7	97.44	95.5814	94.41	13	0.593485	0.544217	0.50256	0	NA	NA	NA
PVP01_0002950.1-p1	0	7	96.87	84.31	55.85	7	89.74	83.3314	69.03	8	53.24	48.7788	37.07	6	99.17	92.485	84.96	10	97.32	85.549	36.93	NA	NA	NA	NA	12	99.65	86.0433	13.11	9	93.03	86.31	67.58	7	97.91	86.8757	58.9	7	97.44	92.0771	77.19	4	0.624739	0.590288	0.537493	3	0.624739	0.586593	0.537493
PVP01_0002960.1-p1	0	6	96.87	87.1317	63.97	7	89.74	81.9943	60.99	6	53.24	47.8967	35.71	6	99.7	92.77	73.82	8	97.32	86.8637	58.67	7	74.98	63.9214	39.6	9	99.18	70.0311	12.97	6	93.03	82.825	56.79	8	97.91	93.0037	62.31	6	97.44	89.0583	63.94	8	0.581056	0.542717	0.50144	1	0.574111	0.574111	0.574111
PVP01_0002970.1-p1	0	9	96.87	90.1678	64.04	8	89.74	85.6	69.4	7	53.24	50.7814	42.82	6	99.57	96.2817	87.21	8	97.32	90.6525	61.48	9	74.98	71.4144	54.38	11	99.65	86.0473	58.07	9	93.02	88.7211	70.98	7	97.91	93.3457	73.04	6	97.44	92.8783	78.44	4	0.599686	0.559001	0.529777	0	NA	NA	NA
PVP01_0002980.1-p1	0	6	96.87	87.32	72.48	9	89.74	83.1856	71.13	6	53.24	49.1183	39.49	7	99.7	91.9614	72.52	8	97.32	86.8475	72.96	9	74.98	70.9556	61.85	11	99.34	79.0018	12.97	7	93.03	85.0171	65.49	8	97.91	91.09	75.51	6	97.44	90.8167	72.63	7	0.583422	0.547898	0.511356	2	0.583422	0.558106	0.53279
PVP01_0002990.1-p1	0	8	96.87	91.5687	75.32	7	89.74	84.7629	71.71	7	53.24	50.9243	41.89	5	99.65	95.786	86.37	6	97.32	89.715	70.91	8	74.98	71.5938	59.15	8	99.13	74.9	14.76	8	93.03	88.9163	75.85	9	97.91	93.6978	75.56	5	97.44	91.622	79.87	12	0.588595	0.538845	0.50111	2	0.588595	0.552428	0.51626
PVP01_0003000.1-p1	0	7	96.87	87.49	68.63	8	89.74	87.3287	77.42	8	53.24	51.32	41.91	7	99.55	97.6843	89.86	10	97.32	91.407	62.67	9	74.98	72.2222	61.68	13	98.73	63.4315	13.11	10	93.03	89.403	74.84	10	97.91	94.658	78.11	7	97.44	94.8571	86.5	10	0.594592	0.553057	0.50167	9	0.579117	0.548442	0.50167
PVP01_0003010.1-p1	0	9	96.87	89.3044	74.18	7	89.74	88.7229	85.54	7	53.24	52.1586	46.85	4	99.62	98.485	96.1	7	97.32	94.5714	80.74	8	74.98	74.1437	70.45	8	99.55	82.5325	15.22	8	93.03	90.3563	79.46	8	97.91	95.97	85.92	6	97.44	96.765	93.92	7	0.618547	0.55313	0.50422	6	0.618547	0.549161	0.50422
PVP01_0003020.1-p1	0	2	96.87	90.775	84.68	4	89.74	87.185	81.64	5	53.24	52.316	49.6	3	99.59	95.94	91.52	4	97.32	92.6025	83.88	3	74.98	73.15	70.02	4	99.64	80.8675	64.23	3	93.03	87.43	78.63	5	97.91	95.338	88.7	4	97.44	94.34	88.21	9	0.635558	0.555864	0.50178	0	NA	NA	NA
PVP01_0003030.1-p1	0	8	96.87	92.8375	79.84	6	89.74	83.5567	68.29	4	53.24	50.6825	43.62	4	99.65	91.2925	80.57	5	97.32	92.598	74.98	6	74.98	68.1267	54	5	99.04	71.356	40.11	4	93.03	86.3125	73.63	6	97.91	93.0317	72.7	4	97.44	91.8425	82.81	13	0.625798	0.545115	0.5025	0	NA	NA	NA
PVP01_0003040.1-p1	0	6	96.87	90.8267	73.17	6	89.74	85.0767	66.04	6	53.24	51.185	43.37	7	99.7	95.7986	87.02	9	97.32	87.6833	49.14	9	74.98	71.3667	49.78	9	99.65	86.5944	41.19	7	93.03	86.5271	64.03	6	97.91	87.2833	62.44	7	97.44	93.1057	78.3	9	0.589553	0.554607	0.50189	1	0.589553	0.589553	0.589553
PVP01_0003050.1-p1	0	8	96.87	92.2488	79.29	7	89.74	84.2614	72.74	7	53.24	50.3514	38.18	8	99.7	95.2212	76.06	9	97.32	80.8167	44.35	6	74.98	68.19	58.75	13	99.65	87.3885	51.44	9	93.03	88.3889	69.38	7	97.91	91.3486	71.54	5	97.44	90.14	73.21	10	0.556975	0.533542	0.501	0	NA	NA	NA
PVP01_0003060.1-p1	0	8	96.87	93.8863	83.02	6	89.74	85.535	78	3	53.24	50.8667	46.23	7	99.7	94.5486	91.45	5	97.32	89.956	66.91	7	74.98	71.77	63.18	7	99.63	86.5529	76.12	6	93.03	88.475	78.6	5	97.91	90.552	80.57	5	97.44	92.18	87.68	19	0.620427	0.548425	0.50222	18	0.620427	0.544866	0.50222
PVP01_0003070.1-p1	0	5	96.87	86.256	65.72	6	89.74	86.12	72.44	6	53.24	49.0633	39.33	5	99.15	94.202	80.07	8	97.32	87.7788	56.05	6	74.98	69.5517	48.5	10	99.64	77.1	15.36	6	93.03	84.9083	62.04	6	97.91	91.695	68.15	6	97.44	92.5417	76.03	10	0.640303	0.554532	0.503835	0	NA	NA	NA
PVP01_0003080.1-p1	0	9	96.87	90.2789	64.93	7	89.74	84.9571	69.98	7	53.24	49.5114	39.17	5	99.51	93.688	83.01	10	97.32	92.064	67.73	NA	NA	NA	NA	8	99.65	80.7412	27.55	NA	NA	NA	NA	NA	NA	NA	NA	7	97.44	94.0014	79.07	10	0.603608	0.549632	0.50633	8	0.584583	0.546557	0.50633
PVP01_0003090.1-p1	0	7	96.87	93.8743	77.82	7	89.74	86.7071	77	4	53.24	49.83	43.94	6	99.16	94.965	85.07	7	97.32	92.9271	75.97	8	74.98	70.82	60.66	8	99.52	85.7837	14.02	7	93.03	86.1286	70.28	8	97.91	91.0062	78.36	7	97.44	92.3943	82.62	8	0.627968	0.568371	0.540129	0	NA	NA	NA
PVP01_0003100.1-p1	0	6	96.87	93.46	85.01	6	89.74	85.5117	74.99	4	53.24	49.9075	41.19	3	99.57	91.5367	82.71	6	97.32	93.0033	82.97	5	74.98	70.88	58.17	9	99.64	83.0056	59.03	6	93.03	88.2033	70.74	5	97.91	94.348	80.74	4	97.44	92.4625	77.73	13	0.588674	0.544605	0.50156	11	0.579521	0.542315	0.50156
PVP01_0003110.1-p1	0	7	96.87	91.2329	66.89	6	89.74	83.8917	68.99	7	53.24	50.7786	46.03	7	99.7	95.6657	89.73	7	97.32	83.1214	51.94	7	74.98	69.4486	60.44	5	99.08	79.45	54.53	7	93.03	87.1057	75.37	6	97.91	89.4817	63.69	8	97.44	91.1562	79.59	6	0.573265	0.541299	0.50978	0	NA	NA	NA
PVP01_0003120.1-p1	0	5	96.87	85.498	64.67	5	89.74	83.42	72.42	6	53.24	49.055	34.17	7	99.57	94.7471	79.58	6	97.32	75.1633	42.08	6	74.98	69.9217	56.01	12	99.65	79.935	31.23	5	93.03	82.806	59.04	8	97.91	86.6375	57.17	7	97.44	91.92	70.81	6	0.600199	0.55856	0.510775	1	0.556303	0.556303	0.556303
PVP01_0003130.1-p1	0	3	96.87	91.84	87.3	4	89.74	87.2	86.24	3	53.24	52.1467	51.56	3	99.7	98.5133	97.88	5	97.32	95.542	92.79	6	74.98	73.5533	71.92	5	99.64	89.454	83.08	6	93.03	91.6617	88.47	5	97.91	96.876	93.26	3	97.44	96.2633	95.57	8	0.607769	0.542194	0.50056	7	0.607769	0.536125	0.50056
PVP01_0003140.1-p1	0	7	96.87	92.9186	79.07	5	89.74	86.174	76.73	7	53.24	51.4014	45.21	5	99.7	96.65	89.88	9	97.32	92.8656	77.48	8	74.98	73.3438	65.71	10	99.65	73.406	12.97	8	93.03	89.9038	76.3	8	97.91	92.6	81.85	7	97.44	94.6243	87.87	6	0.573671	0.547694	0.521602	0	NA	NA	NA
PVP01_0003150.1-p1	0	6	96.87	90.9783	77.54	6	89.74	86.0233	78.21	5	53.24	51.582	48.14	5	99.16	97.422	92.46	5	97.32	93.608	82.27	6	74.98	72.5033	67.71	5	99.65	93.446	82.54	7	93.03	90.1686	80.14	5	97.91	95.23	88.1	4	97.44	94.645	89.46	18	0.619026	0.551333	0.50078	16	0.619026	0.549113	0.50078
PVP01_0003160.1-p1	0	5	96.87	90.652	72.82	6	89.74	85.7783	72.27	4	53.24	49.385	40.25	5	99.7	93.848	85.25	7	97.32	92.0557	68.71	5	74.98	68.098	44.41	6	99.65	77.1233	51.44	5	93.03	84.584	65.07	4	97.91	92.7425	79.85	3	97.44	91.14	80.38	6	0.593809	0.557779	0.530556	1	0.56717	0.56717	0.56717
PVP01_0003170.1-p1	0	10	96.87	92.224	71.74	9	89.74	85.74	78.1	7	53.24	51.8643	47.36	6	99.57	95.64	91.89	6	97.32	82.61	38.13	9	74.98	71.9578	65.36	6	99.03	76.355	12.97	7	93.03	88.2429	78.33	6	97.91	92.4067	75.86	6	97.44	92.1267	87.42	7	0.592524	0.529592	0.50111	0	NA	NA	NA
PVP01_0003180.1-p1	0	9	96.87	89.8733	66.58	7	89.74	86.24	76.47	4	53.24	50.845	45.4	5	99.64	96.64	89.96	8	97.32	92.4862	80.16	9	74.98	72.4889	67.39	10	99.35	68.964	12.98	9	93.03	89.3111	74.48	8	97.91	93.4638	86.16	5	97.44	94.73	87.51	8	0.643732	0.552495	0.50467	3	0.643732	0.562747	0.519333
PVP01_0003190.1-p1	0	8	96.87	90.1575	65.2	7	89.74	86.4757	73.82	7	53.24	51.0957	42.07	7	99.7	94.0629	80.41	12	97.32	84.27	46.23	10	74.98	73.024	63.25	12	99.65	84.0717	34.13	9	93.03	88.2067	64.56	11	97.91	91.6936	70.85	NA	NA	NA	NA	9	0.588324	0.531128	0.505335	3	0.519538	0.5157	0.510088
PVP01_0003200.1-p1	0	NA	NA	NA	NA	8	89.74	87.4788	79.86	NA	NA	NA	NA	NA	NA	NA	NA	8	97.32	87.1562	64.55	NA	NA	NA	NA	NA	NA	NA	NA	NA	NA	NA	NA	NA	NA	NA	NA	NA	NA	NA	NA	9	0.605085	0.54715	0.50256	2	0.605085	0.57032	0.535555
PVP01_0003210.1-p1	0	NA	NA	NA	NA	6	89.74	85.7167	72.52	NA	NA	NA	NA	6	99.7	92.63	80.9	NA	NA	NA	NA	NA	NA	NA	NA	NA	NA	NA	NA	NA	NA	NA	NA	NA	NA	NA	NA	NA	NA	NA	NA	11	0.59631	0.548101	0.50156	1	0.578197	0.578197	0.578197
PVP01_0003220.1-p1	0	NA	NA	NA	NA	4	89.74	87.005	80.06	NA	NA	NA	NA	4	99.7	96.3275	86.68	NA	NA	NA	NA	NA	NA	NA	NA	NA	NA	NA	NA	NA	NA	NA	NA	NA	NA	NA	NA	NA	NA	NA	NA	9	0.633732	0.557081	0.51222	0	NA	NA	NA
PVP01_0003230.1-p1	0	NA	NA	NA	NA	9	89.74	85.7989	79.26	5	53.24	50.248	42.98	5	99.47	95.564	85.27	NA	NA	NA	NA	NA	NA	NA	NA	9	99.65	86.3111	66.33	NA	NA	NA	NA	NA	NA	NA	NA	NA	NA	NA	NA	7	0.632849	0.566798	0.531872	0	NA	NA	NA
PVP01_0003240.1-p1	0	NA	NA	NA	NA	8	89.74	83.8512	77.02	8	53.24	51.205	42.99	NA	NA	NA	NA	10	97.32	84.92	44.25	NA	NA	NA	NA	NA	NA	NA	NA	NA	NA	NA	NA	NA	NA	NA	NA	NA	NA	NA	NA	9	0.623923	0.559267	0.5192	0	NA	NA	NA
PVP01_0003250.1-p1	0	NA	NA	NA	NA	6	89.74	87.0767	80.42	NA	NA	NA	NA	8	99.7	94.805	78.95	NA	NA	NA	NA	NA	NA	NA	NA	NA	NA	NA	NA	NA	NA	NA	NA	NA	NA	NA	NA	5	97.44	92.5	81.1	9	0.598825	0.557041	0.50456	0	NA	NA	NA
PVP01_0003260.1-p1	0	NA	NA	NA	NA	4	89.74	84.375	68.83	NA	NA	NA	NA	NA	NA	NA	NA	NA	NA	NA	NA	NA	NA	NA	NA	9	99.65	77.2733	29.58	NA	NA	NA	NA	9	97.91	84.8267	67.27	NA	NA	NA	NA	17	0.609134	0.545108	0.50133	15	0.609134	0.545445	0.50133
PVP01_0003270.1-p1	0	NA	NA	NA	NA	4	89.74	85.0525	71.65	NA	NA	NA	NA	5	99.7	95.262	83.8	NA	NA	NA	NA	NA	NA	NA	NA	11	99.65	88.8745	63.88	NA	NA	NA	NA	6	97.91	94.3617	81.3	NA	NA	NA	NA	10	0.61982	0.555359	0.50122	0	NA	NA	NA
PVP01_0003280.1-p1	0	NA	NA	NA	NA	6	89.74	85.8017	76.12	5	53.24	50.804	45.28	NA	NA	NA	NA	NA	NA	NA	NA	NA	NA	NA	NA	10	99.65	84.344	14.02	NA	NA	NA	NA	7	97.91	94.0971	85.27	NA	NA	NA	NA	11	0.595849	0.547014	0.513112	0	NA	NA	NA
PVP01_0003290.1-p1	0	NA	NA	NA	NA	6	89.74	85.8283	72.48	NA	NA	NA	NA	NA	NA	NA	NA	NA	NA	NA	NA	NA	NA	NA	NA	5	99.65	63.62	13.11	NA	NA	NA	NA	7	97.91	92.7957	71.14	6	97.44	94.1933	79.96	2	0.614882	0.607706	0.600529	1	0.614882	0.614882	0.614882
PVP01_0003300.1-p1	0	NA	NA	NA	NA	7	89.74	84.1729	73.52	NA	NA	NA	NA	NA	NA	NA	NA	NA	NA	NA	NA	NA	NA	NA	NA	NA	NA	NA	NA	NA	NA	NA	NA	NA	NA	NA	NA	NA	NA	NA	NA	6	0.600826	0.556477	0.50356	2	0.600826	0.570678	0.540531
PVP01_0003330.1-p1	0	NA	NA	NA	NA	7	89.74	86.8286	80.63	4	53.24	49.785	41.55	NA	NA	NA	NA	NA	NA	NA	NA	NA	NA	NA	NA	NA	NA	NA	NA	NA	NA	NA	NA	NA	NA	NA	NA	3	97.44	92.1633	81.63	8	0.612564	0.551686	0.50267	8	0.612564	0.551686	0.50267
PVP01_0003340.1-p1	0	6	96.87	93.55	80.2	6	89.74	83.415	73.65	6	53.24	49.9617	43.64	6	99.7	94.2933	88.62	6	97.32	90.6483	72.22	6	74.98	67.6183	56.07	3	99.64	78.6	62.94	5	93.03	88.518	78.72	7	97.91	88.4314	66.59	6	97.44	89.695	81.96	9	0.628138	0.546989	0.50022	3	0.628138	0.560896	0.520402
PVP01_0003350.1-p1	0	6	96.87	93.41	85.27	8	89.74	86.74	83.23	4	53.24	51.4575	48.09	5	99.69	97.958	96.49	6	97.32	92.5933	83.19	6	74.98	72.0583	68.69	6	99.56	91.8933	70.71	6	93.03	89.8617	82.67	7	97.91	93.9757	87.63	4	97.44	95.8025	94.34	10	0.613002	0.551722	0.51111	8	0.613002	0.54639	0.51111
PVP01_0003370.1-p1	0	7	96.87	89.0314	72.67	6	89.74	82.2033	70.67	8	53.24	49.38	29.66	7	99.62	93.1686	70.11	10	97.32	78.534	40.42	9	74.98	69.3111	53.77	13	99.65	71.6892	32.63	8	93.03	86.5825	59.3	9	97.91	87.0633	55.04	6	97.44	91.9767	70.25	4	0.569916	0.555272	0.536787	0	NA	NA	NA
PVP01_0003380.1-p1	0	7	96.87	92.0814	72.66	8	89.74	86.5675	74.15	5	53.24	47.818	38.95	6	99.7	91.47	78.84	7	97.32	85.8429	65.03	9	74.98	70.8811	60.08	7	99.65	90.4	64.42	7	93.03	86.8486	68.23	7	97.91	89.04	70.43	5	97.44	90.978	72.4	7	0.609656	0.541312	0.50011	6	0.609656	0.537025	0.50011
PVP01_0003390.1-p1	0	7	96.87	85.77	64.04	7	89.74	84.9986	73.31	7	53.24	50.3457	38.89	6	99.64	93.4883	74.34	8	97.32	86.895	65	10	74.98	71.238	59.44	6	99.52	80.7167	57.1	8	93.03	85.4363	65.11	8	97.91	91.4513	70.41	5	97.44	89.452	72.4	8	0.573511	0.534289	0.501	0	NA	NA	NA
PVP01_0003400.1-p1	0	6	96.87	91.6983	79.86	6	89.74	84.875	76.68	6	53.24	50.1917	43.35	5	99.7	94.596	90.39	9	97.32	85.3811	65.41	6	74.98	71.74	62.08	7	99.65	67.7886	43.81	6	93.03	86.5483	70.45	5	97.91	92.656	82.04	4	97.44	92.4325	86.58	14	0.62256	0.544273	0.50533	0	NA	NA	NA
PVP01_0003430.1-p1	0	6	96.87	85.6333	69.7	6	89.74	85.795	77.79	6	53.24	50.5683	42.96	5	99.43	96.948	90.08	7	97.32	87.7886	48.65	9	74.98	71.4067	60.3	12	99.64	86.7375	56.22	9	93.03	87.9322	71.57	9	97.91	91.2789	72.66	7	97.44	95.0571	86.54	9	0.59929	0.557962	0.523978	8	0.59929	0.553739	0.523978
PVP01_0003440.1-p1	0	7	96.87	89.6571	83.88	5	89.74	86.836	78.46	6	53.24	52.205	47.99	2	99.17	95.595	92.02	6	97.32	89.4833	79.16	5	74.98	73.228	67.06	9	99.65	91.2122	79.08	5	93.03	89.564	78.82	7	97.91	95.3243	84.08	5	97.44	95.482	88	10	0.57924	0.538692	0.50156	0	NA	NA	NA
PVP01_0003450.1-p1	0	8	96.87	89.4725	75.65	7	89.74	81.86	62.23	7	53.24	48.4357	35.67	5	99.35	91.94	74.66	8	97.32	86.5088	48.02	8	74.98	70.5812	51.67	7	99.65	82.0486	31.18	7	93.03	86.6057	64	8	97.91	91.8225	66.87	7	97.44	91.1129	67.62	9	0.584627	0.539631	0.50615	2	0.55962	0.550559	0.541499
PVP01_0003460.1-p1	0	11	96.81	90.4273	73.91	8	89.73	82.115	73.39	9	53.24	46.9133	32.61	7	99.36	92.4543	74.64	8	97.29	86.1525	51.93	10	74.93	67.789	52.93	10	99.28	87.194	58.47	9	92.73	80.9578	60.56	9	97.9	91.56	63.09	9	97.43	86.9956	71.71	9	0.576616	0.536862	0.50656	3	0.563374	0.532801	0.51141
PVP01_0003470.1-p1	0	NA	NA	NA	NA	8	89.74	86.395	78.92	NA	NA	NA	NA	9	99.57	96.3333	82.21	12	97.32	92.5683	73.08	11	74.98	71.5745	61.38	12	99.65	93.5867	75.27	11	93.03	87.7245	71.16	10	97.91	93.198	75.05	9	97.44	94.4889	82.78	10	0.624406	0.546959	0.50778	3	0.624406	0.56391	0.527246
PVP01_0003480.1-p1	0	10	96.87	92.075	76.57	6	89.46	84.5583	71.37	7	53.24	49.0871	36.89	6	99.67	95.8333	84.8	8	97.32	92.7625	73.57	9	74.98	71.1911	53.45	11	99.65	91.1745	65.36	8	93.03	87.3025	62.36	12	97.91	91.6883	69.61	8	97.44	93.4513	77.13	10	0.631117	0.558103	0.51333	9	0.590148	0.54999	0.51333
PVP01_0003490.1-p1	0	4	96.87	89.0825	81.67	6	89.74	83.225	72.1	5	53.24	50.308	45.55	4	99.7	93.7825	89.92	5	97.32	91.46	72.16	5	74.98	67.432	52.28	8	99.63	90.94	71.08	5	93.03	84.878	72.11	4	97.91	93.1125	81.65	4	97.44	89.7075	82.51	11	0.607801	0.547471	0.50144	0	NA	NA	NA
PVP01_0003500.1-p1	0	6	96.87	90.2833	71.92	7	89.74	88.25	81	7	53.24	49.7529	42.95	3	99.22	93.7933	90.69	7	97.32	92.3414	76.55	7	74.98	73.3686	65.84	9	99.57	73.73	17.23	7	93.03	90.2743	79.87	7	97.91	94.2171	82.83	7	97.44	94.6529	86.81	7	0.597492	0.560955	0.522809	0	NA	NA	NA
PVP01_0003510.1-p1	0	10	96.87	89.767	69.6	7	89.74	87.16	78.75	6	53.24	50.3483	42.37	5	99.22	95.17	90.31	8	97.32	84.1088	46.58	9	74.98	72.9656	62.7	9	99.42	77.8689	39.86	9	93.03	90.0278	76.92	9	97.91	94.3233	77.36	5	97.44	94.004	86.64	11	0.608151	0.538105	0.50283	0	NA	NA	NA
PVP01_0003520.1-p1	0	9	96.87	91.9922	69.56	6	89.74	85.5383	73.97	6	53.24	51.33	46.22	4	99.68	94.305	85.03	6	97.32	82.8783	62.61	7	74.98	72.6686	63.91	12	99.65	86.7125	43.37	6	93.03	87.9583	74.04	6	97.91	90.955	69.83	5	97.44	91.576	78.25	9	0.581902	0.551299	0.50722	8	0.581902	0.549582	0.50722
PVP01_0003530.1-p1	0	10	96.87	93.428	81.11	7	89.74	87.2429	81.94	6	53.24	50.4417	40.11	6	99.57	95.9733	85.32	7	97.32	95.2543	87.73	7	74.98	72.6757	66.28	9	99.65	93.1144	78.07	7	93.03	89.9529	80.52	9	97.91	95.4711	88.07	6	97.44	93.2067	84.21	8	0.620782	0.560655	0.51622	0	NA	NA	NA
PVP01_0003540.1-p1	0	NA	NA	NA	NA	6	89.74	87.2433	79.81	5	53.24	50.124	43.06	6	99.7	97.0467	88.25	5	97.32	93.166	80.47	6	74.98	72.745	64.85	7	99.65	95.17	77.49	6	93.03	89.255	77.03	6	97.91	94.0217	83.37	5	97.44	93.562	84.02	9	0.622924	0.562064	0.52619	0	NA	NA	NA
PVP01_0003550.1-p1	0	10	96.82	92.317	69.46	9	89.74	86.2944	75.86	7	53.24	49.8171	44.65	8	99.65	97.15	91.97	7	97.29	92.5871	83.82	10	74.95	71.331	62.6	8	99.28	76.0325	23.46	9	92.73	87.0411	70.26	8	97.91	93.2913	85.05	7	97.43	94.8471	88.47	8	0.605174	0.555597	0.50267	2	0.605174	0.583881	0.562587
PVP01_0003560.1-p1	0	8	96.87	88.6825	63.33	9	89.74	83.1278	71.93	6	53.24	49.6933	35.84	6	99.52	89.9017	72.98	9	97.32	85.6744	46.38	10	74.98	68.908	60.27	7	99.63	82.2457	43.49	8	93.03	81.7237	59.65	10	97.91	90.115	68.08	7	97.44	91.3986	72.42	15	0.610154	0.534887	0.50361	13	0.585888	0.531503	0.50444
PVP01_0003570.1-p1	0	11	96.87	89.9573	83.43	5	89.74	78.168	64.44	5	53.24	49.6	39.34	5	99.13	91.5	84.47	8	97.26	87.4237	68.16	8	74.98	62.9237	44.01	10	99.65	93.472	88.62	9	93.03	85.8467	71.47	7	97.91	91.89	74.23	7	97.44	93.1057	76.92	9	0.623975	0.550267	0.50133	8	0.563227	0.541054	0.50133
PVP01_0003610.1-p1	0	NA	NA	NA	NA	4	89.74	88.3125	84.66	5	53.24	51.722	47.09	3	99.29	96.81	91.94	5	97.32	95.264	88.31	6	74.98	73.8233	68.84	9	99.65	87.17	40.31	6	93.03	90.1633	77.21	6	97.91	93.315	73.29	5	97.44	95.998	90.43	7	0.609867	0.574052	0.540629	0	NA	NA	NA
PVP01_0003620.1-p1	0	3	96.87	91.5167	82.12	5	89.74	84.524	65.9	4	53.24	50.775	44.68	3	99.69	88.97	73.38	6	97.32	79.3333	51.76	6	74.98	69.8267	54.15	6	99.65	94.1533	81.08	4	93.03	84.8325	65.19	6	97.91	94.2167	77.24	3	97.44	89.6467	76.04	12	0.616033	0.54458	0.50133	0	NA	NA	NA
PVP01_0003630.1-p1	0	6	96.87	92.6967	77.9	6	89.74	85.745	81.61	6	53.24	51.3733	48.25	8	99.7	96.9013	93.49	5	97.32	87.768	52.43	7	74.98	73.0514	64.8	11	99.65	74.1236	16.24	8	93.03	90.68	80.95	7	97.91	92.4014	77.42	6	97.44	91.1317	88.08	11	0.631308	0.551272	0.502555	0	NA	NA	NA
PVP01_0003640.1-p1	0	NA	NA	NA	NA	2	89.74	84.535	79.33	3	53.24	52.0733	50.68	2	99.7	96.645	93.59	NA	NA	NA	NA	NA	NA	NA	NA	7	99.48	95.1771	84.54	5	93.03	90.802	82.53	NA	NA	NA	NA	2	97.44	92.935	88.43	13	0.579469	0.536494	0.50044	10	0.579469	0.538436	0.50044
PVP01_0003650.1-p1	0	6	96.87	85.4783	60.05	8	89.74	85.3775	71.58	6	53.24	48.5317	39.38	5	99.64	93.152	86.1	10	97.32	87.727	54.78	6	74.98	69.9383	59.78	11	99.65	61.4818	14.02	6	93.03	86.1883	73.65	9	97.91	92.2444	68.05	6	97.44	91.68	77.66	7	0.640649	0.541537	0.506665	0	NA	NA	NA
PVP01_0003660.1-p1	0	6	96.87	91.91	75.19	6	89.74	85.095	73.37	6	53.24	49.1283	42.31	7	99.7	94.0343	86.89	6	97.32	81.3317	54.77	7	74.98	69.3586	51.61	7	99.27	87.7771	58.03	7	93.03	86.9357	70.57	6	97.91	92.4567	75.64	7	97.44	89.7586	78.12	8	0.609007	0.564451	0.532861	0	NA	NA	NA
PVP01_0003670.1-p1	0	6	96.87	87.02	69.68	8	89.74	86.5875	67.07	5	53.24	50.93	44.41	2	99.32	92.375	85.43	6	97.32	90.8167	81.28	6	74.98	72.105	59.87	10	99.5	88.503	40.45	5	93.03	87.296	68.91	6	97.91	92.3017	82.24	5	97.44	94.116	81.36	9	0.621105	0.551596	0.50222	0	NA	NA	NA
PVP01_0003680.1-p1	0	5	96.87	87.996	68.96	6	89.74	83.5767	70.06	6	53.24	51.0117	43.37	4	99.65	95.15	87.02	6	97.32	89.98	73.47	6	74.98	69.5	56.99	12	99.65	83.4283	58.5	6	93.03	86.6517	64.04	7	97.91	91.4786	67.55	4	97.44	91.3275	78.3	11	0.61184	0.548016	0.50067	1	0.61184	0.61184	0.61184
PVP01_0003690.1-p1	0	6	96.87	89.2233	73.44	8	89.74	87.6937	76.11	7	53.24	51.9029	45.28	3	99.58	95.9933	89.89	10	97.32	93.152	75.9	8	74.98	73.72	67.23	4	99.59	92.2825	82.83	6	93.03	88.9617	74.3	9	97.91	94.3589	80.67	6	97.44	95.6267	87.42	13	0.635834	0.545724	0.502725	0	NA	NA	NA
PVP01_0003700.1-p1	0	8	96.87	90.4813	62.06	6	89.74	85.9017	74.15	7	53.24	48.9343	39.44	6	99.57	90.595	74.99	9	97.31	80.6278	52.43	9	74.98	72.21	62.14	12	99.58	70.1375	32.96	8	93.03	87.3925	68.86	8	97.9	89.195	63.19	6	97.42	90.1233	72.56	11	0.580262	0.537749	0.50178	10	0.573082	0.533498	0.50178
PVP01_0003710.1-p1	0	NA	NA	NA	NA	4	89.74	88.1625	84.27	5	53.24	52.512	50.84	2	99.5	98.665	97.83	6	97.32	94.5133	89.89	7	74.98	73.7186	67.73	7	99.65	89.8429	76.51	6	93.03	91.7317	85.94	5	97.91	96.514	91.24	3	97.44	96.46	94.52	10	0.60489	0.557374	0.511335	0	NA	NA	NA
PVP01_0003720.1-p1	0	8	96.87	87.075	65.78	8	89.74	85.8937	70.86	6	53.24	49.04	39.18	9	99.7	93.9889	86.24	10	97.32	90.54	54.82	10	74.98	71.11	60.3	10	99.65	86.589	40.31	8	93.03	88.7725	74.48	8	97.91	88.62	71.21	8	97.44	94.0525	80.4	11	0.625189	0.550408	0.50156	0	NA	NA	NA
PVP01_0003730.1-p1	0	7	96.87	92.37	83.89	3	89.74	87.83	84.88	6	53.24	51.755	49.89	5	99.7	97.28	94.52	7	97.32	94.6743	86.54	9	74.98	73.7311	68.99	10	99.61	77.555	25.17	7	93.03	91.3714	88.04	11	97.91	94.1891	81.76	5	97.44	94.242	90.15	8	0.628565	0.563135	0.530713	0	NA	NA	NA
PVP01_0003740.1-p1	0	5	96.87	92.21	81.03	6	89.74	86.8367	80.83	4	53.24	50.5025	42.43	4	99.7	94.9925	85.56	7	97.32	87.9343	52.35	6	74.98	71.82	63.44	7	99.14	90.5429	61.95	6	93.03	88.4333	75.62	4	97.91	91.1675	73.13	6	97.44	94.1283	82.33	9	0.591784	0.559513	0.516341	7	0.572847	0.553375	0.516341
PVP01_0003750.1-p1	0	5	96.87	91.72	77.53	7	89.74	87.7943	83.33	6	53.24	52.3717	50.99	7	99.7	98.2029	97.47	9	97.32	95.0056	89.82	7	74.98	72.3543	70.74	4	99.48	69.5525	40.21	7	93.03	90.7586	87.03	8	97.91	94.965	89.73	6	97.44	96.3717	94.49	8	0.632146	0.56042	0.51078	0	NA	NA	NA
PVP01_0003760.1-p1	0	8	96.87	93.7638	81.47	7	89.74	85.9814	79.12	3	53.24	50.3533	44.63	3	99.7	94.45	91.36	6	97.32	86.5317	52.18	7	74.98	71.1529	63.19	11	99.48	80.7027	12.97	6	93.03	88.0533	76.41	6	97.91	94.43	85.02	4	97.44	92.395	87.04	12	0.594648	0.540756	0.50033	0	NA	NA	NA
PVP01_0003770.1-p1	0	6	96.59	88.3517	68.35	9	89.74	85.4089	72.26	7	53.24	48.5386	39.49	10	99.7	94.225	80.05	6	97.31	86.385	56.06	9	74.98	71.8689	58.28	10	99.64	95.025	79.97	8	93.03	87.1363	69.95	10	97.91	91.275	75.39	6	97.44	90.545	76.3	12	0.605079	0.545038	0.50822	1	0.585928	0.585928	0.585928
PVP01_0003780.1-p1	0	9	96.87	90.6678	73.99	8	89.74	86.73	82.94	7	53.24	51.5243	47.01	7	99.65	98.1386	96.14	7	97.32	94.1486	82.12	10	74.98	73.006	67.2	8	99.57	90.8025	76.07	10	93.03	89.401	79.94	9	97.91	95.42	88.64	6	97.44	95.9133	93.99	9	0.607672	0.555752	0.50111	8	0.607672	0.558546	0.50111
PVP01_0003790.1-p1	0	10	96.87	91.532	68.95	9	89.74	85.0256	66.55	9	53.24	50.6656	40.27	7	99.13	95.2614	85.25	8	97.32	84.5062	55.52	10	74.98	69.276	45.18	9	99.2	82.5956	22.31	9	93.03	87.3911	70.98	10	97.91	87.474	56.94	8	97.44	93.765	78.01	10	0.629549	0.55386	0.509335	0	NA	NA	NA
PVP01_0003800.1-p1	0	NA	NA	NA	NA	5	89.74	87.726	84.17	5	53.24	50.604	45.9	4	99.64	93.6025	82.78	7	97.32	91.73	74.28	NA	NA	NA	NA	8	99.65	85.42	66.58	8	93.03	90.1875	80.22	6	97.91	91.4783	75.34	5	97.44	92.518	83.46	10	0.60277	0.549323	0.503445	9	0.585471	0.543384	0.503445
PVP01_0003810.1-p1	0	5	96.87	86.64	71.39	5	89.74	84.64	67.7	4	53.24	48.49	40.84	5	99.65	93.572	83.67	9	97.32	90.4333	65.39	6	74.98	70.2083	56.91	11	99.65	84.6082	25.74	5	93.03	85.456	63.06	7	97.91	90.1314	72.86	5	97.44	93.056	79.77	6	0.631502	0.563797	0.50589	0	NA	NA	NA
PVP01_0003820.1-p1	0	5	96.87	91.37	73.05	6	89.74	88.2467	82.14	5	53.24	51.352	44.93	6	99.7	96.74	90.64	5	97.32	90.062	67.42	6	74.98	74.09	70.46	7	99.56	79.9986	22.38	5	93.03	89.702	78.2	5	97.91	94.8	83.38	5	97.44	95.276	86.81	10	0.622906	0.553619	0.50278	0	NA	NA	NA
PVP01_0003830.1-p1	0	7	96.87	92.6486	70.42	9	89.74	85.3756	75.67	7	53.24	49.17	37.63	6	99.7	88.7833	71.53	6	97.32	80.065	52.74	8	74.98	70.0288	59.9	7	99.63	75.27	12.97	6	93.03	84.5967	71.56	7	97.91	87.0229	53.71	6	97.44	89.0383	71.39	8	0.594358	0.550483	0.50522	7	0.594358	0.545461	0.50522
PVP01_0003840.1-p1	0	5	96.87	91.828	80.49	6	89.74	85.8267	79.39	6	53.24	51.5167	44.91	5	99.7	96.146	84.41	7	97.32	91.06	74.56	6	74.98	71.085	61.91	11	99.65	88.6936	59.68	6	93.03	88.8617	74.81	9	97.91	93.1167	70.02	5	97.44	94.156	84.41	8	0.622555	0.554797	0.517036	8	0.622555	0.554797	0.517036
PVP01_0003850.1-p1	0	9	96.87	91.02	64.86	7	89.74	82.4886	68.57	7	53.24	48.11	39.18	5	99.7	90.198	79.75	8	97.32	85.8438	45.57	6	74.98	70.3583	62.02	8	99.65	81.055	26.17	6	93.03	82.24	64.78	8	97.91	91.1	71.33	7	97.44	89.5743	76.13	6	0.605828	0.55067	0.50876	5	0.555198	0.539638	0.50876
PVP01_0003860.1-p1	0	6	96.87	89.5583	69.24	8	89.74	83.3637	77.69	5	53.24	49.74	42.16	8	99.7	96.6025	90.2	7	97.29	86.9157	40.01	9	74.98	70.82	62.29	8	99.11	88.2812	70.07	9	93.03	89.16	77.29	6	97.89	86.8883	71.71	8	97.44	94.0913	86.53	10	0.625289	0.549828	0.503	0	NA	NA	NA
PVP01_0003870.1-p1	0	NA	NA	NA	NA	5	89.74	86.65	84.14	6	53.24	51.5617	48.43	5	99.15	95.33	92.71	7	97.32	87.0414	48.65	6	74.98	71.17	65.73	2	99.28	91.45	83.62	6	93.03	90.34	87.89	9	97.91	91.8478	75.58	7	97.44	92.99	89.48	8	0.606298	0.543711	0.50167	1	0.581268	0.581268	0.581268
PVP01_0003880.1-p1	0	NA	NA	NA	NA	4	89.74	87.915	83.2	5	53.24	52.346	49.68	3	99.64	98.19	96.18	3	97.32	91.6633	83.58	6	74.98	73.5767	67.47	7	99.62	91.75	77.37	4	93.03	89.635	82.03	5	97.91	93.784	87.28	4	97.44	96.5675	94.11	11	0.58725	0.542379	0.50033	10	0.574399	0.537892	0.50033
PVP01_0003890.1-p1	0	7	96.87	89.7243	65.8	8	89.74	86.6225	76.13	7	53.24	50.7357	45.28	6	99.66	95.455	89.89	7	97.32	91.0471	70.16	8	74.98	73.2463	67.23	10	99.65	77.507	39.44	7	93.03	87.6629	74.3	7	97.91	93.6386	80.67	6	97.44	94.0783	87.42	12	0.623284	0.548149	0.504335	0	NA	NA	NA
PVP01_0003900.1-p1	0	6	96.87	88.5183	72.22	9	89.74	84.7044	63.44	6	53.24	49	39.18	5	99.69	90.844	77.75	7	97.32	91.0029	72.67	8	74.98	70.8137	50.16	7	99.4	88.5914	76.46	6	93.03	86.8233	62.05	7	97.91	91.8914	75.03	7	97.44	92.0471	79.26	8	0.588598	0.556678	0.50433	0	NA	NA	NA
PVP01_0003910.1-p1	0	7	96.87	91.8986	76.05	7	89.74	85.5986	77.84	5	53.24	50.938	47.58	6	99.7	95.9017	92.09	5	97.32	86.162	53.14	7	74.98	71.2943	62.44	10	99.35	65.786	9.08	7	93.03	86.7743	76.19	6	97.91	91.615	75.55	6	97.44	94.225	89.1	9	0.608081	0.548857	0.51067	8	0.573817	0.541454	0.51067
PVP01_0003920.1-p1	0	5	96.87	96.198	94.51	4	89.74	88.6275	86.98	4	53.24	51.42	47.63	3	99.7	96.5667	92.1	6	97.32	90.4333	72.15	4	74.98	73.06	68.87	3	99.17	95.91	92.08	4	93.03	90.7575	85.9	4	97.91	90.195	75.55	3	97.44	93.9633	89.18	12	0.614781	0.543669	0.503	0	NA	NA	NA
PVP01_0003930.1-p1	0	7	96.87	90.8529	79.42	7	89.74	85.18	76.48	7	53.24	51.2771	46.8	6	99.57	97.0483	91.37	8	97.32	89.9475	75.36	7	74.98	72.3471	65.56	9	99.65	81.0433	16.33	6	93.03	87.8733	76.11	7	97.91	93.1529	81.06	7	97.44	94.6286	87.34	9	0.642709	0.563681	0.51092	0	NA	NA	NA
PVP01_0003940.1-p1	0	5	96.87	89.536	66.63	7	89.74	85.0814	69.93	6	53.24	49.4333	36.5	4	99.17	92.7925	78.24	10	97.32	92.745	67.1	7	74.98	69.6729	51.45	8	99.1	71.6375	13.71	8	93.03	86.4688	63.45	6	97.91	92.9883	76.49	6	97.44	92.4417	74.27	9	0.605889	0.551243	0.50122	8	0.568547	0.544413	0.50122
PVP01_0003950.1-p1	0	8	96.87	91.7975	68.27	9	89.74	86.1067	71.97	6	53.24	49.56	42.85	6	99.7	92.97	79.43	7	97.32	82.07	43.46	8	74.98	71.815	58.92	9	99.65	75.2078	12.97	9	93.03	86.48	64.35	8	97.91	89.835	58.2	6	97.44	88.085	69.68	10	0.597957	0.54393	0.50778	0	NA	NA	NA
PVP01_0003970.1-p1	0	6	96.87	90.1433	73.92	6	89.74	86.6017	78.89	5	53.24	49.616	42.48	8	99.7	95.7537	87.89	5	97.32	82.44	49.47	7	74.98	71.0386	58.54	12	99.65	86.9925	29.89	6	93.03	86.6383	73.19	7	97.91	90.1986	76.48	6	97.44	91.9583	80.25	8	0.597436	0.56299	0.509637	7	0.597436	0.562311	0.509637
PVP01_0003980.1-p1	0	10	96.87	92.96	84.51	10	89.74	85.304	73.3	7	53.24	51.1371	43.89	6	99.54	94.635	86	10	97.26	93.304	71.67	9	74.98	68.8722	51.93	11	99.48	86.7509	38.18	8	93.03	86.01	70.61	6	97.91	90.8733	69.01	9	97.44	94.4456	79.02	12	0.610778	0.554487	0.50022	0	NA	NA	NA
PVP01_0003990.1-p1	0	8	96.87	90.7575	80.27	6	89.74	84.565	73.8	7	53.24	50.5129	41.84	7	99.15	96.6529	89.59	7	97.32	93.37	83.07	7	74.98	72.2729	62.87	9	99.65	77.2933	14.02	10	93.03	88.671	69.03	8	97.91	93.735	77.09	6	97.44	92.8	81.47	6	0.607511	0.562495	0.51467	1	0.607511	0.607511	0.607511
PVP01_0004000.1-p1	0	NA	NA	NA	NA	3	89.74	88.73	86.75	4	53.24	51.145	46.57	3	99.65	94.4867	86.6	4	97.32	90.7975	75.77	NA	NA	NA	NA	5	99.64	89.552	80.51	6	93.03	91.555	87.19	4	97.91	94.105	83.36	2	97.44	91.78	86.12	7	0.625164	0.547887	0.50078	3	0.625164	0.542351	0.50078
PVP01_0004010.1-p1	0	4	96.87	86.835	65.44	6	89.74	84.7083	73.21	5	53.24	50.168	42.02	5	99.7	92.032	80.39	7	97.32	89.0843	60.76	7	74.98	72.2971	63.28	12	99.58	81.9483	57.26	5	93.03	86.988	70.28	6	97.91	90.7717	67.08	4	97.44	90.0275	76.58	2	0.647771	0.628919	0.610067	0	NA	NA	NA
PVP01_0004020.1-p1	0	7	96.87	95.1571	90.97	7	89.74	88.5014	85.47	7	53.24	52.0657	47.39	4	99.47	98.5875	96.44	8	97.32	95.83	87.61	8	74.98	74.0263	70.34	6	99.12	95.1733	88	10	93.03	90.661	81.48	9	97.91	96.5811	89	6	97.44	96.7267	94.04	10	0.602207	0.554391	0.527038	0	NA	NA	NA
PVP01_0004030.1-p1	0	7	96.87	92.88	78.07	6	89.74	86.3383	77.58	7	53.24	51.1129	43.39	5	99.68	95.796	89.92	13	97.32	84.0515	41.23	8	74.98	72.1863	60.45	7	99.65	80.7257	54.98	8	93.03	88.3762	73.35	10	97.91	94.679	78.9	6	97.44	93.7683	86.41	8	0.640172	0.566301	0.522889	0	NA	NA	NA
PVP01_0004060.1-p1	0	5	96.87	91.226	77.28	5	89.74	82.638	70.17	6	53.24	48.7667	41.49	6	99.65	94.1783	82.59	6	97.32	87.3917	71.17	6	74.98	69.38	57.86	11	99.65	86.0636	56.32	7	93.03	86.6071	67.73	5	97.91	90.828	67.67	5	97.44	92.138	79.12	9	0.631166	0.570751	0.50022	0	NA	NA	NA
PVP01_0004070.1-p1	0	5	96.87	87.102	58.23	6	89.74	85.185	70.86	7	53.24	50.3886	39.63	5	99.69	94.264	76.17	8	97.32	92.0888	76.41	8	74.98	72.6787	62.12	11	99.65	88.0145	30.53	7	93.03	87.0314	67.81	8	97.91	93.775	75.79	7	97.44	92.3343	74.69	9	0.605044	0.557632	0.50389	0	NA	NA	NA
PVP01_0004080.1-p1	0	5	96.87	92.738	79.08	5	89.74	87.354	85.29	5	53.24	51.308	47.2	6	99.7	98.1733	95.5	8	97.32	91.2087	79.85	9	74.98	72.8611	67.06	8	99.21	86.6475	63.57	7	93.03	90.87	84.02	9	97.91	94.0111	83.5	6	97.44	95.8933	94.6	18	0.577857	0.537887	0.50022	17	0.573519	0.535536	0.50022
PVP01_0004090.1-p1	0	10	96.87	88.975	60.51	9	89.74	85.0678	70.56	9	53.24	49.8844	38.05	8	99.64	96.1038	85.57	12	97.32	87.7258	45.35	11	74.98	69.4909	47.56	9	99.63	83.3267	60.59	12	93.03	88.0883	63.14	10	97.91	90.373	60.6	8	97.44	93.3462	79.96	6	0.591216	0.542424	0.50933	0	NA	NA	NA
PVP01_0004100.1-p1	0	7	96.87	87.5329	64.64	6	89.74	85.0133	77.1	5	53.24	50.942	45.34	4	99.63	96.565	89.84	10	97.32	94.475	78.14	7	74.98	72.51	67.15	9	99.65	88.1322	63.94	6	93.03	89.065	76.02	7	97.91	94.0786	84.76	4	97.44	94.4	87.49	7	0.594146	0.569534	0.546164	0	NA	NA	NA
PVP01_0004110.1-p1	0	7	96.87	94.3086	91.22	6	89.74	87.3483	84.75	4	53.24	52.4475	51.64	5	99.7	98.666	97.97	4	97.32	96.3575	93.5	6	74.98	73.2933	72.5	5	99.41	94.934	88.5	6	93.03	91.7533	90.99	4	97.91	96.905	94.16	3	97.44	96.3367	95.78	8	0.611618	0.542364	0.50456	6	0.611618	0.538098	0.50456
PVP01_0004120.1-p1	0	10	96.87	88.549	76.35	9	89.74	83.5833	73.17	9	53.24	47.9344	31.54	7	99.38	88.5414	72.98	12	97.32	88.1792	49.47	10	74.98	69.756	54.23	7	99.19	87.3814	74.16	9	93.03	85.47	68.45	10	97.91	90.385	62.25	6	97.44	91.1783	71.89	5	0.578546	0.55139	0.5312	0	NA	NA	NA
PVP01_0004130.1-p1	0	5	96.87	95.28	90.06	5	89.74	88.992	87.04	4	53.24	52.595	51	4	99.7	98.8875	96.69	5	97.32	91.684	82.66	6	74.98	73.2533	65.89	9	99.65	90.87	81.17	5	93.03	91.478	87.39	8	97.91	95.8612	86.16	4	97.44	96.49	93.95	10	0.622014	0.545666	0.50133	0	NA	NA	NA
PVP01_0004150.1-p1	0	8	96.87	93.4762	78.43	6	89.74	84.2283	76.25	8	53.24	50.6325	43.54	7	99.7	97.1057	89	9	97.32	89.6389	67.3	7	74.98	71.5457	63.72	8	99.5	92.48	71.3	8	93.03	88.8688	74	9	97.91	93.1222	81.4	6	97.44	94.1283	87.61	11	0.627656	0.54558	0.50122	0	NA	NA	NA
PVP01_0004160.1-p1	0	5	96.87	91.326	81.93	5	89.7	88.302	85.79	5	53.24	52.28	49.38	2	99.35	98.315	97.28	6	97.32	96.6383	93.52	6	74.98	73.91	71.82	4	99.64	59.4275	16.51	6	93.03	92.0833	89.28	6	97.91	96.1267	93.75	4	97.44	96.87	95.28	13	0.611725	0.540982	0.50078	2	0.611725	0.560972	0.51022
PVP01_0004170.1-p1	0	6	96.87	92.2067	81.22	7	89.74	85.8371	77.84	6	53.24	51.0667	47.64	5	99.55	96.644	92.1	9	97.32	83.0278	58.44	8	74.98	72.1038	63.43	7	99.65	79.6357	42.21	9	93.03	89.2544	78.2	8	97.91	92.0037	68.92	6	97.44	94.2667	89.18	13	0.645425	0.548801	0.50111	0	NA	NA	NA
PVP01_0004180.1-p1	0	5	96.87	90.76	69.96	4	89.74	84.375	76.12	6	53.24	51.2917	44.97	5	99.16	97.038	89.65	6	97.32	86.9767	74.41	8	74.98	71.4925	64.98	11	99.58	79.93	12.97	9	93.03	88.8811	73.5	7	97.91	91.0886	79.2	6	97.44	94.4383	87.29	12	0.588853	0.538985	0.503835	0	NA	NA	NA
PVP01_0004190.1-p1	0	4	96.87	90.505	82.11	5	89.74	86.32	79.56	4	53.24	50.6425	44.92	3	99.68	95.65	89.61	4	97.32	87.4425	74.24	4	74.98	71.365	64.26	8	99.65	90.4125	74.52	4	93.03	88.1575	78.73	5	97.91	93.128	79.04	4	97.44	94.235	87.28	13	0.653125	0.544007	0.50144	0	NA	NA	NA
PVP01_0004200.1-p1	0	5	96.87	92.726	82.57	5	89.74	88.612	86.45	5	53.24	51.096	45.86	5	99.7	95.786	87.4	6	97.32	86.995	38.58	6	74.98	72.9517	67.52	7	99.65	74.3871	13.82	6	93.03	90.65	83.63	8	97.91	94.8563	78.33	4	97.44	93.1975	85.25	11	0.637685	0.549625	0.50367	0	NA	NA	NA
PVP01_0004210.1-p1	0	4	96.87	94.3925	87.56	4	89.74	88.07	84.11	4	53.24	52.325	50.21	4	99.7	96.585	90.83	4	97.32	85.835	71.94	4	74.98	73.9375	71.54	5	99.06	83.332	51.28	5	93.03	90.64	83.45	3	97.91	92.2367	81.88	3	97.44	93.7733	88.68	3	0.63524	0.589934	0.540927	1	0.593634	0.593634	0.593634
PVP01_0004220.1-p1	0	8	96.87	92.3187	76.03	5	89.74	84.392	71.06	4	53.24	49.1675	39.32	5	99.7	94.21	76.26	8	97.32	95.0463	80.93	5	74.98	71.014	58.17	6	99.65	81.4	31.86	5	93.03	86.69	69.99	7	97.91	95.01	78.96	4	97.44	91.7825	77.27	9	0.601959	0.534081	0.50044	0	NA	NA	NA
PVP01_0004230.1-p1	0	4	96.87	88.57	80.01	5	89.74	85.352	76.81	6	53.24	50.0483	45.73	5	99.63	94.674	88.33	6	97.32	92.275	84.59	7	74.98	72.7586	65.4	5	99.65	82.806	40.43	8	93.03	90.1713	80.71	6	97.91	93.3467	83.8	6	97.44	93.16	83.67	9	0.607816	0.563084	0.50389	4	0.607816	0.574863	0.508914
PVP01_0004240.1-p1	0	4	96.87	92.52	81.61	4	89.74	88.8525	86.97	3	53.24	52.4433	50.96	4	99.65	98.8675	96.65	3	97.32	86.4233	71.2	5	74.98	74.032	70.97	7	99.45	88.5686	56.78	4	93.03	90.79	86.13	4	97.91	93.8225	84.13	3	97.44	96.0933	93.56	6	0.563311	0.531503	0.50144	0	NA	NA	NA
PVP01_0004250.1-p1	0	8	96.87	93.99	88.22	5	89.74	84.802	74.56	8	53.24	51.1938	45.2	5	99.16	95.93	89.83	6	97.32	93.225	80.4	6	74.98	71.2783	61.23	5	99.18	97.468	93.82	6	93.03	90.5583	82.63	7	97.91	94.1843	80.95	5	97.44	93.836	82.53	2	0.579939	0.542635	0.50533	0	NA	NA	NA
PVP01_0004260.1-p1	0	8	96.87	91.91	78.64	7	89.74	79.4486	57.15	6	53.24	48.2717	33.54	8	99.7	92.585	70.22	9	97.32	81.6656	36.13	8	74.98	67.41	45.97	9	99.63	88.4844	40.43	7	93.03	86.1443	58.42	8	97.91	88.3337	63.27	6	97.44	87.255	66.91	5	0.580474	0.549402	0.515244	3	0.580474	0.553447	0.515244
PVP01_0004275.1-p1	0	8	96.87	88.345	70.68	6	89.74	88.155	80.95	7	53.24	50.9871	41.98	6	99.68	97.86	89.96	7	97.32	91.6071	60.84	7	74.98	72.4771	60.16	6	99.24	60.655	13.11	8	93.03	90.0763	76.05	7	97.91	94.33	75.37	7	97.44	95.6857	86.47	2	0.645228	0.609985	0.574741	0	NA	NA	NA
PVP01_0004280.1-p1	0	10	96.87	93.348	89.93	5	89.74	87.46	79.21	7	53.24	51.1757	43.2	6	99.43	95.4533	91.47	11	97.32	90.3264	68.6	10	74.98	73.223	62.3	7	99.55	84.8957	22.1	10	93.03	89.507	73.36	8	97.91	96.1762	85.83	8	97.44	96.0012	87.46	4	0.612186	0.581823	0.552948	0	NA	NA	NA
PVP01_0004290.1-p1	0	8	96.87	91.4087	72.39	6	89.74	81.7417	69.77	6	53.24	49.6567	39.33	6	99.7	95.01	80.06	8	97.32	81.1437	35.87	NA	NA	NA	NA	6	99.65	88.6267	58.13	7	93.03	87.6871	65.31	8	97.91	91.2712	68.15	6	97.44	90.6217	76.03	5	0.584394	0.575037	0.556811	4	0.583071	0.572697	0.556811
PVP01_0004300.1-p1	0	4	96.87	95.8025	93.32	3	89.74	89.34	88.58	4	53.24	52.7875	51.56	3	99.7	98.17	97.21	4	97.32	96.18	93.29	6	74.98	74.3133	72.61	2	99.63	90.32	81.01	5	93.03	91.964	90.59	8	97.91	96.335	88.38	2	97.44	96.24	95.04	5	0.601033	0.568844	0.518075	0	NA	NA	NA
PVP01_0004310.1-p1	0	7	96.87	89.9157	67.22	5	89.74	84.158	71.12	8	53.24	50.3113	40.01	6	99.15	92.6267	79.52	8	97.32	90.29	60	8	74.98	71.4287	62.82	7	99.2	84.1914	65.11	8	93.03	87.2438	65.54	9	97.91	93.8844	79.43	7	97.44	92.2871	72.6	10	0.576903	0.538168	0.50378	0	NA	NA	NA
PVP01_0004320.1-p1	0	5	96.87	91.18	80.8	5	89.74	86.482	78.65	4	53.24	51.525	48.32	4	99.69	97.695	93.41	5	97.32	89.41	68.03	6	74.98	71.1917	60.47	7	99.65	87.1729	58.05	7	93.03	89.9343	79.97	5	97.91	90.66	63.15	4	97.44	94.3	87.76	12	0.63054	0.552439	0.50456	10	0.586179	0.544575	0.50456
PVP01_0004330.1-p1	0	4	96.87	89.7575	74.08	6	89.74	86.0133	76	6	53.24	51.375	44.91	4	99.65	96.205	89.6	7	97.32	91.0471	74.09	6	74.98	72.605	64.71	3	99.02	73.6067	32.47	7	93.03	89.3914	72.61	6	97.91	92.7183	78.88	4	97.44	93.9875	87.28	9	0.586055	0.561233	0.53654	8	0.579896	0.558131	0.53654
PVP01_0004340.1-p1	0	7	96.87	91.0771	77.81	6	89.74	87.0383	78.89	5	53.24	51.064	45.06	5	99.66	96.894	89.7	5	97.32	89.744	76.84	7	74.98	72.7	65.71	7	99.53	86.1486	42.72	6	93.03	89.48	76.27	5	97.91	93.466	78.69	5	97.44	94.692	87.36	9	0.622203	0.56379	0.536298	8	0.622203	0.559969	0.536298
PVP01_0004350.1-p1	0	4	96.87	91.55	77.83	9	89.74	84.0311	74.24	5	53.24	49.888	43.72	6	99.13	93.7617	75.19	7	97.32	85.0886	59.07	NA	NA	NA	NA	4	99.48	79.21	65	9	93.03	88.6033	69.45	7	97.91	92.0614	66.54	7	97.44	92.2114	72.34	10	0.629869	0.565233	0.514684	8	0.629869	0.560761	0.514684
PVP01_0004360.1-p1	0	NA	NA	NA	NA	5	89.74	88.228	85.19	5	53.24	51.868	47.54	3	99.52	96.2233	89.92	4	97.32	95.695	91.69	6	74.98	74.15	71.06	5	99.22	89.844	75.82	7	93.03	90.38	80.72	5	97.91	96.456	91.1	4	97.44	95.81	90.99	12	0.602923	0.541291	0.503115	0	NA	NA	NA
PVP01_0004370.1-p1	0	7	96.87	90.5971	67.74	7	89.74	85.9871	76.68	6	53.24	51.3917	44.32	3	99.4	95.8033	89.98	6	97.32	93.26	81.95	9	74.98	72.7922	57.9	6	99.6	79.315	39.56	9	93.03	89.1267	65.82	5	97.91	94.626	85.32	5	97.44	95.074	86.37	13	0.61918	0.543661	0.502165	0	NA	NA	NA
PVP01_0004380.1-p1	0	6	96.87	86.375	64.52	8	89.74	84.0275	72.85	6	53.24	50.2817	40.66	5	99.66	94.538	81.88	7	97.32	84.7829	69.71	10	74.98	72.551	58.7	8	99.29	82.1112	72	7	93.03	86.8843	64.65	8	97.91	93.62	69.09	5	97.44	90.924	71.46	9	0.634963	0.560225	0.509225	6	0.634963	0.551243	0.509225
PVP01_0004390.1-p1	0	8	96.87	91.4725	67.09	5	89.74	87.28	78.12	5	53.24	50.372	45.95	5	99.7	97.272	94.95	11	97.32	94.3482	78.91	9	74.98	72.2256	59.56	6	99.61	87.6633	64.95	6	93.03	88.73	78.86	9	97.91	95.7133	84.72	5	97.44	92.706	88.98	9	0.612854	0.558899	0.50422	0	NA	NA	NA
PVP01_0004400.1-p1	0	8	96.87	93.0062	74.96	6	89.74	85.6917	71.64	6	53.24	49.5933	38.48	5	99.57	90.888	80.79	9	97.32	81.9289	49.51	7	74.98	72.8829	62.93	5	99.57	82.446	47.88	7	93.03	88.9086	73.07	9	97.91	90.0489	74.65	7	97.44	93.02	76.97	9	0.594545	0.557825	0.52611	0	NA	NA	NA
PVP01_0004410.1-p1	0	6	96.87	94.7983	90.1	5	89.74	87.184	80.97	5	53.24	50.604	44.95	4	99.69	93.935	88.06	6	97.32	93.685	81.83	7	74.98	72.9471	65.62	7	99.65	85.7843	52.01	7	93.03	90.0771	81.02	6	97.91	93.1167	82.39	5	97.44	92.678	85.74	11	0.636791	0.556997	0.503665	0	NA	NA	NA
PVP01_0004420.1-p1	0	5	96.87	89.284	74.37	4	89.74	88.035	84.23	5	53.24	51.328	44.98	3	99.64	93.2933	82.93	7	97.32	84.8914	42.41	6	74.98	73.2583	67.15	12	99.65	81.9383	13.11	7	93.03	90.65	80.39	6	97.91	90.4983	69.87	4	97.44	93.01	82.33	9	0.584574	0.542188	0.502443	8	0.584574	0.539617	0.502443
PVP01_0004430.1-p1	0	3	96.87	87.08	77.02	5	89.74	83.924	78.64	4	53.24	51.5	47.11	3	99.21	94.8433	92.17	4	97.32	90.5825	71.85	4	74.98	71.3625	63.92	7	99.48	76.8557	13.03	4	93.03	88.935	82.57	3	97.91	91.7	81.64	3	97.44	93.5733	87.24	9	0.610146	0.556447	0.50122	0	NA	NA	NA
PVP01_0004440.1-p1	0	4	96.87	90.3325	75.32	7	89.74	85.9	72.44	6	53.24	48.5517	40.95	5	99.7	94.566	77.47	7	97.32	83.85	56.04	6	74.98	69.4333	51.68	5	99.01	91.524	74.98	6	93.03	87.0967	69.33	7	97.91	91.0214	77.76	5	97.44	88.434	69.52	11	0.643344	0.554057	0.50244	0	NA	NA	NA
PVP01_0004450.1-p1	0	8	96.87	91.6262	81.58	9	89.74	86.5289	68.4	6	53.24	50.9133	44	5	99.47	93.488	87.69	7	97.32	89.0543	54.05	8	74.98	69.215	55.21	7	99.65	86.2186	70.78	6	93.03	86.0617	72.41	8	97.91	91.5875	77.12	7	97.44	90.48	78.59	10	0.605639	0.551792	0.51033	9	0.584885	0.545809	0.51033
PVP01_0004460.1-p1	0	5	96.87	94.276	89.95	4	89.74	88.8275	86.99	4	53.24	52.5475	50.89	3	99.65	98.5767	96.61	7	97.32	93.2571	74.64	6	74.98	73.9717	70.33	5	99.22	79.664	34.25	5	93.03	90.82	85.41	4	97.91	93.7125	85.02	3	97.44	96.16	93.8	11	0.609859	0.545586	0.50611	10	0.581453	0.539159	0.50611
PVP01_0004480.1-p1	0	8	96.87	90.355	69.67	8	89.74	85.5175	79.6	7	53.24	50.4586	38.97	6	99.15	95.715	84.47	7	97.32	92.9457	82.6	6	74.98	70.48	64.59	10	99.49	85.09	32.03	9	93.03	88.7022	74.89	8	97.91	90.3787	78.81	8	97.44	94.3975	84.1	9	0.617062	0.560969	0.50511	0	NA	NA	NA
PVP01_0004490.1-p1	0	5	96.87	85.724	59.7	7	89.74	82.2157	60.59	7	53.24	50.4314	40	5	99.2	92.558	73.63	7	97.32	83.4429	65.58	7	74.98	69.7243	53.04	9	99.29	84.84	40.31	8	93.03	86.58	60.4	7	97.91	90.1529	67.34	5	97.44	90.576	72.06	4	0.586943	0.559459	0.510754	3	0.580361	0.550297	0.510754
PVP01_0004500.1-p1	0	NA	NA	NA	NA	9	89.74	85.9944	71.13	8	53.24	48.5812	39.51	6	99.35	91.7217	78.78	8	97.32	91.7463	73.69	NA	NA	NA	NA	9	99.65	92.0022	63.84	8	93.03	87.9112	65.08	9	97.91	92.4411	77.8	7	97.44	93.0171	72.6	9	0.619669	0.55885	0.533183	8	0.576974	0.551248	0.533183
PVP01_0004510.1-p1	0	4	96.87	93.125	87.23	4	89.74	87.7025	83.52	4	53.24	52.3325	50.28	3	99.69	98.5067	97.25	5	97.32	94.668	85.02	5	74.98	73.53	69.18	7	99.65	93.33	82.1	3	93.03	90.3667	86.44	5	97.91	95.806	87.99	3	97.44	96.4367	94.67	7	0.603764	0.545555	0.503165	2	0.603764	0.561217	0.51867
PVP01_0004520.1-p1	0	6	96.87	91.665	80.48	8	89.74	84.8713	79.29	6	53.24	49.9717	38.94	5	99.63	89.476	83.12	6	97.32	93.1017	80.19	9	74.98	71.7711	64.65	11	99.65	90.4436	74.71	8	93.03	86.995	75.47	5	97.91	85.52	76.41	6	97.44	91.6417	83.59	7	0.598575	0.556124	0.512185	1	0.598575	0.598575	0.598575
PVP01_0004540.1-p1	0	5	96.87	87.216	66.29	6	89.74	86.045	72.9	7	53.24	48.8143	37.49	6	99.65	87.315	77.22	10	97.32	88.364	56.09	7	74.98	71.8971	60	7	99.65	89.67	63.94	5	93.03	87.302	71.61	4	97.91	88.0575	74.73	6	97.44	92.9483	71.48	8	0.595459	0.570097	0.541656	0	NA	NA	NA
PVP01_0004550.1-p1	0	7	96.87	90.5814	73.71	8	89.74	84.8113	68.84	10	53.24	49.401	43.36	8	99.66	88.9313	79.95	9	97.32	89.0311	53.71	9	74.98	72.4178	59.22	13	97.2	79.55	12.97	8	93.03	87.1462	66.19	13	97.91	89.4662	54.37	7	97.44	85.8814	69.94	8	0.634732	0.563555	0.50794	0	NA	NA	NA
PVP01_0004560.1-p1	0	6	96.87	89.2967	75.94	5	89.74	87.006	83.89	4	53.24	51.4075	47.64	4	99.65	98.015	96.58	7	97.32	95.2986	90.72	5	74.98	72.842	69.19	8	99.65	67.64	14.02	4	93.03	90.0525	85.33	6	97.91	95.8917	92.44	4	97.44	96.13	94.1	9	0.621921	0.550456	0.50111	0	NA	NA	NA
PVP01_0004580.1-p1	0	6	96.87	90.1433	73.92	6	89.74	86.6017	78.89	5	53.24	49.616	42.48	8	99.7	95.7537	87.89	5	97.32	82.44	49.47	7	74.98	71.0386	58.54	12	99.65	86.9925	29.89	6	93.03	86.6383	73.19	7	97.91	90.1986	76.48	6	97.44	91.9583	80.25	8	0.597436	0.56299	0.509637	7	0.597436	0.562311	0.509637
PVP01_0004590.1-p1	0	NA	NA	NA	NA	8	89.74	87.5138	78.23	7	53.24	51.86	47.68	7	99.65	98.0243	92.02	8	97.32	94.3025	80.41	NA	NA	NA	NA	8	99.64	87.2125	57.34	8	93.03	90.0037	79.76	7	97.91	94.7414	81.95	6	97.44	95.1783	87.63	12	0.611089	0.549218	0.50189	11	0.611089	0.544012	0.50189
PVP01_0004600.1-p1	0	NA	NA	NA	NA	4	89.74	87.565	83.32	5	53.24	49.788	42.35	4	99.69	95.59	83.74	7	97.32	95.0357	84.81	7	74.98	72.8557	64.16	11	99.19	84.6655	32.19	6	93.03	88.815	70.84	5	97.91	94.526	83.12	5	97.44	94.59	83.88	8	0.629744	0.555674	0.50756	0	NA	NA	NA
PVP01_0004610.1-p1	0	6	96.87	92.1717	76.28	4	89.74	83.1775	78.61	4	53.24	49.355	46.26	5	99.7	92.554	85.67	5	97.32	84.994	68.99	5	74.98	71.432	65.89	8	99.55	82.9275	48.57	6	93.03	89.3467	82.69	5	97.91	91.09	77.17	5	97.44	91.394	80.96	10	0.627105	0.558139	0.505775	0	NA	NA	NA
PVP01_0004620.1-p1	0	8	96.87	87.3925	62.04	6	89.74	85.1517	69.02	6	53.24	50.5467	39.61	3	99.64	91.7633	80.51	10	97.32	86.865	53.99	6	74.98	72.26	60.15	10	99.6	86.471	39.95	6	93.03	86.8517	64.58	7	97.91	89.3671	72.63	4	97.44	91.175	76.23	15	0.605804	0.550325	0.50656	14	0.605804	0.547449	0.50656
PVP01_0004630.1-p1	0	7	96.87	91.3414	82.07	8	89.74	86.685	78.14	7	53.24	50.8843	42.39	3	99.23	95.5	90.31	9	97.32	90.8944	73.1	9	74.98	72.5722	62.88	7	99.14	91.5357	73.41	10	93.03	89.242	75.29	8	97.91	95.1338	81.8	6	97.44	95.09	87.14	9	0.609235	0.553939	0.51916	0	NA	NA	NA
PVP01_0004650.1-p1	0	6	96.87	89.9583	67.63	8	89.74	87.03	80.81	5	53.24	51.312	45	4	99.21	95.6925	85.79	4	97.32	94.5675	87.9	8	74.98	72.8787	66	5	99.65	84.664	58.42	5	93.03	88.338	80.25	4	97.91	89.6675	81.12	5	97.44	94.162	85.39	8	0.622102	0.559999	0.502445	0	NA	NA	NA
PVP01_0004660.1-p1	0	NA	NA	NA	NA	8	89.74	80.4188	61.63	5	53.24	46.654	36.16	5	99.7	86.66	68.29	8	97.32	81.9663	56.01	7	74.98	66.1271	52.12	8	99.64	75.9587	24	7	93.03	84.5129	66.15	11	97.91	89.2127	57.4	5	97.44	86.142	67.34	9	0.628234	0.559744	0.503483	0	NA	NA	NA
PVP01_0004670.1-p1	0	NA	NA	NA	NA	5	89.74	88.916	86.47	5	53.24	51.482	46.29	4	99.64	96.9575	91.44	5	97.31	93.54	84.13	5	74.98	73.586	69.16	7	99.65	78.9743	25.78	5	93.03	90.532	84.59	5	97.91	93.652	82.39	4	97.44	94.2125	87.2	12	0.642895	0.540725	0.50044	0	NA	NA	NA
PVP01_0004680.1-p1	0	6	96.87	86.505	56.35	7	89.74	80.4357	59.87	9	53.24	50.7578	42.29	7	99.7	92.1071	72.83	7	97.32	83.2686	56.02	9	74.98	70.0578	45.72	10	99.65	85.992	39.44	9	93.03	85.22	57.79	9	97.91	92.9222	65.7	7	97.44	89.0571	69.11	6	0.570749	0.539237	0.51656	3	0.566897	0.543611	0.527824
PVP01_0004690.1-p1	0	NA	NA	NA	NA	6	89.74	85.105	67.94	6	53.24	51.185	43.04	3	99.35	94.9533	87.46	7	97.32	90.4829	75.02	8	74.98	72.7525	59.3	8	99.64	87.04	45.04	6	93.03	90.4933	80	6	97.91	94.1333	79.95	5	97.44	93.662	80.52	9	0.609537	0.550154	0.50472	0	NA	NA	NA
PVP01_0004700.1-p1	0	NA	NA	NA	NA	5	89.74	85.134	69.36	4	53.24	50.25	43.92	4	99.66	93.67	88.07	7	97.32	89.8186	75.83	5	74.98	71.466	61.8	9	99.43	83.5222	43.53	6	93.03	89.0933	78.45	8	97.91	94.6325	83.45	4	97.44	92.51	81.23	10	0.632163	0.555294	0.505	0	NA	NA	NA
PVP01_0004710.1-p1	0	7	96.87	89.8314	76.74	7	89.74	87.1843	81.86	7	53.24	50.1357	44.73	6	99.64	95.035	91.46	8	97.32	90.285	51.85	9	74.98	72.3756	66.33	6	99.62	82.1317	40.74	9	93.03	89.4033	82.55	9	97.91	93.4278	77.47	7	97.44	93.6957	88.82	14	0.607652	0.541398	0.50244	13	0.607652	0.538558	0.50244
PVP01_0004720.1-p1	0	6	96.87	92.4233	79.98	7	89.74	88.1143	86.09	7	53.24	51.3386	45.84	7	99.66	94.3757	85.62	6	97.32	89.15	49.44	6	74.98	71.7633	67.26	9	99.65	84.02	22.38	6	93.03	89.2017	82.89	8	97.91	91.6262	78.08	5	97.44	92.188	85.25	11	0.628638	0.552222	0.50389	0	NA	NA	NA
PVP01_0004730.1-p1	0	6	96.87	91.3033	82.22	7	89.74	88.5843	84.17	6	53.24	51.6983	45.91	3	99.64	94.0033	85.4	6	97.32	93.7767	82.33	7	74.98	73.4429	65.76	9	99.65	90.5144	57.12	6	93.03	90.2317	80.23	6	97.91	93.725	84.44	4	97.44	93.0225	84.71	8	0.638204	0.56395	0.533055	0	NA	NA	NA
PVP01_0004740.1-p1	0	10	96.87	93.184	76.29	9	89.74	85.8122	75.49	8	53.24	51.1275	44.3	8	99.7	97.0662	87.81	7	97.32	90.8414	69.36	10	74.98	71.383	64.29	8	99.61	81.9912	41.97	9	93.03	87.4044	71.46	9	97.91	93.0978	73.37	7	97.44	94.3957	86.3	11	0.587744	0.545453	0.504555	10	0.587744	0.541763	0.504555
PVP01_0004750.1-p1	0	7	96.87	91.1957	76.45	8	89.74	85.8388	71.83	6	53.24	50.2867	41.99	6	99.66	92.8767	84.78	5	97.32	89.422	66.09	7	74.98	72.9143	62.78	8	99.48	80.5575	14.07	6	93.03	87.3283	67.81	6	97.91	93.7883	85.36	5	97.44	92.706	80.74	9	0.588561	0.547032	0.50422	0	NA	NA	NA
PVP01_0004760.1-p1	0	7	96.87	92.9243	80.57	8	89.74	86.115	76.75	7	53.24	51.1943	47.58	7	99.7	97.55	90.66	6	97.32	90.0867	73.12	9	74.98	72.5422	65.7	9	99.63	83.5789	43.32	7	93.03	87.9029	76.27	7	97.91	94.4114	84.64	7	97.44	94.7971	88.38	19	0.59924	0.537913	0.50222	16	0.59924	0.539362	0.50222
PVP01_0004770.1-p1	0	8	96.87	92.27	66.37	8	89.74	85.3962	69.98	8	53.24	48.7275	40.84	6	99.48	93.5967	84.91	9	97.32	92.7167	69.44	8	74.98	72.1587	64.08	9	99.29	72.7711	13.11	6	93.03	84.15	68.72	10	97.91	92.679	77.93	7	97.44	91.0657	79.27	8	0.570197	0.54334	0.50167	3	0.561948	0.531835	0.50167
PVP01_0004780.1-p1	0	10	96.87	88.103	64.6	8	89.74	85.3988	65.18	9	53.24	49.55	36.65	6	99.32	92.1283	84.61	8	97.32	90.51	58.23	10	74.98	70.941	44.71	11	99.65	89.4036	71.28	10	93.03	84.621	60.52	7	97.9	92.65	67.41	9	97.44	94.2189	77.06	7	0.602442	0.554366	0.50967	2	0.602442	0.571575	0.540708
PVP01_0004790.1-p1	0	8	96.87	91.94	74.03	8	89.74	86.6363	77	6	53.24	50.455	43.61	8	99.7	95.4188	84.53	8	97.32	92.7	74.23	7	74.98	71.8371	59.51	7	99.64	64.15	17.7	7	93.03	87.7043	71.23	6	97.91	89.5917	74.59	8	97.44	93.1713	82.16	7	0.612333	0.556802	0.50261	1	0.612333	0.612333	0.612333
PVP01_0004800.1-p1	0	8	96.87	92.4237	73.52	6	89.74	85.0717	72.97	6	53.24	50.4867	43.82	5	99.66	94.212	82.46	7	97.32	87.7286	52.43	8	74.98	71.1088	62.65	11	99.64	95.4345	78.72	6	93.03	88.1783	74.12	5	97.91	91.332	74.58	5	97.44	90.666	79.81	19	0.586061	0.524729	0.50056	0	NA	NA	NA
PVP01_0004810.1-p1	0	7	96.87	91.7186	81.78	5	89.74	87.026	81.11	6	53.24	50.4333	42.57	4	99.65	93.0675	82.25	9	97.32	88.9822	70.67	6	74.98	71.33	59.71	6	99.65	79.6583	58.75	6	93.03	88.1867	75.83	8	97.91	93.7262	74.57	5	97.44	93.36	83.19	11	0.598265	0.553269	0.503	9	0.566513	0.547804	0.503
PVP01_0004820.1-p1	0	5	96.87	87.892	74.76	4	89.74	84.215	69.51	9	53.24	50.5678	40.25	7	99.62	95.17	82.06	12	97.32	91.0117	67.74	9	74.98	72.69	56.44	9	99.65	78.3889	25.74	8	93.03	88.1375	68.17	7	97.91	91.6643	75.48	7	97.44	93.7771	80.24	14	0.58671	0.549079	0.511592	13	0.58671	0.546685	0.511592
PVP01_0004830.1-p1	0	8	96.87	93.2687	74.53	9	89.74	86.6733	77.37	6	53.24	51.6283	45.69	4	99.33	96.725	89.77	7	97.32	93.32	74.55	8	74.98	71.5162	58.54	10	99.15	81.469	33.11	7	93.03	88.78	73.85	6	97.91	88.54	62.81	6	97.44	95.7933	87.99	9	0.613956	0.548876	0.50489	0	NA	NA	NA
PVP01_0004840.1-p1	0	2	96.87	85.455	74.04	6	89.74	87.0517	80.93	3	53.24	51.89	49.62	3	99.7	96.5833	92.15	4	97.32	93.65	85.19	5	74.98	73.64	71.08	11	99.65	78.61	46.38	4	93.03	90.7275	86.43	4	97.91	95.5425	89.47	4	97.44	95.135	90.1	9	0.629905	0.553746	0.506275	0	NA	NA	NA
PVP01_0004850.1-p1	0	9	96.87	88.2933	56.76	7	89.74	83.6957	66.8	8	53.24	50.18	41.71	5	99.5	95.044	89.52	11	97.32	95.1973	82.63	10	74.98	70.715	53.58	10	99.56	87.259	39.61	9	93.03	87.4178	68.95	8	97.91	91.26	60.86	7	97.44	93.2371	81.45	9	0.591218	0.545697	0.50356	1	0.590928	0.590928	0.590928
PVP01_0004860.1-p1	0	8	96.87	89.87	67.15	6	89.74	84.5367	69.87	5	53.24	49.868	39.38	6	99.7	94.865	80.56	8	97.32	92.5588	73.35	8	74.98	70.5162	51.81	13	99.64	80.3423	13.11	6	93.03	86.4067	68.92	9	97.91	91.6	55.03	5	97.44	90.302	74.5	6	0.593794	0.560959	0.542711	1	0.550469	0.550469	0.550469
PVP01_0004870.1-p1	0	7	96.87	94.4957	80.67	5	89.74	82.826	69.63	7	53.24	50.5557	43	4	99.61	94.5325	85.33	9	97.32	93.6467	76.79	7	74.98	69.3943	57.97	5	99.65	88.758	78	7	93.03	87.9814	66.58	4	97.91	88.9125	79.79	4	97.44	92.53	79.89	7	0.585162	0.54707	0.51111	3	0.545722	0.531088	0.51111
PVP01_0004880.1-p1	0	5	96.87	89.932	69.42	9	89.74	86.47	79.55	7	53.24	50.0171	39.62	9	99.7	96.7511	84.87	8	97.32	94.855	83.84	9	74.98	71.68	65.35	6	99.65	89.8517	63.88	8	93.03	87.6488	77.09	NA	NA	NA	NA	8	97.44	94.08	84.14	12	0.625851	0.547141	0.50056	0	NA	NA	NA
PVP01_0004890.1-p1	0	4	96.87	92.865	82.62	3	89.74	86.3767	79.69	5	53.24	52.594	50.12	3	99.62	95.5133	89.73	8	97.32	93.7875	76.27	6	74.98	73.0483	63.56	9	99.52	84.9756	67.02	5	93.03	91.588	86.05	7	97.91	93.4557	81.34	4	97.44	94.5925	88.68	9	0.613493	0.557473	0.50378	8	0.613493	0.550721	0.50378
PVP01_0004900.1-p1	0	10	96.87	93.211	79.63	7	89.74	83.4129	78.26	6	53.24	48.775	42.47	5	99.14	94.878	90.89	7	97.32	89.0043	52.16	8	74.98	70.1675	59.06	5	99.36	88.302	68.52	7	93.03	86.35	72.85	7	97.91	91.6086	75.32	6	97.44	93.2983	86.83	7	0.565372	0.538383	0.50467	1	0.557084	0.557084	0.557084
PVP01_0004910.1-p1	0	5	96.87	87.43	68.98	5	89.74	84.414	74.51	7	53.24	51.0729	45.09	4	99.1	92.9725	84.41	7	97.32	83.8043	53.94	6	74.98	70.3517	62.71	10	99.65	74.416	8.63	6	93.03	87.1767	73.18	6	97.91	92.4967	72.3	5	97.44	91.532	78.09	14	0.585247	0.54081	0.50244	13	0.584172	0.537391	0.50244
PVP01_0004940.1-p1	0	6	96.87	83.7867	55.95	7	89.74	82.8814	65.65	7	53.24	48.5014	37.14	9	99.7	93.1344	85.04	11	97.32	88.0409	64.54	7	74.98	68.1943	46.65	8	99.65	82.1562	43.73	10	93.03	84.056	61.15	10	97.91	88.299	55.69	6	97.44	87.5083	77.27	5	0.570321	0.54915	0.532809	2	0.561527	0.553621	0.545714
PVP01_0004950.1-p1	0	5	96.87	92.002	77.03	7	89.74	85.88	78.21	5	53.24	50.224	46.87	7	99.7	96.8986	91.89	5	97.32	91.9	76.67	7	74.98	72.0814	64.28	7	99.6	78.6986	13.11	7	93.03	88.9757	79.38	7	97.91	93.5271	76.77	5	97.44	94.854	89.23	9	0.629079	0.558903	0.50322	7	0.629079	0.555696	0.50322
PVP01_0004960.1-p1	0	5	96.87	88.524	76.28	5	89.74	86.794	82.57	5	53.24	50.384	43.37	5	99.66	95.614	84.42	5	97.32	90.84	72.22	5	74.98	72.058	66.01	7	99.65	87.32	61.44	5	93.03	89.842	77.73	6	97.91	91.4767	77.36	4	97.44	93.655	84.23	11	0.627209	0.536753	0.502	9	0.627209	0.531979	0.502
PVP01_0004970.1-p1	0	4	96.87	90.98	75.96	6	89.74	83.3867	73.13	6	53.24	49.8017	40.94	5	99.69	94.006	88.36	7	97.32	86.2086	64.6	9	74.98	72.44	57.25	4	99.65	92.015	80.09	7	93.03	88.1143	75.63	7	97.91	92.3886	69.23	4	97.44	91.0275	79.33	6	0.64379	0.56169	0.50211	1	0.64379	0.64379	0.64379
PVP01_0004980.1-p1	0	6	96.87	93.9217	83.02	7	89.74	86.4843	76.47	6	53.24	50.1167	45.04	6	99.57	96.9333	89.69	7	97.32	93.38	76.79	7	74.98	71.5686	65.22	6	99.62	95.2217	88.4	6	93.03	86.785	73.67	8	97.91	93.5588	80.18	6	97.44	94.575	87.36	6	0.601745	0.565371	0.532816	2	0.601745	0.579233	0.556722
PVP01_0004990.1-p1	0	4	96.87	93.3975	84.44	5	89.74	85.204	76.09	6	53.24	49.895	42.23	4	99.12	93.6425	83.94	7	97.32	89.9114	71.41	5	74.98	71.134	63.37	7	99.64	72.91	14.51	7	93.03	88.8586	74.77	NA	NA	NA	NA	6	97.44	91.925	80.76	8	0.63163	0.560683	0.50967	0	NA	NA	NA
PVP01_0005000.1-p1	0	8	96.87	89.9862	75.75	8	89.74	87.0463	83.34	8	53.24	51.815	48.95	6	99.39	97.865	96.57	6	97.32	94.265	83.01	7	74.98	73.2771	68.89	7	99.58	78.3214	12.97	8	93.03	90.2475	81.79	7	97.91	95.6814	91.33	7	97.44	96.3686	94.1	13	0.629478	0.535606	0.50067	12	0.629478	0.531809	0.50067
PVP01_0005010.1-p1	0	7	96.87	89.9929	58.26	6	89.74	82.8667	61.82	7	53.24	47.2343	37.5	7	99.7	91.9057	77.92	9	97.32	86.1078	62.96	7	74.98	69.6986	51.7	14	99.64	70.6436	13.11	6	93.03	85.355	75.19	11	97.91	90.6036	63.49	7	97.44	87.9957	68.87	3	0.641908	0.570166	0.513722	0	NA	NA	NA
PVP01_0005020.1-p1	0	5	96.87	89.358	75.57	8	89.74	88.0487	83.86	9	53.24	51.6611	47.49	4	99.3	97.8375	96.5	8	97.32	95.6038	89.24	9	74.98	73.2244	68.55	10	99.35	75.69	13.11	7	93.03	90.2486	83.48	8	97.91	94.9938	89.76	7	97.44	96.1	94.08	9	0.648532	0.550923	0.50244	0	NA	NA	NA
PVP01_0005030.1-p1	0	5	96.87	90.082	78.49	5	89.74	87.588	82.6	4	53.24	51.2775	46.48	5	99.66	97.228	90.34	6	97.32	93.0233	86.53	4	74.98	71.6875	66.11	6	99.65	89.1533	55.05	5	93.03	89.672	80.21	7	97.91	93.1686	86.13	4	97.44	93.24	84.2	8	0.629245	0.565925	0.511	0	NA	NA	NA
PVP01_0005040.1-p1	0	8	96.87	92.7712	73.99	9	89.74	84.5756	72.37	7	53.24	49.29	42.23	6	99.15	94.2967	88.55	6	97.32	89.0167	67.95	6	74.98	70.71	60.55	11	99.65	91.1436	63.94	7	93.03	87.1271	69.91	6	97.91	90.1417	64.27	6	97.44	90.5133	81.18	8	0.61325	0.568034	0.541237	0	NA	NA	NA
PVP01_0005050.1-p1	0	9	96.87	89.49	62.64	8	89.74	83.6937	69.22	8	53.24	49.8263	42.7	9	99.68	94.5011	81.38	12	97.32	84.3017	49.4	10	74.98	70.26	60.98	8	99.03	84.0475	55.02	10	93.03	86.355	68.09	8	97.91	91.175	75.46	9	97.44	91.1944	76.93	8	0.574283	0.527004	0.50011	1	0.574283	0.574283	0.574283
PVP01_0005060.1-p1	0	6	96.59	83.0883	62.33	7	89.74	80.9986	69.19	5	53.24	49.974	43.79	5	99.7	91.97	81.77	8	97.32	77.775	39.72	NA	NA	NA	NA	14	99.65	87.1486	59.6	8	93.03	84.7425	64.86	8	97.91	91.1513	68.5	5	97.44	89.37	76.9	8	0.574915	0.540011	0.50122	2	0.559369	0.533404	0.50744
PVP01_0005070.1-p1	0	NA	NA	NA	NA	8	89.74	83.9488	61.03	8	53.24	45.6912	36.27	10	99.65	91.117	76.57	7	97.32	86.7414	46.3	11	74.98	71.2145	46.98	11	99.13	90.05	74.48	12	93.03	85.76	62.15	7	97.91	86.0329	50.05	7	97.44	88.0771	68.52	7	0.583761	0.556589	0.50444	2	0.582565	0.569714	0.556863
PVP01_0005080.1-p1	0	6	96.87	92.08	72.82	6	89.74	87.3567	80.59	5	53.24	50.49	46.62	6	99.16	96.085	90.87	6	97.32	92.9033	85	7	74.98	73.2043	70.37	7	99.64	82.0714	54.05	6	93.03	90.82	84.94	8	97.91	95.1725	90.97	6	97.44	93.375	89.54	9	0.611786	0.551731	0.50189	4	0.611786	0.545926	0.50189
PVP01_0005090.1-p1	0	6	96.87	93.1233	82.07	5	89.74	86.32	79.05	5	53.24	49.33	43.42	5	99.7	92.376	81.92	5	97.32	87.078	52.1	6	74.98	72.1383	61.14	6	99.19	77.22	57.8	6	93.03	88.7583	75.08	5	97.91	91.836	69.86	6	97.44	92.585	76.26	8	0.587374	0.558405	0.50739	3	0.587374	0.57256	0.554207
PVP01_0005100.1-p1	0	6	96.87	92.335	76.54	7	89.74	87.4314	79.19	6	53.24	51.5583	45.15	4	99.59	95.0925	88.76	7	97.32	92.1957	65.64	7	74.98	71.3814	57.58	7	99.6	78.0886	13.1	6	93.03	87.9217	77.01	7	97.91	93.6886	71.12	6	97.44	93.8883	80.86	7	0.576842	0.54665	0.50622	1	0.572367	0.572367	0.572367
PVP01_0005110.1-p1	0	7	96.87	86.6943	58.44	9	89.74	82.5878	65.67	9	53.24	49.6378	37.57	10	99.7	94.894	85.29	11	97.32	87.1527	56.12	10	74.98	67.95	45.59	13	99.52	74.7638	24.86	11	93.03	84.7664	66.56	11	97.91	90.3273	51.91	9	97.44	91.4911	79.77	6	0.611483	0.556295	0.51522	5	0.611483	0.558963	0.51522
PVP01_0005120.1-p1	0	7	96.87	90.5843	69.34	8	89.74	84.6225	66.97	10	53.24	45.957	35.22	8	99.65	93.3088	67.02	10	97.32	83.782	51.64	10	74.98	72.081	58.42	10	99.49	69.868	14.02	9	93.03	86.0122	58.99	7	97.91	91.0829	67.25	9	97.44	91.4678	67.78	6	0.599318	0.555089	0.514842	2	0.599318	0.55708	0.514842
PVP01_0005130.1-p1	0	6	96.87	90.3017	72.43	5	89.57	87.126	80.76	8	53.24	50.3537	47	7	99.65	96.5857	91.64	8	97.3	89.045	76.5	7	74.98	72.3257	66.23	8	99.65	71.68	13.11	8	93.03	88.7275	79.03	10	97.91	92.929	78.15	6	97.44	93.17	88.13	9	0.594516	0.53936	0.50433	1	0.594516	0.594516	0.594516
PVP01_0005140.1-p1	0	8	96.87	90.3137	67.23	8	89.74	82.7338	72.44	7	53.24	49.5771	40.86	9	99.7	93.9667	88.09	13	97.32	88.5369	66.09	8	74.98	65.5987	50.49	8	99.03	77.5312	13.11	9	93.03	86.5244	70.62	8	97.91	87.3088	61.06	8	97.44	89.5563	81.03	8	0.603629	0.554844	0.50167	3	0.603629	0.560543	0.528
PVP01_0005160.1-p1	0	6	96.87	94.7517	89.54	4	89.74	85.645	79.34	4	53.24	50.61	45.58	5	99.7	97.168	91.54	5	97.32	91.57	82.39	5	74.98	71.814	63.64	6	99.13	79.8967	14.53	6	93.03	89.375	78.79	5	97.91	94.816	88.14	5	97.44	94.612	87.55	8	0.608499	0.545719	0.50511	0	NA	NA	NA
PVP01_0005170.1-p1	0	8	96.87	93.8538	87.72	6	89.74	86.6883	77.56	6	53.24	50.225	44.23	7	99.7	95.7971	90.26	5	97.32	91.164	74.16	9	74.98	72.7844	62.64	6	99.54	85.92	51.87	8	93.03	89.4688	80.38	8	97.91	89.8425	78.62	5	97.44	92.388	86.62	8	0.614886	0.545925	0.50222	6	0.614886	0.538655	0.50222
PVP01_0005180.1-p1	0	4	96.87	92.9825	82.83	6	89.74	86.1267	81.52	5	53.24	51.156	44.98	5	99.16	96.868	88	8	97.32	89.395	53.78	7	74.98	71.7443	67.11	5	99.62	88.014	56.96	6	93.03	90.3533	81.6	7	97.91	95.4186	88.44	6	97.44	94.4867	85.33	10	0.632959	0.546188	0.50333	0	NA	NA	NA
PVP01_0005190.1-p1	0	7	96.87	89.55	76.18	6	89.74	85.88	78.57	5	53.24	50.964	43.56	4	99.58	95.07	82.1	7	97.32	89.4314	62.96	6	74.98	70.2417	58.01	10	99.48	81.323	66.49	6	93.03	86.6233	66.43	6	97.91	92.1	81.05	6	97.44	94.8617	82.53	11	0.581302	0.544284	0.510165	0	NA	NA	NA
PVP01_0005200.1-p1	0	4	96.87	92.395	86.4	4	89.74	88.26	83.96	5	53.24	52.482	49.66	2	99.59	98.275	96.96	7	97.32	96.4257	92	6	74.98	74.22	70.76	7	99.65	93.83	84.01	5	93.03	91.63	86.97	6	97.91	96.6633	92.47	3	97.44	96.4	94.48	11	0.638365	0.554113	0.501	10	0.638365	0.552929	0.501
PVP01_0005210.1-p1	0	NA	NA	NA	NA	7	89.74	86.95	78.6	NA	NA	NA	NA	5	99.52	95.526	86.5	NA	NA	NA	NA	NA	NA	NA	NA	4	99.12	81.525	63.85	NA	NA	NA	NA	7	97.91	93.11	73.51	NA	NA	NA	NA	5	0.606093	0.559857	0.503	0	NA	NA	NA
PVP01_0005220.1-p1	0	NA	NA	NA	NA	NA	NA	NA	NA	NA	NA	NA	NA	NA	NA	NA	NA	NA	NA	NA	NA	NA	NA	NA	NA	NA	NA	NA	NA	5	93.03	90.346	83.52	6	97.91	95.4383	89.26	5	97.44	94.87	88.98	13	0.619569	0.558094	0.50361	0	NA	NA	NA
PVP01_0005230.1-p1	0	NA	NA	NA	NA	6	89.74	85.3567	80.99	7	53.24	50.9	42.6	7	99.66	95.7529	82.08	7	97.32	84.4843	53.28	NA	NA	NA	NA	12	99.65	87.99	58.32	8	93.03	88.5162	73.94	8	97.91	91.7763	72.62	6	97.44	91.5883	81.83	10	0.573307	0.534955	0.504055	8	0.567152	0.533042	0.504055
PVP01_0005240.1-p1	0	8	96.87	93.21	76.02	8	89.74	85.5113	71.75	5	53.24	49.852	40.07	5	99.63	93.77	85.77	9	97.32	92.6167	66.06	7	74.98	69.8843	49.61	7	99.61	93.03	77.95	8	93.03	89.9587	74.24	8	97.91	92.1912	67.65	5	97.44	93.662	80.71	13	0.592388	0.542369	0.50067	11	0.579864	0.541355	0.50067
PVP01_0005250.1-p1	0	9	96.87	93.1644	73.74	7	89.74	86.4629	75.62	8	53.24	51.895	45.14	5	99.68	97.616	94.14	8	97.32	92.8525	72.18	8	74.98	72.3213	57	NA	NA	NA	NA	NA	NA	NA	NA	NA	NA	NA	NA	NA	NA	NA	NA	12	0.621505	0.549684	0.50211	0	NA	NA	NA
PVP01_0005270.1-p1	0	NA	NA	NA	NA	6	89.74	87	76.38	NA	NA	NA	NA	NA	NA	NA	NA	NA	NA	NA	NA	NA	NA	NA	NA	10	99.61	82.362	63.85	NA	NA	NA	NA	NA	NA	NA	NA	NA	NA	NA	NA	10	0.650063	0.560145	0.504923	0	NA	NA	NA
PVP01_0005280.1-p1	0	NA	NA	NA	NA	4	89.74	86.03	77.74	NA	NA	NA	NA	NA	NA	NA	NA	NA	NA	NA	NA	NA	NA	NA	NA	4	99.44	83.87	45.98	5	93.03	89.03	78.21	NA	NA	NA	NA	NA	NA	NA	NA	9	0.620715	0.558122	0.50556	0	NA	NA	NA
PVP01_0005290.1-p1	0	NA	NA	NA	NA	5	89.74	83.044	70.66	NA	NA	NA	NA	NA	NA	NA	NA	NA	NA	NA	NA	NA	NA	NA	NA	3	99.58	72.1567	29.45	NA	NA	NA	NA	NA	NA	NA	NA	NA	NA	NA	NA	8	0.621011	0.565983	0.534397	0	NA	NA	NA
PVP01_0005300.1-p1	0	NA	NA	NA	NA	4	89.74	84.805	76.75	NA	NA	NA	NA	NA	NA	NA	NA	NA	NA	NA	NA	NA	NA	NA	NA	8	99.65	90.7463	64.91	NA	NA	NA	NA	NA	NA	NA	NA	NA	NA	NA	NA	7	0.566698	0.547716	0.526122	0	NA	NA	NA
PVP01_0005310.1-p1	0	NA	NA	NA	NA	8	89.74	86.0962	65.67	NA	NA	NA	NA	NA	NA	NA	NA	NA	NA	NA	NA	NA	NA	NA	NA	10	99.65	83.961	44.24	NA	NA	NA	NA	NA	NA	NA	NA	NA	NA	NA	NA	9	0.622188	0.563056	0.504	8	0.622188	0.559635	0.504
PVP01_0005320.1-p1	0	NA	NA	NA	NA	5	89.74	86.978	79.74	4	53.24	52.445	50.7	4	99.7	97.9525	93.58	NA	NA	NA	NA	NA	NA	NA	NA	NA	NA	NA	NA	NA	NA	NA	NA	NA	NA	NA	NA	NA	NA	NA	NA	9	0.603762	0.551519	0.513422	0	NA	NA	NA
PVP01_0005330.1-p1	0	NA	NA	NA	NA	5	89.74	86.976	77.6	NA	NA	NA	NA	2	99.19	95.51	91.83	NA	NA	NA	NA	NA	NA	NA	NA	NA	NA	NA	NA	NA	NA	NA	NA	NA	NA	NA	NA	4	97.44	94.875	87.56	10	0.629254	0.560607	0.520145	0	NA	NA	NA
PVP01_0005340.1-p1	0	NA	NA	NA	NA	7	89.74	86.1957	71.19	NA	NA	NA	NA	7	99.7	96.0629	82.02	8	97.32	88.2763	70.42	NA	NA	NA	NA	NA	NA	NA	NA	NA	NA	NA	NA	NA	NA	NA	NA	NA	NA	NA	NA	14	0.591792	0.5423	0.50628	0	NA	NA	NA
PVP01_0005350.1-p1	0	NA	NA	NA	NA	NA	NA	NA	NA	NA	NA	NA	NA	NA	NA	NA	NA	NA	NA	NA	NA	NA	NA	NA	NA	NA	NA	NA	NA	NA	NA	NA	NA	NA	NA	NA	NA	NA	NA	NA	NA	1	0.593278	0.593278	0.593278	0	NA	NA	NA
PVP01_0005360.1-p1	0	4	96.87	90.67	79.5	7	89.74	86.5471	80.38	5	53.24	50.75	44.69	5	99.7	94.18	82.86	4	97.32	84.015	49.4	7	74.98	73.7214	69.35	7	99.33	69.4486	13.11	6	93.03	88.2167	77.07	5	97.91	94.106	86.13	4	97.44	92.9975	83.45	7	0.578745	0.548152	0.515113	1	0.574568	0.574568	0.574568
PVP01_0005370.1-p1	0	5	96.87	94.098	91.19	4	89.74	84.36	81.23	5	53.24	51.528	46.75	5	99.7	97.552	91.86	7	97.32	94.1243	86.36	7	74.98	71.7071	65.93	3	99.14	94.3133	91.84	7	93.03	90.0414	78.48	7	97.91	93.0529	73.95	4	97.44	94.5725	89.13	9	0.598355	0.545708	0.50022	2	0.598355	0.55622	0.514085
PVP01_0005380.1-p1	0	NA	NA	NA	NA	9	89.74	85.7267	79.41	NA	NA	NA	NA	NA	NA	NA	NA	6	97.32	88.7783	51.85	NA	NA	NA	NA	NA	NA	NA	NA	NA	NA	NA	NA	NA	NA	NA	NA	NA	NA	NA	NA	7	0.607114	0.552878	0.50511	2	0.607114	0.56527	0.523425
PVP01_0005400.1-p1	0	10	96.87	88.424	57.45	10	89.74	82.117	58.27	9	53.24	47.6511	28.54	6	99.22	88.2983	60.26	10	97.32	87.531	63.3	11	74.98	69.6109	50.79	12	99.65	84.315	27.84	13	93.03	84.7638	50.6	11	97.91	92.6227	61.03	8	97.44	91.29	59.18	4	0.543189	0.516299	0.504615	3	0.51061	0.507335	0.504615
PVP01_0005410.1-p1	0	7	96.87	93.6857	82.64	5	89.71	88.356	83.03	5	53.24	51.344	45.15	4	99.49	98.1225	94.14	7	97.32	94.59	84.72	8	74.98	73.3462	63.11	7	99.65	87.8943	67.26	7	93.03	91.6543	85.38	8	97.91	95.58	83.9	4	97.44	95.7325	90.68	12	0.637364	0.546078	0.50637	0	NA	NA	NA
PVP01_0005420.1-p1	0	NA	NA	NA	NA	7	89.74	86.7514	81.24	6	53.24	48.6283	45.3	7	99.7	95.8	91.8	4	97.32	89.665	71.09	NA	NA	NA	NA	9	98.46	95.6944	90.31	7	93.03	88.3071	81.87	NA	NA	NA	NA	NA	NA	NA	NA	7	0.605251	0.544642	0.50078	6	0.605251	0.538854	0.50078
PVP01_0005430.1-p1	0	NA	NA	NA	NA	9	89.74	86.94	69.92	5	53.24	48.716	44.28	5	99.64	92.736	82.2	9	97.32	88.62	40.47	NA	NA	NA	NA	11	98.84	77.4318	18.83	9	93.03	88.5	71.14	11	97.91	91.2464	79.88	6	97.44	91.4717	79.01	11	0.633189	0.548754	0.505665	11	0.633189	0.548754	0.505665
PVP01_0005440.1-p1	0	NA	NA	NA	NA	7	89.74	83.3771	60.69	7	53.24	48.6714	32.59	8	99.7	92.9062	66.13	10	97.32	88.755	60.49	7	74.98	68.2129	48.72	10	99.65	86.608	58.79	7	93.03	84.5957	59.17	9	97.91	91.12	69.21	5	97.44	88.97	63.79	6	0.584175	0.563085	0.549404	2	0.584175	0.568184	0.552194
PVP01_0005450.1-p1	0	8	96.87	94.355	86.77	6	89.74	87.055	80.19	7	53.24	50.9186	43.7	6	99.57	96.485	87.11	7	97.32	86.2114	56.87	9	74.98	72.6133	66.85	5	99.1	91.402	80.5	9	93.03	90.6089	80.69	9	97.91	92.7111	69.93	7	97.44	94.6386	84.41	7	0.584031	0.544366	0.50456	1	0.529802	0.529802	0.529802
PVP01_0005460.1-p1	0	4	96.87	92.6175	81.91	6	89.74	89.13	87.59	5	53.24	52.486	50.13	4	99.65	98.49	95.61	5	97.32	92.718	74.69	6	74.98	74.0917	71.4	10	99.58	70.277	14.02	7	93.03	91.67	87.96	6	97.91	95.4	86.26	4	97.44	96.6275	94.29	4	0.625113	0.564017	0.523733	0	NA	NA	NA
PVP01_0005480.1-p1	0	5	96.87	90.75	76.83	5	89.74	84.322	70.67	4	53.24	50.8575	44.4	4	99.66	94.845	86.89	5	97.31	90.39	66.09	5	74.98	71.746	63.63	8	99.43	72.2638	7.04	4	93.01	87.67	76.6	6	97.91	91.67	70.98	3	97.44	89.3467	80.57	5	0.562167	0.532587	0.50378	0	NA	NA	NA
PVP01_0005490.1-p1	0	9	96.87	92.5044	71.95	8	89.74	86.9775	80.69	9	53.24	51.4367	44.19	7	99.69	96.88	86.42	11	97.32	93.8373	79.51	10	74.98	72.296	61.97	6	99.09	72.5433	33	10	93.03	89.447	72.99	9	97.91	93.1022	71.37	6	97.44	93.7633	83.3	6	0.572197	0.539004	0.50633	1	0.567204	0.567204	0.567204
PVP01_0005500.1-p1	0	6	96.87	88.795	77.17	9	89.74	81.9344	61.02	5	53.24	48.958	36.19	4	99.17	89.245	71.73	8	97.32	81.4813	56.09	6	74.98	65.8583	43.99	8	99.65	86.2975	68.3	8	93.03	85.9887	62.56	9	97.91	93.35	74.63	5	97.44	86.46	63.43	9	0.605898	0.556675	0.50089	8	0.605898	0.552109	0.50089
PVP01_0005510.1-p1	0	5	96.87	90.314	72.96	5	89.7	87.376	80.01	7	53.24	51.4429	46.22	4	99.11	96.71	91.29	8	97.32	86.8738	35.93	10	74.98	73.076	63.05	9	99.65	57.4489	12.97	7	93.03	89.7086	77.11	7	97.91	92.3814	79.89	5	97.44	94.786	87.24	8	0.601102	0.572209	0.549221	7	0.588802	0.568081	0.549221
PVP01_0005520.1-p1	0	4	96.87	91.8075	84.05	5	89.74	88.726	87.2	3	53.24	51.4033	47.75	4	99.7	97.3	90.64	7	97.32	95.6157	86.99	5	74.98	73.37	69.73	10	99.58	88.485	21.39	6	93.03	90.2933	78.96	7	97.91	95.1986	83.42	4	97.44	95.655	90.81	8	0.621406	0.55366	0.503	0	NA	NA	NA
PVP01_0005530.1-p1	0	5	96.87	90.94	70.26	7	89.74	84.2186	70.84	7	53.24	50.84	41.5	5	99.65	92.89	83.87	7	97.32	89.0671	72.16	7	74.98	69.7471	51.18	9	99.65	91.3333	79.32	5	93.03	85.472	69.85	5	97.91	94.5	81.65	6	97.44	92.7967	78.84	10	0.626395	0.547653	0.50111	0	NA	NA	NA
PVP01_0005540.1-p1	0	5	96.87	84.284	63.92	5	89.74	83.448	66.72	6	53.24	49.9117	43.6	6	99.7	94.0933	80.08	9	97.32	85.3122	37.95	6	74.98	70.6333	57.25	10	99.65	70.662	15.49	6	93.03	87.7017	74.82	6	97.91	84.5317	52.7	6	97.44	90.33	72.09	2	0.601735	0.598252	0.594769	0	NA	NA	NA
PVP01_0005550.1-p1	0	6	96.87	93.4717	81.47	6	89.74	85.1417	77.53	6	53.24	50.3617	43.52	6	99.16	96.175	87.16	6	97.32	87.47	52.09	7	74.98	70.7914	60.95	8	99.51	93.995	79.94	8	93.03	90.0775	79.95	8	97.91	91.7537	65.19	7	97.44	92.89	78.95	6	0.634598	0.55949	0.50189	0	NA	NA	NA
PVP01_0005560.1-p1	0	8	96.87	91.415	77.07	6	89.74	86.8483	77.22	6	53.24	52.345	50.27	4	99.59	96.3475	89.7	7	97.32	92.13	76.9	6	74.98	73.0733	65.73	10	99.65	80.097	40.32	7	93.03	89.2343	77.99	8	97.91	95.4262	89.58	5	97.44	94.312	88.3	7	0.582208	0.551078	0.50167	0	NA	NA	NA
PVP01_0005570.1-p1	0	7	96.87	91.5514	76.97	6	89.74	87.0767	78.71	6	53.24	51.48	47.77	4	99.3	96.7875	92.23	7	97.32	91.9057	79.26	7	74.98	72.6357	64.25	9	99.65	72.7622	16.66	7	93.03	90.6543	82.83	7	97.91	92.0586	82.64	6	97.44	95.715	89.18	11	0.613145	0.549396	0.50156	9	0.613145	0.543698	0.50156
PVP01_0005580.1-p1	0	8	96.87	91.6075	74.04	7	89.74	86.4371	81.24	8	53.24	50.36	43.3	8	99.66	95.4087	90.88	7	97.32	91.5386	79.46	9	74.98	71.7511	63.74	11	99.65	74.5745	21	8	93.03	88.6437	80.36	8	97.91	89.835	74.01	6	97.44	91.2167	88.66	6	0.59661	0.557843	0.522648	2	0.59661	0.559629	0.522648
PVP01_0005590.1-p1	0	8	96.87	91.5863	80.5	6	89.74	86.67	79.96	6	53.24	49.8167	39.11	4	99.37	94.6875	83.28	9	97.32	95.0922	82.27	7	74.98	72.9657	65.43	8	99.58	93.07	74.75	8	93.03	90.5463	77.94	7	97.91	94.3471	80.72	6	97.44	94.78	83.64	8	0.610564	0.547105	0.50344	3	0.610564	0.55109	0.513644
PVP01_0005600.1-p1	0	7	96.87	93.3529	78.94	6	89.74	83.0967	74.3	6	53.24	49.4967	44.41	6	99.7	92.375	83.08	8	97.32	90.0275	67.63	7	74.98	72.2329	66.15	4	99.11	80.4	54.34	6	93.03	87.205	76.11	7	97.91	91.7757	83.09	6	97.44	88.9867	80.12	8	0.603688	0.538533	0.50133	1	0.603688	0.603688	0.603688
PVP01_0005610.1-p1	0	6	96.87	90.2267	72.02	5	89.74	83.982	72.63	6	53.24	49.7217	40.29	3	99.62	87.6933	72.61	8	97.32	83.8263	52.43	7	74.95	70.53	55.69	9	99.65	83.9844	24	8	93.03	87.07	61.13	7	97.91	93.6171	75.27	4	97.44	90.83	71.28	7	0.581485	0.546815	0.50256	1	0.553099	0.553099	0.553099
PVP01_0005620.1-p1	0	7	96.87	91.7871	78.69	8	89.74	85.3413	77.01	5	53.24	51.166	46.92	6	99.7	97.415	91.48	8	97.32	90.3312	61.09	6	74.98	71.11	62.08	7	99.08	68.4971	15.07	6	93.03	86.79	69.86	6	97.91	90.8967	71.27	5	97.44	93.532	87.18	7	0.611543	0.553272	0.519243	3	0.611543	0.559741	0.523055
PVP01_0005630.1-p1	0	7	96.87	89.4986	69.09	6	89.74	81.9217	65.26	8	53.24	49.3362	38.06	4	99.48	90.81	74.19	10	97.32	83.45	45.19	6	74.98	68.5067	50.94	8	99.6	81.0775	13.11	6	93.03	86.7433	64.03	8	97.91	88.1213	60.06	7	97.44	91.4814	67.78	10	0.589124	0.548828	0.50033	9	0.582333	0.544351	0.50033
PVP01_0005640.1-p1	0	7	96.87	89.3657	74.98	6	89.74	85.3367	69.25	9	53.24	49.7744	35.01	7	99.66	92.5486	69.36	8	97.32	86.475	53.7	9	74.98	69.5489	46.08	8	99.55	84.8962	57.45	7	93.03	83.85	56.06	6	97.91	85.17	59.25	6	97.44	91.805	74.21	8	0.617421	0.562223	0.51478	0	NA	NA	NA
PVP01_0005650.1-p1	0	7	96.87	90.2086	69.37	6	89.74	85.1	75.73	6	53.24	51.0017	41.94	6	99.7	94.8067	82.83	7	97.32	90.6743	74.93	8	74.98	72.7475	59.17	8	99.63	79.2163	39.44	7	93.03	87.3629	69.52	8	97.91	91.4587	72.68	6	97.44	92.9933	80.52	11	0.636095	0.550055	0.504147	0	NA	NA	NA
PVP01_0005670.1-p1	0	5	96.87	90.664	76.59	4	89.74	86.34	79.1	4	53.24	49.995	41.37	4	99.59	95.5175	84.36	7	97.32	86.1771	61.27	4	74.98	69.8625	58.18	7	99.65	90.5771	57.76	6	93.03	88.7983	75.05	6	97.91	87.4417	60.48	4	97.44	92.035	78.49	6	0.575418	0.554251	0.533976	1	0.575418	0.575418	0.575418
PVP01_0005680.1-p1	0	6	96.87	91.3183	74.13	6	89.74	88.7783	85.47	5	53.24	52.588	50.19	4	99.65	97.93	92.91	7	97.32	92.99	72.98	5	74.98	74.118	71.27	10	99.65	91.091	63.85	6	93.03	90.44	81.37	5	97.91	93.53	77.99	4	97.44	95.665	90.6	11	0.630961	0.552617	0.50239	0	NA	NA	NA
PVP01_0005690.1-p1	0	5	96.87	89.37	73.6	8	89.74	84.9075	67.51	5	53.24	51.394	44.32	4	99.7	93.3875	84.13	6	97.32	87.49	68.21	7	74.98	70.6057	56.91	5	99.47	93.328	83.3	8	93.03	87.7412	69.79	8	97.91	90.65	71.12	3	97.44	91.0433	80.38	10	0.621111	0.555564	0.50122	0	NA	NA	NA
PVP01_0005700.1-p1	0	10	96.87	85.642	70.97	8	89.74	83.1025	74.3	7	53.24	49.2886	42.71	6	99.64	91.71	81.38	7	97.32	73.1271	35.74	9	74.98	70.27	63.44	12	99.28	79.4367	23.95	11	93.03	88.1509	77.1	10	97.91	89.009	71.12	9	97.44	90.2144	76.89	9	0.595714	0.542282	0.501	2	0.595714	0.564145	0.532576
PVP01_0005710.1-p1	0	6	96.87	90.7517	74.85	6	89.74	85.755	78.19	6	53.24	50.9267	45.41	8	99.7	95.2638	89.93	7	97.32	93.3929	79.2	6	74.98	72.9283	65.11	6	99.06	63.145	32.03	6	93.03	88.27	76.1	6	97.91	94.0217	84.88	5	97.44	94.548	87.5	24	0.612116	0.553959	0.50133	16	0.612116	0.544342	0.50133
PVP01_0005720.1-p1	0	NA	NA	NA	NA	6	89.74	86.88	76.99	5	53.24	50.112	43.8	7	99.7	96.2871	89.98	9	97.32	81.5767	46.77	7	74.98	72.01	61.37	11	98.71	91.5355	64.84	5	93.03	87.12	75.82	7	97.91	91.07	75.81	7	97.44	93.7943	87.01	23	0.617013	0.546819	0.502	22	0.610598	0.543628	0.502
PVP01_0005730.1-p1	0	10	96.87	89.017	59.09	8	89.74	81.7188	63.76	10	53.24	46.362	26.82	10	99.66	92.3	66.44	11	97.32	84.69	55.6	11	74.98	67.7118	45.01	10	99.54	87.514	56.75	NA	NA	NA	NA	NA	NA	NA	NA	NA	NA	NA	NA	5	0.610827	0.557763	0.508077	2	0.602514	0.558913	0.515312
PVP01_0005740.1-p1	0	5	96.87	90.57	77.29	4	89.74	85.89	82.1	NA	NA	NA	NA	NA	NA	NA	NA	NA	NA	NA	NA	NA	NA	NA	NA	NA	NA	NA	NA	NA	NA	NA	NA	NA	NA	NA	NA	NA	NA	NA	NA	10	0.62655	0.562575	0.50863	8	0.62655	0.557608	0.50863
PVP01_0005760.1-p1	0	NA	NA	NA	NA	7	89.74	83.8114	71.13	6	53.24	50.3983	43.5	5	99.66	93.508	82.29	7	97.32	91.47	71.23	NA	NA	NA	NA	5	99.64	85.462	48.96	NA	NA	NA	NA	NA	NA	NA	NA	NA	NA	NA	NA	8	0.631524	0.564906	0.50033	0	NA	NA	NA
PVP01_0005770.1-p1	0	NA	NA	NA	NA	8	89.74	87.0575	80.52	9	53.24	51.3878	45.05	7	99.7	96.9457	86.03	6	97.32	92.9433	86.91	NA	NA	NA	NA	6	99.61	93.0383	80.97	NA	NA	NA	NA	NA	NA	NA	NA	NA	NA	NA	NA	6	0.593372	0.557056	0.524346	0	NA	NA	NA
PVP01_0005780.1-p1	0	NA	NA	NA	NA	6	89.74	84.28	76.27	NA	NA	NA	NA	NA	NA	NA	NA	NA	NA	NA	NA	NA	NA	NA	NA	14	99.65	92.0086	66.17	NA	NA	NA	NA	NA	NA	NA	NA	NA	NA	NA	NA	9	0.618508	0.549457	0.502	8	0.564833	0.540826	0.502
PVP01_0005800.1-p1	0	NA	NA	NA	NA	5	89.74	87.69	82.97	NA	NA	NA	NA	NA	NA	NA	NA	NA	NA	NA	NA	NA	NA	NA	NA	NA	NA	NA	NA	NA	NA	NA	NA	NA	NA	NA	NA	NA	NA	NA	NA	10	0.623268	0.565124	0.527243	8	0.623268	0.560459	0.527243
PVP01_0005810.1-p1	0	NA	NA	NA	NA	8	89.74	83.1238	63.16	8	53.24	49.5838	32.61	6	99.58	84.2433	60.45	9	97.32	80.6	41.14	NA	NA	NA	NA	NA	NA	NA	NA	NA	NA	NA	NA	NA	NA	NA	NA	NA	NA	NA	NA	3	0.599909	0.570162	0.548879	0	NA	NA	NA
PVP01_0005820.1-p1	0	NA	NA	NA	NA	4	89.74	84.33	71.17	8	53.24	49.8813	41.28	NA	NA	NA	NA	6	97.32	86.46	68.63	NA	NA	NA	NA	NA	NA	NA	NA	NA	NA	NA	NA	NA	NA	NA	NA	6	97.44	92.415	80.74	10	0.580677	0.545659	0.50122	0	NA	NA	NA
PVP01_0005825.1-p1	0	NA	NA	NA	NA	7	89.74	77.55	56.65	NA	NA	NA	NA	NA	NA	NA	NA	NA	NA	NA	NA	NA	NA	NA	NA	9	99.65	79.6589	42.82	NA	NA	NA	NA	NA	NA	NA	NA	7	97.44	87.3943	58.66	2	0.585374	0.559611	0.533849	1	0.533849	0.533849	0.533849
PVP01_0005830.1-p1	0	NA	NA	NA	NA	6	89.74	83.8017	64.2	NA	NA	NA	NA	NA	NA	NA	NA	9	97.32	90.0378	49.41	NA	NA	NA	NA	8	99.63	79.9925	32.13	NA	NA	NA	NA	NA	NA	NA	NA	NA	NA	NA	NA	8	0.599281	0.565734	0.549349	6	0.580894	0.562874	0.552521
PVP01_0005840.1-p1	0	NA	NA	NA	NA	6	89.74	87.3783	78.13	NA	NA	NA	NA	NA	NA	NA	NA	NA	NA	NA	NA	NA	NA	NA	NA	9	99.65	90.4333	46.08	NA	NA	NA	NA	NA	NA	NA	NA	NA	NA	NA	NA	13	0.616996	0.551165	0.50589	0	NA	NA	NA
PVP01_0005850.1-p1	0	NA	NA	NA	NA	7	89.74	86.0871	77.01	NA	NA	NA	NA	NA	NA	NA	NA	NA	NA	NA	NA	NA	NA	NA	NA	7	99.52	90.7514	63.85	NA	NA	NA	NA	NA	NA	NA	NA	6	97.44	94.375	88.38	10	0.566732	0.530627	0.50044	0	NA	NA	NA
PVP01_0005860.1-p1	0	NA	NA	NA	NA	8	89.74	87.2025	83.42	NA	NA	NA	NA	NA	NA	NA	NA	NA	NA	NA	NA	NA	NA	NA	NA	NA	NA	NA	NA	NA	NA	NA	NA	NA	NA	NA	NA	NA	NA	NA	NA	11	0.617483	0.550086	0.510314	0	NA	NA	NA
PVP01_0005870.1-p1	0	NA	NA	NA	NA	7	89.74	85.4886	76.21	6	53.24	50.22	43.78	NA	NA	NA	NA	NA	NA	NA	NA	7	74.98	71.5714	63.91	NA	NA	NA	NA	NA	NA	NA	NA	NA	NA	NA	NA	NA	NA	NA	NA	11	0.605727	0.559758	0.50428	10	0.605727	0.556055	0.50428
PVP01_0005880.1-p1	0	NA	NA	NA	NA	8	89.74	85.995	78.19	NA	NA	NA	NA	8	99.64	95.1112	91.39	NA	NA	NA	NA	NA	NA	NA	NA	14	99.65	83.6257	12.97	NA	NA	NA	NA	NA	NA	NA	NA	8	97.44	94.7325	87.09	12	0.615207	0.542607	0.50644	0	NA	NA	NA
PVP01_0005890.1-p1	0	NA	NA	NA	NA	9	89.74	85.7689	76.55	NA	NA	NA	NA	NA	NA	NA	NA	9	97.32	87.5744	54.7	NA	NA	NA	NA	NA	NA	NA	NA	NA	NA	NA	NA	NA	NA	NA	NA	NA	NA	NA	NA	10	0.628808	0.557308	0.50633	0	NA	NA	NA
PVP01_0005900.1-p1	0	NA	NA	NA	NA	6	89.74	82.85	64.78	NA	NA	NA	NA	NA	NA	NA	NA	7	97.32	85.0157	58.13	NA	NA	NA	NA	NA	NA	NA	NA	NA	NA	NA	NA	NA	NA	NA	NA	NA	NA	NA	NA	12	0.5978	0.546637	0.50178	0	NA	NA	NA
PVP01_0005910.1-p1	0	NA	NA	NA	NA	5	89.74	86.19	79.34	3	53.24	48.73	42.98	NA	NA	NA	NA	NA	NA	NA	NA	NA	NA	NA	NA	7	99.64	89.2657	80.99	NA	NA	NA	NA	NA	NA	NA	NA	NA	NA	NA	NA	7	0.621607	0.565892	0.532512	0	NA	NA	NA
PVP01_0005920.1-p1	0	12	96.87	82.3583	32.58	12	89.74	77.8925	31.03	12	53.24	45.0858	19.95	11	99.69	87.0345	37.96	13	97.32	83.9562	20.79	14	74.98	60.6393	12.43	14	99.65	72.4393	7.04	13	93.03	77.8415	28.03	15	97.91	86.9387	27.75	11	97.44	84.0882	33	1	0.538879	0.538879	0.538879	0	NA	NA	NA
PVP01_0005930.1-p1	0	3	96.87	86.9333	73.55	6	89.74	86.9617	76.9	6	53.24	48.9083	40.52	5	99.69	93.324	85.43	9	97.32	88.0722	70.59	6	74.98	71.3567	60.89	5	99.01	66.344	14.02	6	93.03	87.9867	77.13	5	97.91	90.536	81.64	4	97.44	89.7825	81.91	11	0.629061	0.544842	0.509147	0	NA	NA	NA
PVP01_0005940.1-p1	0	3	96.87	90.0633	78.29	5	89.74	86.402	83.57	2	53.24	51.795	50.35	2	99.7	98.485	97.27	3	97.32	94.95	90.22	5	74.98	72.484	69.96	8	99.63	76.3425	14.02	4	93.03	91.4275	87.03	3	97.91	95.3367	90.23	3	97.44	96.44	94.45	8	0.627455	0.560317	0.515312	0	NA	NA	NA
PVP01_0005950.1-p1	0	7	96.87	90.2429	69.2	6	89.74	87.1533	76	6	53.24	50.885	46.05	6	99.58	96.3033	84.57	9	97.32	85.45	54.78	7	74.98	72.4414	62.17	8	99.07	87.7575	65.28	9	93.03	89.4167	73.48	7	97.91	90.0157	66.6	6	97.44	92.9333	78.07	10	0.628214	0.553146	0.50178	9	0.628214	0.549016	0.50178
PVP01_0005960.1-p1	0	9	96.87	90.8222	82.55	9	89.74	87.0011	79.63	7	53.22	51.6243	45.37	5	99.38	96.856	89.89	8	97.32	94.3662	79.17	10	74.98	73.393	64.3	9	99.06	90.4522	67.13	8	93.03	90.23	78.03	10	97.91	95.869	85.04	5	97.44	94.862	87.49	7	0.587195	0.542791	0.50389	1	0.574825	0.574825	0.574825
PVP01_0005970.1-p1	0	7	96.87	87.96	64.54	5	89.74	81.486	60.4	7	53.24	49.39	38.07	5	99.66	90.052	74.19	8	97.32	84.7887	52.43	6	74.98	70.2167	51.16	10	99.65	82.066	12.97	NA	NA	NA	NA	7	97.91	89.5471	64.26	NA	NA	NA	NA	9	0.602628	0.543852	0.50289	1	0.602628	0.602628	0.602628
PVP01_0005980.1-p1	0	NA	NA	NA	NA	8	89.74	80.8838	62.61	NA	NA	NA	NA	7	99.7	90.5957	76.67	9	97.32	77.3089	46.76	7	74.98	66.5071	43.65	8	99.54	75.9175	25.35	7	93.03	82.6857	61.65	8	97.91	82.6363	56.89	7	97.44	86.7771	67.79	6	0.60771	0.552581	0.50289	1	0.60771	0.60771	0.60771
PVP01_0005990.1-p1	0	3	96.87	84.8667	70.38	7	89.74	85.4186	72.49	6	53.24	50.1167	41.46	6	99.7	94.9317	85.63	6	97.32	92.4883	69.78	5	74.98	68.754	54.66	7	99.29	54.6786	13.11	7	93.03	84.6586	69.18	6	97.91	94.2833	79.08	4	97.44	92.5225	80.08	8	0.600047	0.549695	0.50311	2	0.600047	0.557169	0.51429
PVP01_0006000.1-p1	0	4	96.87	87.525	71.91	7	89.74	83.0586	64.23	6	53.24	49.2333	38.96	6	99.69	94.0567	77.7	11	97.32	92.5209	66.08	8	74.98	68.5162	47.63	6	99.21	88.4433	68.78	7	93.03	84.43	63.1	7	97.91	91.8171	74.22	6	97.44	92.4833	79.16	15	0.590349	0.546006	0.511195	14	0.590349	0.544265	0.511195
PVP01_0006010.1-p1	0	6	96.87	93.8767	82.03	5	89.74	87.972	81.64	5	53.24	51.758	46.84	5	99.7	98.038	91.85	6	97.32	94.8017	83.73	6	74.98	72.76	62.68	8	99.58	71.9875	32.03	5	93.03	91.048	84.47	6	97.91	88.705	73.13	5	97.44	95.748	89.11	9	0.619209	0.564073	0.527339	0	NA	NA	NA
PVP01_0006020.1-p1	0	8	96.87	88.91	59.46	9	89.74	84.4878	69	9	53.24	51.0856	40.17	6	99.39	93.4717	80.05	9	97.32	91.0422	61.28	8	74.98	73.0875	62.01	11	99.08	69.88	32.03	8	93.03	87.8238	68.81	8	97.91	90.8575	72.29	6	97.44	92.26	76.18	9	0.581278	0.542069	0.50078	7	0.581278	0.542493	0.50078
PVP01_0006030.1-p1	0	9	96.87	91.2667	69.46	9	89.74	85.4789	68.36	8	53.24	49.3137	39.99	5	99.5	93.316	87.49	11	97.32	88.8945	37.03	8	74.98	70.8825	59.75	6	99.52	85.26	71.74	9	93.03	86.5756	68.15	11	97.91	92.1764	70.9	5	97.44	90.166	78.39	8	0.591965	0.56114	0.506297	0	NA	NA	NA
PVP01_0006040.1-p1	0	10	96.87	92.272	74.08	7	89.74	85.4871	83.02	8	53.24	51.885	47.18	4	99.25	97.4	96.27	11	97.32	95.39	85.24	10	74.98	72.225	67.78	5	99.18	72.688	42.47	10	93.03	89.275	80.74	11	97.91	94.9945	88.74	7	97.44	96.1757	94.01	6	0.596373	0.567038	0.523853	0	NA	NA	NA
PVP01_0006050.1-p1	0	4	96.87	94.6	91.15	5	89.74	88.974	86.7	6	53.24	51.5717	46.4	5	99.65	96.02	86.26	9	97.32	88.3356	68.59	7	74.98	74.0129	70.5	4	99.65	98.3375	95.4	6	93.03	92.0433	88.58	5	97.91	94.306	80.38	4	97.44	93.6725	86.05	13	0.639402	0.545042	0.501	0	NA	NA	NA
PVP01_0006060.1-p1	0	3	96.87	90.91	80.56	3	89.74	88.4333	85.86	3	53.24	51.4833	48.06	4	99.7	97.92	95.23	4	97.32	92.2675	80.97	3	74.98	72.54	67.67	7	99.65	90.8471	67.99	3	93.03	89.4767	82.59	3	97.91	94.42	89.33	3	97.44	93.8933	89.21	5	0.624487	0.568156	0.530183	0	NA	NA	NA
PVP01_0006070.1-p1	0	5	96.87	85.604	74.8	7	89.74	83.8871	72.54	5	53.24	50.068	40.3	5	99.6	92.878	85.58	8	97.32	87.84	50.23	7	74.98	69.6386	52.35	9	99.3	82.8322	61.94	7	93.03	86.9643	67.08	6	97.91	92.0167	80.19	5	97.44	92.24	79.96	10	0.612573	0.558168	0.50989	0	NA	NA	NA
PVP01_0006080.1-p1	0	5	96.87	89.004	70.75	5	89.74	83.232	65.39	5	53.24	47.38	37.2	6	99.6	93.0217	82.77	9	97.32	91.1156	67.97	9	74.92	70.5656	45.65	6	99.04	84.88	49.29	8	93.03	87.2	66.95	8	97.91	86.2338	59.53	5	97.44	88.786	72.21	12	0.609772	0.543707	0.508	11	0.586298	0.537701	0.508
PVP01_0006090.1-p1	0	7	96.87	87.9129	64.86	11	89.74	85.4018	69.15	8	53.24	51.5237	44.19	5	99.51	94.348	84.91	11	97.32	91.5855	63.93	9	74.98	71.7533	57.99	8	99.23	77.375	43.08	10	93.03	89.059	67.57	8	97.91	94.4513	78.15	6	97.44	94.5483	82.18	11	0.613425	0.543135	0.50078	9	0.578356	0.53892	0.50078
PVP01_0006100.1-p1	0	4	96.87	91.1425	81.76	4	89.74	89.0475	87.06	3	53.24	52.6533	51.51	3	99.66	98.71	96.83	4	97.32	92.67	78.76	4	74.98	74.1075	71.53	7	99.65	93.0143	74.72	5	93.03	91.864	87.49	5	97.91	95.502	86.94	3	97.44	96.1633	93.63	9	0.596378	0.563275	0.532015	0	NA	NA	NA
PVP01_0006110.1-p1	0	10	96.87	90.617	69.6	6	89.74	87.1317	80.26	5	53.24	50.814	43.92	4	99.57	95.775	85	6	97.32	94.0717	84.3	8	74.98	72.7575	65.06	11	99.64	73.3727	13.11	7	93.03	90.0257	77.44	10	97.91	95.01	83.54	6	97.44	95.0583	84.13	12	0.642596	0.552854	0.506037	0	NA	NA	NA
PVP01_0006120.1-p1	0	5	96.87	90.514	75.74	5	89.74	83.27	71.83	4	53.24	49.7525	41.58	4	99.65	88.8675	80.27	4	97.32	89.5175	72.22	5	74.98	70.32	65.32	7	99.07	72.4071	14.02	5	93.03	86.464	76.18	5	97.91	91.866	81.99	5	97.44	89.788	79.21	8	0.602766	0.552865	0.501	2	0.602766	0.572598	0.54243
PVP01_0006130.1-p1	0	NA	NA	NA	NA	6	89.74	81.9683	69.74	4	53.24	48.555	44.92	5	99.23	89.248	83.09	7	97.32	88.0429	52.31	NA	NA	NA	NA	8	99.65	87.9862	57.51	6	93.03	85.53	73.88	NA	NA	NA	NA	5	97.44	92.718	78.14	9	0.596342	0.55332	0.505055	8	0.589298	0.547942	0.505055
PVP01_0006150.1-p1	0	NA	NA	NA	NA	9	89.74	86.7878	71.59	7	53.24	50.8114	39.72	NA	NA	NA	NA	8	97.32	92.085	70.94	12	74.98	73.5117	62.5	8	99.28	86.7925	58.08	10	93.03	87.354	60.97	9	97.91	93.9944	68.26	6	97.44	91.9683	77.8	10	0.600026	0.548279	0.50189	0	NA	NA	NA
PVP01_0006160.1-p1	0	5	96.87	91.948	79.92	5	89.74	88.708	84.71	4	53.24	52.46	50.23	4	99.66	97.4475	90.9	6	97.32	87.635	52.43	7	74.98	74.3757	71.98	11	99.29	87.2591	39.08	6	93.03	91.8117	86.54	5	97.91	93.484	81.58	5	97.44	95.682	88.71	10	0.57717	0.533965	0.50144	1	0.566923	0.566923	0.566923
PVP01_0006170.1-p1	0	5	96.87	89.048	76.02	4	89.74	88.21	84.22	4	53.24	51.2025	45.31	3	99.62	94.8	85.24	7	97.32	92.2557	73.77	6	74.98	73.5933	68.23	6	99.65	61.5483	34.16	7	93.03	90.7143	79.64	7	97.91	93.9771	77.01	5	97.44	94.52	83.13	9	0.594955	0.541945	0.50111	1	0.594955	0.594955	0.594955
PVP01_0006180.1-p1	0	8	96.87	90.655	80.13	7	89.74	83.4757	73.85	6	53.24	49.3533	38.05	6	99.39	94.5417	85.63	7	97.32	91.12	64.98	7	74.98	69.0414	57.74	8	99.58	84.7613	12.97	7	93.03	87.8786	71.67	7	97.91	92.4457	81.14	7	97.44	93.4429	80.67	6	0.579594	0.539349	0.509033	2	0.555825	0.532429	0.509033
PVP01_0006190.1-p1	0	6	96.87	93.155	86.75	6	89.74	87.93	85.72	5	53.24	50.336	48.58	5	99.7	97.762	96.82	6	97.32	93.7933	90.07	5	74.98	72.46	69.58	3	99.03	94.51	90.33	4	93.03	88.505	84.76	7	97.91	94.7729	90.97	5	97.44	95.534	94.45	5	0.594507	0.567738	0.547571	1	0.594507	0.594507	0.594507
PVP01_0006200.1-p1	0	8	96.87	91.0763	73.1	10	89.74	84.118	66.03	5	53.24	50.016	42.85	6	99.66	95.9033	85.51	5	97.32	90.334	78.11	8	74.98	71.3275	63.35	12	99.65	77.2642	24.63	10	93.03	88.206	69.06	7	97.91	93.5	80.26	5	97.44	92.456	82.12	6	0.59522	0.568959	0.533382	2	0.59522	0.578253	0.561286
PVP01_0006210.1-p1	0	7	96.87	92.7614	85.67	7	89.74	87.4614	83.28	8	53.24	52.3663	48.54	4	99.36	98.24	96.84	7	97.32	94.23	89.26	8	74.98	73.6338	69.69	7	99.58	91.7443	77	7	93.03	90.9129	83.61	6	97.91	95.8667	90.33	6	97.44	96.43	94.41	8	0.57919	0.540133	0.50467	2	0.57919	0.546884	0.514578
PVP01_0006220.1-p1	0	7	96.87	92.5229	74.06	7	89.74	83.0186	66.49	6	53.24	50.6083	42.04	6	99.57	95.32	86.09	6	97.32	81.4667	46.76	9	74.98	70.5178	50.09	11	99.58	84.0645	13.03	8	93.03	88.5962	69.92	7	97.91	92.7614	80.68	6	97.44	93.8833	80.71	5	0.599579	0.564524	0.540751	1	0.599579	0.599579	0.599579
PVP01_0006230.1-p1	0	8	96.87	92.3388	74.87	6	89.74	84.245	70.2	6	53.24	50.66	40.67	5	99.54	96.482	85.78	9	97.32	88.2433	52.43	9	74.98	70.7744	49.12	6	99.43	88.5817	57.93	9	93.03	88.7311	69.8	8	97.91	94.92	82.67	6	97.44	93.84	80.62	11	0.606308	0.542214	0.504445	3	0.606308	0.557883	0.515748
PVP01_0006240.1-p1	0	6	96.87	94.2517	90.42	5	89.74	86.262	81.33	4	53.24	51.0925	46.99	4	99.7	97.49	92.6	4	97.32	84.555	52.31	4	74.98	70.8025	65.67	5	99.63	95.804	91.62	5	93.03	88.718	82.17	5	97.91	92.29	79.16	4	97.44	94.325	87.59	7	0.603267	0.556285	0.50633	1	0.603267	0.603267	0.603267
PVP01_0006250.1-p1	0	4	96.87	92.6275	86.84	5	89.74	88.162	84.66	2	53.24	49.475	45.71	3	99.63	94.2733	85.78	6	97.32	83.04	49.36	6	74.98	73.2033	69.15	5	99.65	83.04	43.32	6	93.03	90.905	84.81	5	97.91	91.666	79.1	3	97.44	91.2167	83.78	9	0.58794	0.540172	0.50122	1	0.58794	0.58794	0.58794
PVP01_0006260.1-p1	0	8	96.87	91.9363	68.44	6	89.74	86.2217	70.94	9	53.24	51.3156	39.73	7	99.64	96.0343	87.39	11	97.32	94.0636	75.18	9	74.98	71.9478	53.69	8	99.65	91.2875	59.27	10	93.03	88.588	68.21	10	97.91	94.461	79.22	8	97.44	94.8962	78.36	2	0.6268	0.624083	0.621366	1	0.6268	0.6268	0.6268
PVP01_0006270.1-p1	0	6	96.87	93.3367	85.67	4	89.74	88.665	85.58	7	53.24	51.9729	47.47	4	99.61	98.2475	96.45	7	97.32	94.9729	88.6	5	74.98	72.916	68.12	6	99.65	85.1333	53.13	6	93.03	90.7933	82.79	7	97.91	96.1543	89.78	5	97.44	96.362	94.08	8	0.615676	0.539764	0.50022	7	0.615676	0.534485	0.50022
PVP01_0006280.1-p1	0	6	96.87	93.27	82.39	6	89.74	88.1883	84.21	6	53.24	51.3117	48.85	5	99.66	95.08	89.91	8	97.32	77.915	46.87	7	74.98	73.64	69.99	5	99.58	95.3	88.1	7	93.03	90.29	82.13	7	97.91	93.5071	80.36	5	97.44	92.606	86.53	11	0.635864	0.543482	0.50272	10	0.635864	0.541442	0.50272
PVP01_0006290.1-p1	0	6	96.87	92.1883	73.46	7	89.74	88.1671	80.76	8	53.24	50.7013	47.61	5	99.48	96.196	92.22	10	97.32	93.045	83.34	9	74.98	73.7889	69.94	8	99.64	83.4375	54.09	10	93.03	90.195	82.52	10	97.91	93.653	89.02	7	97.44	94.8471	88.37	7	0.645748	0.564634	0.526518	0	NA	NA	NA
PVP01_0006300.1-p1	0	7	96.87	90.3771	77.57	8	89.74	87.8787	79.2	6	53.24	50.67	39.4	4	99.59	95.0075	84.55	6	97.32	92.0883	78.84	9	74.98	72.3222	61.34	8	99.1	67.935	13.11	8	93.03	88.1925	73.09	7	97.91	91.4157	73.95	6	97.44	94.5183	83.87	11	0.575909	0.541053	0.501	10	0.575909	0.538297	0.501
PVP01_0006320.1-p1	0	9	96.87	90.7167	65.7	7	89.71	86.56	72.13	4	53.22	49.7125	42.62	5	99.66	95.09	84.36	6	97.31	87.02	69.96	8	74.97	72.77	62.92	8	99.65	83.3175	25.92	7	93.01	89.3671	73.5	6	97.79	92.185	69.66	4	97.44	92.0875	79.09	6	0.576951	0.56242	0.53898	2	0.569852	0.568047	0.566241
PVP01_0006330.1-p1	0	6	96.87	88.7067	68.58	8	89.74	84.0413	61.82	7	53.24	49.8543	39.76	7	99.66	88.6471	75.63	7	97.32	89.6086	68.43	6	74.98	69.7517	52.58	9	99.65	83.5	44.86	7	93.03	85.8129	60.06	6	97.91	83.065	51.68	5	97.44	84.196	68.07	6	0.581881	0.551066	0.507466	1	0.565929	0.565929	0.565929
PVP01_0006340.1-p1	0	NA	NA	NA	NA	6	89.74	82.25	57.82	4	53.24	45.545	33.05	4	99.64	92.4375	73.13	NA	NA	NA	NA	NA	NA	NA	NA	10	99.65	87.75	76.6	NA	NA	NA	NA	NA	NA	NA	NA	NA	NA	NA	NA	5	0.580722	0.542248	0.50011	4	0.574134	0.532629	0.50011
PVP01_0006350.1-p1	0	NA	NA	NA	NA	6	89.74	82.335	71.57	NA	NA	NA	NA	NA	NA	NA	NA	NA	NA	NA	NA	NA	NA	NA	NA	8	99.07	83.1538	12.97	NA	NA	NA	NA	NA	NA	NA	NA	NA	NA	NA	NA	6	0.593498	0.558492	0.516066	1	0.593498	0.593498	0.593498
PVP01_0006370.1-p1	0	NA	NA	NA	NA	6	89.74	86.565	79.17	NA	NA	NA	NA	6	99.7	97.14	91.91	4	97.32	88.92	72.22	NA	NA	NA	NA	9	99.65	85.4667	44.17	NA	NA	NA	NA	4	97.91	88.5475	74.59	5	97.44	94.692	89.19	9	0.629085	0.562169	0.504555	0	NA	NA	NA
PVP01_0006380.1-p1	0	5	96.87	86.926	66.79	5	89.74	84.006	72.98	6	53.24	49.7433	41.52	3	99.63	93.1933	82.69	8	97.32	89.6188	67.73	5	74.98	70.338	58.64	8	99.64	76.31	38.99	5	93.03	86.538	67.53	8	97.91	92.9163	71.52	5	97.44	93.732	81.17	9	0.63154	0.565799	0.50133	0	NA	NA	NA
PVP01_0006390.1-p1	0	6	96.87	87.4017	64.86	9	89.74	87.1667	72.58	7	53.24	51.8686	44.81	5	99.35	96.532	85.43	7	97.32	91.3143	69.87	7	74.98	72.3514	58.81	12	99.48	75.58	39.44	9	93.03	89.29	67.57	7	97.91	94.0043	74.02	5	97.44	94.346	82.18	13	0.625394	0.537134	0.501	12	0.569267	0.529779	0.501
PVP01_0006410.1-p1	0	7	96.87	89.06	76.47	7	89.74	84.2857	68.73	5	53.24	50.908	46.32	6	99.7	96.9117	88.37	6	97.32	89.02	70.32	8	74.98	69.395	46.67	8	99.62	90.835	81.52	5	93.03	87.624	76.51	7	97.91	91.3114	62.08	6	97.44	92.5667	81.52	10	0.630298	0.551634	0.501445	0	NA	NA	NA
PVP01_0006420.1-p1	0	5	96.87	91.208	76.11	6	89.74	83.95	64.58	6	53.24	50.4167	41.66	6	99.7	95.75	84.32	6	97.32	80.0767	70.28	5	74.98	65.468	45.11	4	99.61	85.9725	56.32	4	93.03	87.56	74.54	4	97.91	89.8775	75.64	3	97.44	87.36	72.31	10	0.620891	0.551867	0.50867	0	NA	NA	NA
PVP01_0006430.1-p1	0	11	96.87	89.6964	69.81	11	89.74	86.2436	76.08	10	53.24	48.181	32.91	5	99.03	88.646	73.99	9	97.26	88.1322	59.32	10	74.98	71.263	56.65	16	99.15	70.0563	7.04	11	93.03	86.5209	68.3	11	97.91	92.0291	66.83	9	97.44	92.1956	74.43	11	0.583278	0.540571	0.50111	1	0.522223	0.522223	0.522223
PVP01_0006440.1-p1	0	8	96.87	90.92	68.76	7	89.74	86.1871	77.69	6	53.24	49.8533	42.16	8	99.7	95.8725	90.2	7	97.32	84.5729	54.82	8	74.98	70.64	62.29	11	99.65	73.5236	47.1	8	93.03	88.4188	77.29	6	97.91	92.6733	71.71	7	97.44	92.7343	86.53	9	0.627724	0.559323	0.502	0	NA	NA	NA
PVP01_0006450.1-p1	0	10	96.87	93.55	80.36	8	89.74	84.1813	69.17	6	53.24	48.265	38.63	5	99.36	93.18	84.62	9	97.32	88.5767	52.02	10	74.98	70.907	53.5	4	99.21	78.725	57.06	9	93.03	85.2389	67.82	6	97.91	91.8917	73.41	8	97.44	93.4188	78.03	7	0.604608	0.553193	0.50256	1	0.578959	0.578959	0.578959
PVP01_0006460.1-p1	0	6	96.87	90.2233	75.24	5	89.74	86.508	77.89	6	53.24	51.035	44.59	6	99.66	96.435	91.28	7	97.32	93.2129	78.55	6	74.98	72.6333	65.11	10	99.28	80.057	27.64	8	93.03	88.9712	74.03	7	97.91	94.54	84.55	4	97.44	94.7275	88.83	10	0.611792	0.547647	0.50789	0	NA	NA	NA
PVP01_0006470.1-p1	0	4	96.87	90.7	83.17	7	89.74	85.5743	78	8	53.24	50.5737	46.55	5	99.66	95.45	91.68	5	97.32	91.282	79.07	7	74.98	72.1243	64.84	9	99.65	91.0022	76.59	6	93.03	89.03	81.6	7	97.91	93.9771	85.91	4	97.44	92.12	87.77	8	0.593493	0.551185	0.52114	7	0.571009	0.54514	0.52114
PVP01_0006480.1-p1	0	NA	NA	NA	NA	6	89.74	85.04	69.7	6	53.24	50.8633	43.75	6	99.7	94.8733	81.81	NA	NA	NA	NA	NA	NA	NA	NA	5	99.58	82.848	54.09	NA	NA	NA	NA	NA	NA	NA	NA	NA	NA	NA	NA	11	0.599347	0.551883	0.50556	1	0.588205	0.588205	0.588205
PVP01_0006490.1-p1	0	NA	NA	NA	NA	8	89.74	82.065	56.93	NA	NA	NA	NA	6	99.69	90.9683	71.52	9	97.32	86.8	59.11	10	74.98	70.528	48.75	13	99.65	86.5815	63.88	8	93.03	81.95	50.22	6	97.91	78.5267	60.66	7	97.44	88.8971	66.87	2	0.565917	0.564636	0.563355	2	0.565917	0.564636	0.563355
PVP01_0006500.1-p1	0	8	96.87	91.3762	71.62	7	89.74	83.94	69.99	8	53.24	50.155	44.9	8	99.7	93.0113	81.23	7	97.32	91.19	62.13	8	74.98	69.7075	54.81	9	99.65	79.1822	31.23	8	93.03	88.1287	73.69	9	97.91	94.4278	80.44	8	97.44	92.9775	82.32	7	0.636311	0.543735	0.50278	0	NA	NA	NA
PVP01_0006510.1-p1	0	NA	NA	NA	NA	4	89.74	86.345	80.26	4	53.24	50.4675	44.8	NA	NA	NA	NA	7	97.32	93.3029	87.4	NA	NA	NA	NA	8	99.65	96.4	92.89	5	93.03	89.296	77.98	7	97.91	93.1114	77.4	5	97.44	94.154	84.35	8	0.618265	0.562486	0.538141	7	0.618265	0.557205	0.538141
PVP01_0006520.1-p1	0	6	96.87	92.365	76.46	6	89.74	82.2133	68.74	8	53.24	48.3575	39.06	7	99.7	92.5257	80.63	6	97.32	86.1767	69.43	6	74.98	70.09	60.97	5	99.53	75.162	12.97	7	93.03	83.9771	69.63	7	97.91	91.7429	68.94	6	97.44	92.495	78.87	8	0.596613	0.545239	0.50044	2	0.596613	0.55551	0.514407
PVP01_0006530.1-p1	0	6	96.87	93.475	81.12	6	89.74	87.695	86.07	4	53.24	51.845	49.32	5	99.7	98.37	97.24	6	97.32	95.53	93.5	7	74.98	73.5314	71.68	4	99.19	73.3475	23.5	6	93.03	90.9683	88.03	6	97.91	96.115	94.33	4	97.44	96.09	95.28	7	0.591723	0.543305	0.504165	1	0.591723	0.591723	0.591723
PVP01_0006540.1-p1	0	8	96.87	89.1838	71.42	7	89.74	82.4043	65.97	6	53.24	46.45	33.25	6	99.65	91.5833	73.19	7	97.32	82.7029	46.76	9	74.98	69.6656	52.94	8	99.28	81.2488	15.08	8	93.03	86.615	69.84	6	97.91	88.8233	67.66	6	97.44	87.8633	67.21	6	0.568549	0.542914	0.51456	2	0.552583	0.535868	0.519154
PVP01_0006550.1-p1	0	9	96.87	90.1033	77.43	9	89.74	84.9756	72.4	7	53.24	49.3	42.07	7	99.7	95.7357	84.8	8	97.32	92.9412	80.75	9	74.98	70.6411	58.26	8	99.29	83.1612	66.03	8	93.03	86.96	69.28	7	97.91	94.7129	86.8	7	97.44	91.9557	80.23	7	0.590506	0.556925	0.50167	4	0.590506	0.55563	0.50167
PVP01_0006560.1-p1	0	6	96.87	92.1733	71.26	7	89.74	87.1043	72.5	5	53.24	51.156	43.08	4	99.63	95.9175	85.07	7	97.32	89.8071	74.1	8	74.98	72.8637	59.02	11	99.65	89.4318	68.35	8	93.03	89.9137	72.47	6	97.91	94.8133	80.48	4	97.44	93.415	81.42	7	0.606863	0.552384	0.511665	1	0.606863	0.606863	0.606863
PVP01_0006570.1-p1	0	9	96.87	89.2611	65.3	9	89.74	85.8089	76.02	8	53.24	51.88	47.87	8	99.66	97.9975	94.63	9	97.32	94.6833	85.94	9	74.98	72.0122	66.81	8	99.65	88.23	64.07	9	93.03	89.8433	80.66	10	97.91	94.672	82.72	6	97.44	94.6533	89	12	0.67171	0.551807	0.50211	0	NA	NA	NA
PVP01_0006580.1-p1	0	9	96.87	90.7811	80.58	7	89.74	85.8514	80.07	7	53.24	51.2743	41.91	6	99.65	96.24	83.32	9	97.32	93.3767	83.97	7	74.98	69.5457	64.96	6	99.63	89.1867	74.81	9	93.03	89.9811	76.7	12	97.91	93.3742	83.97	6	97.44	93.915	83.56	11	0.627783	0.552241	0.50263	0	NA	NA	NA
PVP01_0006590.1-p1	0	8	96.87	92.03	75.81	8	89.74	87.8688	83.47	5	53.24	52.014	50.01	8	99.7	98.2488	97.03	5	97.32	93.724	85.82	8	74.98	73.12	66.89	8	99.1	83.505	43.35	7	93.03	89.71	82.12	7	97.91	95.1143	89.05	4	97.44	95.98	94.32	10	0.61999	0.559651	0.533919	0	NA	NA	NA
PVP01_0006600.1-p1	0	6	96.87	90.9233	73.36	7	89.74	83.4571	71.91	6	53.24	47.8933	39	6	99.7	91.675	78.35	7	97.32	86.9457	57.78	8	74.98	70.6488	53.8	11	99.07	64.3209	14.02	7	93.03	87.9886	72.29	7	97.91	87.0514	62.49	6	97.44	90.67	71.99	10	0.615577	0.5479	0.50267	9	0.569604	0.540381	0.50267
PVP01_0006610.1-p1	0	6	96.87	90.7417	74.62	7	89.74	82.8271	72.33	6	53.24	48.2817	38.26	6	99.7	93.7433	79.45	8	97.32	90.5275	70.59	7	74.98	68.51	57.21	15	98.69	80.098	14.24	6	93.03	85.44	66.46	7	97.91	90.07	67.09	6	97.44	92.3467	75.79	10	0.617926	0.550256	0.50133	0	NA	NA	NA
PVP01_0006620.1-p1	0	8	96.87	89.57	66.33	7	89.74	82.8186	70.52	7	53.24	47.6714	38.18	8	99.7	93.615	85.62	9	97.32	88.6811	63.9	8	74.98	67.66	49.2	6	99.29	73.0467	12.97	9	93.03	86.7311	70.03	8	97.91	88.0925	53.94	7	97.44	91.7343	80.04	3	0.611569	0.58378	0.557245	1	0.611569	0.611569	0.611569
PVP01_0006630.1-p1	0	7	96.87	86.1143	51.36	8	89.74	81.9788	53.46	7	53.24	47.4357	34.93	7	99.69	89.3757	72.1	11	97.32	81.2345	42.37	8	74.98	67.5162	41.91	10	99.65	70.37	12.97	7	93.03	80.3357	54.05	13	97.91	90.9677	52.56	7	97.44	90.13	63.38	8	0.596064	0.551884	0.50156	1	0.576802	0.576802	0.576802
PVP01_0006640.1-p1	0	4	96.87	88.0125	73.74	6	89.74	86.995	80.28	4	53.24	50.2125	42.42	5	99.7	96.032	83.88	6	97.32	88.7417	66.95	7	74.98	73.6943	68.67	14	99.65	84.9364	51.38	7	93.03	90.4157	79.73	5	97.91	89.37	71.07	5	97.44	93.294	79.79	9	0.605846	0.554216	0.50711	0	NA	NA	NA
PVP01_0006660.1-p1	0	9	96.87	89.4122	59.7	9	89.74	83.1967	68.07	7	53.24	46.7814	34.47	7	99.16	91.0814	70.74	8	97.32	79.0238	44.01	8	74.98	67.6538	47.96	7	99.64	79.0186	40.31	8	93.03	83.4975	64.82	8	97.91	86.3337	58.57	7	97.44	89.7557	63.39	5	0.662497	0.564249	0.514868	0	NA	NA	NA
PVP01_0006670.1-p1	0	5	96.87	90.722	73.47	4	89.74	87.2775	80.06	4	53.24	51.795	47.61	3	99.64	97.1433	92.22	6	97.32	94.8917	83.34	5	74.98	73.914	69.94	10	99.65	84.7	12.97	5	93.03	90.786	82.87	8	97.91	94.6863	89.02	5	97.44	95.574	88.37	9	0.62291	0.560243	0.517951	0	NA	NA	NA
PVP01_0006680.1-p1	0	NA	NA	NA	NA	4	89.74	88.385	85.98	4	53.24	52.4975	51.04	5	99.66	98.742	97.77	5	97.32	95.632	92.55	NA	NA	NA	NA	3	99.1	97.2933	93.86	5	93.03	92.072	89.98	6	97.91	96.5717	93.25	4	97.44	96.2525	95.72	12	0.62996	0.551561	0.50133	0	NA	NA	NA
PVP01_0006690.1-p1	0	6	96.87	87.3333	70.02	7	89.74	87.48	81.91	6	53.24	48.55	39.38	6	99.7	95.8683	85.14	9	97.32	93.4967	79.77	9	74.98	72.1156	64.73	8	99.45	90.4087	64.05	9	93.03	87.8011	74.9	8	97.91	94.2163	80.9	8	97.44	94.7113	84.12	4	0.581426	0.545554	0.530942	0	NA	NA	NA
PVP01_0006700.1-p1	0	7	96.87	90.5843	75.44	4	89.74	84.515	69.92	4	53.24	49.3875	40.09	3	99.51	92.56	80.69	8	97.32	90.9087	66.07	6	74.98	71.37	53.79	5	99.64	90.474	64.73	6	93.03	88.4117	66.96	5	97.91	93.514	77.52	4	97.44	93.525	81.84	9	0.593804	0.555082	0.50344	0	NA	NA	NA
PVP01_0006710.1-p1	0	7	96.87	91.6243	82.04	8	89.74	87.1338	80.48	6	53.24	50.8867	46.61	8	99.7	96.2975	91.66	8	97.32	87.4537	65.43	8	74.98	72.2325	62.11	10	99.48	81.477	43.1	9	93.03	89.7144	80.19	8	97.91	92.6475	71.06	5	97.44	93.912	89.05	11	0.657461	0.562335	0.505165	0	NA	NA	NA
PVP01_0006720.1-p1	0	6	96.87	91.2633	72.92	7	89.74	86.48	72.56	6	53.24	50.7333	42.66	6	99.57	94.79	77.45	7	97.32	93.2557	78.5	6	74.98	72.345	64.28	12	99.58	80.3442	16.17	7	93.03	88.7743	74.43	5	97.91	93.208	76.9	5	97.44	92.34	76.28	9	0.633759	0.553223	0.501407	0	NA	NA	NA
PVP01_0006740.1-p1	0	7	96.87	85.76	52.69	5	89.74	81.402	61.24	7	53.24	47.0157	28.63	5	99.1	88.626	62.35	8	97.32	85.2562	37.18	7	74.98	68.6743	50.27	7	99.64	76.2429	37.63	7	93.03	83.5571	54.52	7	97.91	90.2029	68.61	7	97.44	89.9386	60.94	3	0.555356	0.539384	0.52525	0	NA	NA	NA
PVP01_0006760.1-p1	0	7	96.87	91.9371	68.66	6	89.74	84.8317	70.5	6	53.24	51.4867	46.17	6	99.7	93.435	84.81	7	97.32	84.4357	53.41	6	74.98	72.26	61.5	6	99.44	83.27	40.75	8	93.03	89.1137	73.83	6	97.91	92.3583	77.21	5	97.44	91.774	78.14	8	0.605694	0.548138	0.503385	0	NA	NA	NA
PVP01_0006770.1-p1	0	7	96.87	92.5843	75.7	6	89.74	86.1583	71.38	7	53.24	51.9457	46.2	6	99.66	94.365	84.82	9	97.32	86.1456	53.5	7	74.98	72.6529	61.15	9	99.29	89.5267	80.56	8	93.03	89.3113	73.87	7	97.91	93.35	71.57	7	97.44	94.09	78.15	10	0.620807	0.554376	0.505165	9	0.620807	0.550204	0.505165
PVP01_0006780.1-p1	0	8	96.87	91.1838	75.07	9	89.74	83.1156	72.7	8	53.24	48.8888	39.6	5	99.47	90.292	80.45	8	97.32	84.305	44.97	10	74.98	68.877	51.58	16	99.65	88.0044	12.97	10	93.03	86.397	62.41	8	97.91	88.7562	69.41	8	97.44	92.285	76.21	9	0.583334	0.538737	0.50333	3	0.547403	0.531798	0.50333
PVP01_0006790.1-p1	0	7	96.87	90.5771	72.31	7	89.74	85.2471	68.28	6	53.24	50.0583	40.04	4	99.58	91.8925	74.02	8	97.32	91.9275	64.12	7	74.98	70.3071	47.65	11	99.65	85.0191	57.43	6	93.03	86.8117	68.07	7	97.91	90.2271	64.77	6	97.44	92.5217	74.24	5	0.585018	0.544754	0.50022	1	0.585018	0.585018	0.585018
PVP01_0006800.1-p1	0	9	96.87	91.6178	80.16	8	89.74	84.0413	76.2	5	53.24	49.85	43.19	7	99.7	94.1271	85.79	5	97.32	90.786	73.29	8	74.98	70.16	57.64	7	99.23	74.3386	15.26	6	93.03	87.53	73.76	7	97.91	91.23	73.63	6	97.44	92.4967	81.71	7	0.608783	0.570981	0.525322	2	0.608783	0.589092	0.569402
PVP01_0006810.1-p1	0	9	96.87	88.6733	66.19	8	89.74	83.395	70.71	6	53.24	49.3117	41.19	7	99.7	91.4729	75.63	6	97.32	88.175	71.22	8	74.98	71.5938	59.36	7	99.34	90.1886	63.85	6	93.03	85.9783	61.45	7	97.91	92.2114	68	7	97.44	92.2286	72.32	16	0.632889	0.54202	0.50222	0	NA	NA	NA
PVP01_0006820.1-p1	0	8	96.87	88.7262	58.28	9	89.74	85.9978	71.13	6	53.24	48.62	40.61	6	99.64	89.2033	72.72	8	97.32	90.7075	70.41	9	74.98	72.4833	61.17	12	98.84	63.6542	22.38	9	93.03	88.4933	71.51	7	97.87	90.2557	72.53	7	97.44	91.16	74.16	7	0.616076	0.568548	0.524802	0	NA	NA	NA
PVP01_0006830.1-p1	0	8	96.87	89.6937	71.24	7	89.74	87.9014	83.02	7	53.24	50.2757	39.71	8	99.69	96.7837	85.11	8	97.32	87.5238	47.27	8	74.98	73.1725	65.17	7	99.06	79.5429	56.96	10	93.03	89.36	74.71	9	97.91	94.6433	79.53	8	97.44	93.9488	80.94	9	0.638065	0.549564	0.50211	0	NA	NA	NA
PVP01_0006840.1-p1	0	6	96.87	86.9583	65.08	6	89.74	81.6883	69.25	6	53.24	50.775	42.17	6	99.64	94.2567	84.45	10	97.32	88.566	66.9	7	74.98	70.2643	57.32	10	99.63	74.55	39.56	7	93.03	87.0071	67	7	97.91	91.4557	64.17	6	97.44	92.2767	76.89	12	0.608709	0.540325	0.50011	10	0.572588	0.537114	0.50011
PVP01_0006850.1-p1	0	6	96.87	92.3917	79.01	5	89.74	87.092	79.2	4	53.24	49.2075	44.86	5	99.7	93.074	81.35	9	97.32	92.2767	76.6	5	74.98	70.572	56	9	98.73	90.1978	39.56	5	93.03	87.568	71.13	7	97.91	92.1857	77.16	4	97.44	92.7025	82.9	13	0.598211	0.536819	0.50283	12	0.574406	0.531702	0.50283
PVP01_0006860.1-p1	0	9	96.87	91.6122	76.24	11	89.74	84.6509	72.28	8	53.24	48.5938	37.39	9	99.65	91.47	77.25	8	97.32	79.1762	48.15	10	74.98	68.323	53.47	13	99.52	77.8938	14.02	10	93.03	86.523	66.1	8	97.91	88.9587	57.94	8	97.44	91.345	77.33	12	0.654165	0.54779	0.50133	0	NA	NA	NA
PVP01_0006870.1-p1	0	5	96.87	86.378	68.63	5	89.74	86.906	77.12	5	53.24	49.686	44.98	3	99.61	94.2433	88.74	6	97.32	91.5667	70.7	7	74.98	73.0857	62.26	5	99.32	75.446	26.15	7	93.03	90.4143	79.45	5	97.91	92.508	72.47	5	97.44	93.952	82.17	7	0.620388	0.561754	0.531254	0	NA	NA	NA
PVP01_0006880.1-p1	0	5	96.87	90.508	75.32	7	89.74	85.3286	76.68	7	53.24	51.6686	47.9	5	99.16	96.408	90.97	5	97.32	89.636	78.06	8	74.98	73.2925	67.46	9	99.41	81.5967	28.6	8	93.03	89.3025	77.76	6	97.91	93.1117	81.8	4	97.44	94.0725	88.02	7	0.592235	0.564842	0.531523	6	0.592235	0.562628	0.531523
PVP01_0006890.1-p1	0	6	96.87	86.305	73.02	6	89.74	82.3333	77.6	4	53.24	48.865	42.34	6	99.7	94.4033	89.98	8	97.32	84.3263	70.63	6	74.98	69.0933	63.23	10	99.07	91.013	73.1	6	93.03	84.4083	73.72	6	97.91	91.8233	78.66	5	97.44	91.462	86.6	10	0.659295	0.555759	0.51122	0	NA	NA	NA
PVP01_0006900.1-p1	0	3	96.87	91.33	80.9	4	89.74	87.405	81.06	3	53.24	51.5333	48.58	4	99.7	98.1675	93.64	5	97.32	87.518	72.92	5	74.98	72.25	63.11	5	99.65	92.308	78.49	4	93.03	89.6375	81.13	4	97.91	92.39	75.92	4	97.44	94.985	87.9	18	0.580355	0.543606	0.50372	15	0.580355	0.542683	0.50372
PVP01_0006910.1-p1	0	9	96.87	92.5233	70.65	7	89.74	83.2986	72.5	6	53.24	50.065	42.08	6	99.64	92.54	83.07	11	97.32	79.7218	51.77	8	74.98	68.73	61.7	10	99.65	76.947	52.11	8	93.03	86.4975	70.92	10	97.91	92.787	66	7	97.44	93.2386	77.31	12	0.605397	0.54501	0.508335	6	0.577897	0.546496	0.509445
PVP01_0006920.1-p1	0	NA	NA	NA	NA	5	89.74	86.514	79.5	4	53.24	49.9925	42.46	4	99.7	94.965	85.04	4	97.32	91.99	76.33	4	74.98	71.3075	64	3	99.28	92.4433	80.65	4	93.03	86.6525	74	4	97.91	94.805	86.27	4	97.44	93.5725	84.14	4	0.592353	0.56544	0.529085	2	0.592353	0.560719	0.529085
PVP01_0006930.1-p1	0	NA	NA	NA	NA	5	89.74	86.564	81.7	5	53.24	50.714	44.98	2	99.34	95.52	91.7	6	97.32	88.6917	68.17	5	74.98	72.526	68.29	6	99.65	92.04	63.88	5	93.03	89.162	81.25	5	97.91	93.268	80.26	3	97.44	94.5867	88.96	9	0.617267	0.566218	0.534576	7	0.617267	0.563722	0.534576
PVP01_0006940.1-p1	0	NA	NA	NA	NA	5	89.74	86.07	78.75	4	53.24	50.0675	46.2	5	99.7	97.18	91.33	6	97.32	89.445	66.5	6	74.98	70.425	59.06	7	99.65	73.2343	30.93	5	93.03	89.42	82.38	5	97.91	88.412	75.2	6	97.44	94.3717	87.22	6	0.636799	0.549863	0.50011	0	NA	NA	NA
PVP01_0006950.1-p1	0	NA	NA	NA	NA	NA	NA	NA	NA	NA	NA	NA	NA	NA	NA	NA	NA	NA	NA	NA	NA	NA	NA	NA	NA	NA	NA	NA	NA	NA	NA	NA	NA	NA	NA	NA	NA	NA	NA	NA	NA	2	0.573846	0.568569	0.563293	0	NA	NA	NA
PVP01_0006960.1-p1	0	8	96.87	84.5787	62.34	7	89.74	81.6743	62.61	6	53.24	48.4333	35.78	7	99.7	93.9443	76.45	8	97.32	85.4137	46.39	8	74.98	66.9225	43.14	14	99.52	81.9271	12.97	7	93.03	85.69	63.62	7	97.91	83.8129	44.39	7	97.44	88.1186	65.13	11	0.584893	0.545918	0.50444	0	NA	NA	NA
PVP01_0006970.1-p1	0	9	96.87	89.66	68.45	6	89.74	87.5017	78.13	7	53.24	51.7371	43.97	5	99.67	96.406	84.86	6	97.32	88.6583	52.43	9	74.98	73.5467	64.28	10	99.65	90.494	64.73	7	93.03	89.5486	75.39	6	97.91	87.71	64.65	5	97.44	94.416	82.98	11	0.617031	0.547074	0.50378	0	NA	NA	NA
PVP01_0006980.1-p1	0	9	96.87	88.4078	66.57	8	89.74	86.6675	72.45	9	53.24	51.3644	42.12	4	99.46	92.21	79.16	7	97.32	87.1586	56.3	11	74.98	73.1291	62.93	9	99.63	67.94	12.97	9	93.03	86.7456	65.17	9	97.91	93.6211	69.06	8	97.44	94.9925	79.28	9	0.618032	0.541969	0.506	0	NA	NA	NA
PVP01_0006990.1-p1	0	8	96.87	92.565	81.87	6	89.74	87.5633	81.96	5	53.24	51.14	50.08	7	99.7	96.8471	90.81	4	97.32	88.59	67.63	7	74.98	74.0071	71.31	13	97.19	91.3423	85.49	7	93.03	90.3429	82.85	7	97.91	89.5557	81.35	5	97.44	94.748	88.67	11	0.631503	0.550179	0.50022	0	NA	NA	NA
PVP01_0007000.1-p1	0	7	96.87	87.9343	60.58	9	89.74	85.7111	65.74	8	53.24	47.715	37.75	7	99.08	93.4257	75.13	9	97.32	87.6822	52.31	10	74.98	71.632	52.13	8	99.43	74.2588	14.02	9	93.03	82.6822	53.5	10	97.91	88.558	64.73	9	97.44	91.2722	77.24	10	0.600152	0.548879	0.50111	0	NA	NA	NA
PVP01_0007010.1-p1	0	10	96.87	92.61	73.47	8	89.74	86.4175	71.89	9	53.24	49.8356	38.81	7	99.66	95.2314	86.27	8	97.32	89.96	51.93	10	74.98	72.193	62.26	8	99.46	74.5475	12.97	9	93.03	89.7578	74.36	9	97.77	92.1956	79.02	7	97.44	93.9786	80.3	7	0.587046	0.551988	0.50744	2	0.587046	0.571695	0.556344
PVP01_0007020.1-p1	0	3	96.87	93.16	89.49	4	89.74	84.1975	80.57	6	53.24	50.8033	44.08	6	99.7	94.4967	85.97	5	97.32	90.64	78.28	7	74.98	71.6943	64.43	9	99.65	90.1456	78.86	6	93.03	88.2017	78.88	7	97.91	92.4886	72.58	7	97.44	93.4186	84.66	7	0.615877	0.558174	0.50178	2	0.615877	0.578341	0.540806
PVP01_0007030.1-p1	0	4	96.87	93.8675	90.14	6	89.74	88.905	87.48	5	53.24	52.744	50.99	2	99.59	98.125	96.66	4	97.32	87.5175	75.74	5	74.98	74.158	71.31	5	99.5	94.728	92.54	5	93.03	91.516	86.94	7	97.91	96.0714	87.02	3	97.44	96.2	93.88	6	0.572293	0.550149	0.530626	2	0.555008	0.544644	0.53428
PVP01_0007040.1-p1	0	4	96.87	90.365	75.99	6	89.74	83.6	72.18	4	53.24	48.68	41.58	4	99.7	92.6775	73.4	6	97.32	84.1917	72.22	5	74.98	66.578	51.02	8	99.64	80.8375	14.93	5	93.03	84.662	69.4	8	97.91	93.3988	81.75	3	97.44	88.7267	72.96	9	0.592946	0.543737	0.50233	7	0.562138	0.541233	0.50233
PVP01_0007050.1-p1	0	8	96.87	89.94	63.53	8	89.74	82.4875	55.42	7	53.24	48.6657	40.33	8	99.65	91.4338	76.16	9	97.32	79.0667	43.35	8	74.98	68.5837	48.83	11	99.34	79.6973	12.97	8	93.03	84.0263	59.49	8	97.91	90.75	66.27	6	97.44	90.525	68.3	7	0.588779	0.55187	0.520907	3	0.588779	0.548831	0.520907
PVP01_0007070.1-p1	0	7	96.87	89.8257	75.29	6	89.74	85.7267	81.24	6	53.24	50.2583	43.44	6	99.66	96.2	91	7	97.32	89.9657	59.93	7	74.98	71.1129	64.35	8	99.65	79.5763	58.67	6	93.03	87.6733	80.51	6	97.91	92.3233	77.03	5	97.44	94.52	88.7	5	0.585594	0.565259	0.534589	1	0.585594	0.585594	0.585594
PVP01_0007080.1-p1	0	8	96.87	93.6437	78.57	7	89.74	85.5957	81.04	6	53.24	52.1517	46.9	5	99.7	98.116	92.01	7	97.32	94.1271	79.4	7	74.98	71.49	63.15	5	99.01	87.28	72.11	7	93.03	90.2386	82.86	5	97.91	93.178	77.33	4	97.44	95.355	89.15	7	0.636643	0.560356	0.532474	7	0.636643	0.560356	0.532474
PVP01_0007090.1-p1	0	7	96.87	87.6014	67.24	8	89.74	87.18	78.61	6	53.24	50.5617	41.93	5	99.57	96.022	85.39	6	97.32	93.48	74.73	8	74.98	73.0825	61.36	7	99.65	79.1786	33.16	8	93.03	89.1075	71.59	6	97.91	93.7267	74.01	6	97.44	95.125	83.87	11	0.610438	0.540311	0.50378	0	NA	NA	NA
PVP01_0007100.1-p1	0	7	96.87	89.3814	61.86	7	89.74	81.9371	51.04	7	53.24	48.7657	39.1	7	99.7	91.7814	69.9	9	97.32	90.1967	64.89	7	74.98	64.7829	32.58	10	99.65	80.298	14.16	8	93.03	83.2037	54.2	9	97.91	91.9589	69.12	5	97.44	87.676	68.8	6	0.558486	0.533004	0.505775	0	NA	NA	NA
PVP01_0007110.1-p1	0	6	96.87	94.2517	89.64	7	89.68	86.45	83.42	6	53.24	51.6783	50.17	6	99.47	98.12	97.08	7	97.32	94.4686	87.71	10	74.98	73.423	69.18	8	97.9	90.965	81.83	9	93.03	89.8022	83.95	9	97.91	95.4867	91.45	6	97.44	96.0367	94.43	8	0.642854	0.568281	0.520232	0	NA	NA	NA
PVP01_0007130.1-p1	0	6	96.87	87.9	64.82	7	89.74	87.0229	72.32	5	53.24	50.566	41.99	4	99.58	94.905	83.55	8	97.32	91.1088	57.78	7	74.98	71.1986	52.67	13	99.65	69.4423	14.02	7	93.03	89.8914	76.18	8	97.91	92.1375	62.49	5	97.44	93.242	79.19	6	0.599529	0.555361	0.521001	5	0.571215	0.546527	0.521001
PVP01_0007140.1-p1	0	7	96.87	93.1843	85.19	6	89.74	82.4467	72.65	4	53.24	50.8275	44.7	3	99.13	91.3567	87.3	5	97.32	77.924	55.61	5	74.98	65	50.91	4	99.58	91.115	76.69	5	93.03	85.908	74.56	4	97.91	91.2	79.12	4	97.44	88.985	81.12	11	0.628324	0.550598	0.50122	0	NA	NA	NA
PVP01_0007150.1-p1	0	6	96.87	90.7317	68.99	10	89.74	86.092	76.69	8	53.24	51.435	48.77	5	99.34	96.728	91.21	10	97.32	94.8	79.48	10	74.98	73.261	67.9	12	99.65	83.9225	16.27	10	93.03	89.283	77.84	10	97.91	93.373	85.32	7	97.44	94.7771	88.13	9	0.622117	0.564036	0.501	0	NA	NA	NA
PVP01_0007160.1-p1	0	5	96.87	91.096	76.17	7	89.74	86.7829	76.36	7	53.24	49.7329	44.01	7	99.65	93.6143	86.25	7	97.32	87.7457	50.67	7	74.98	71.8357	58.04	8	99.52	94.1325	77.45	7	93.03	89.1429	71.61	9	97.91	92.7078	78.49	4	97.44	91.005	80.93	8	0.633918	0.563018	0.51267	0	NA	NA	NA
PVP01_0007170.1-p1	0	7	96.87	88.3614	69.46	5	89.74	86.494	80.07	6	53.24	49.8233	42.81	5	99.69	94.166	89.65	8	97.26	88.4725	61.47	10	74.98	72.327	60.67	10	99.65	72.015	33.03	11	93.03	89.3436	71.47	10	97.91	95.028	77.84	6	97.44	93.0517	86.45	12	0.626171	0.544903	0.50689	0	NA	NA	NA
PVP01_0007180.1-p1	0	8	96.87	92.9363	76.13	7	89.74	85.17	72.7	7	53.24	47.7143	35.39	4	99.14	92.6175	73.33	8	97.32	85.155	48.29	8	74.98	70.1975	57.66	9	99.65	82.37	25.01	8	93.03	86.3775	70.16	5	97.91	91.102	67.15	7	97.44	93.6771	72.02	10	0.60057	0.558341	0.50244	9	0.589703	0.553649	0.50244
PVP01_0007190.1-p1	0	NA	NA	NA	NA	7	89.74	86.5857	78.99	7	53.24	49.8	43.1	7	99.7	96.8914	90.68	6	97.32	90.5383	75.62	9	74.98	72.1322	64.08	7	99.64	81.8071	59.36	7	93.03	88.4714	77.29	10	97.91	93.155	73.83	6	97.44	94.7517	88.64	8	0.619367	0.561807	0.511613	3	0.619367	0.566264	0.539279
PVP01_0007210.1-p1	0	6	96.87	95.92	94.07	5	89.74	87.718	82.75	5	53.24	51.65	47.94	4	99.57	97.8625	94.91	5	97.32	94.516	86.75	7	74.98	73.3829	66.6	3	99.19	98.5867	97.5	6	93.03	90.875	84.82	6	97.91	95.2833	87.37	5	97.44	95.368	90.09	6	0.617026	0.558667	0.51411	1	0.617026	0.617026	0.617026
PVP01_0007220.1-p1	0	5	96.87	93.732	90.45	6	89.74	86.0183	78.61	4	53.24	49.86	47.63	4	99.7	96.105	92.06	5	97.32	89.144	68.24	5	74.98	71.412	64.15	8	99.65	67.1412	14.16	6	93.03	89.4517	82.55	5	97.91	92.046	80.21	5	97.44	93.766	89.16	11	0.612705	0.553852	0.50411	0	NA	NA	NA
PVP01_0007230.1-p1	0	7	96.87	94.3757	88	8	89.74	87.9013	80.4	7	53.24	50.8386	45.09	3	99.23	93.1167	89.79	8	97.32	92.6312	74.74	9	74.98	73.5978	65.13	9	99.64	95.0133	80.5	8	93.03	88.1825	75.07	7	97.91	93.7529	78.97	7	97.44	94.6171	87.79	9	0.604978	0.534543	0.501445	8	0.604978	0.529178	0.501445
PVP01_0007240.1-p1	0	9	96.87	83.9689	57.81	9	89.74	82.2556	64.49	5	53.22	49.088	35.99	5	99.37	91.33	71.81	10	97.32	86.411	62.39	8	74.94	70.5875	59.49	13	99.65	72.5577	24.92	10	93.01	87.207	66.34	10	97.91	90.666	78.32	5	97.44	89.1	68.53	8	0.624327	0.570401	0.532592	7	0.624327	0.564677	0.532592
PVP01_0007250.1-p1	0	10	96.87	89.945	58.37	11	89.74	79.4782	47.84	9	53.24	45.8989	31.38	8	99.57	91.4038	66.03	10	97.32	81.005	38.68	11	74.98	65.0655	33.33	10	99.65	89.901	70.27	10	93.03	83.555	47.15	11	97.91	89.7291	58.01	8	97.44	88.965	65.79	6	0.607379	0.550312	0.505703	0	NA	NA	NA
PVP01_0007260.1-p1	0	7	96.87	88.6914	61.72	8	89.74	86.36	68.94	6	53.24	51.5483	46.15	6	99.7	96.5217	86.04	7	97.32	90.7443	80.05	8	74.98	73.0512	62.55	10	99.65	75.361	56.96	7	93.03	88.6471	74.8	6	97.91	90.62	62.88	4	97.44	92.095	80.17	6	0.589575	0.552313	0.508722	1	0.553245	0.553245	0.553245
PVP01_0007280.1-p1	0	6	96.87	92.1083	72.81	8	89.74	85.6525	72.84	5	53.24	48.918	36.26	6	99.7	94.7117	84.38	7	97.32	88.7971	51.62	7	74.98	71.9371	62.54	7	99.65	80.0986	51.44	7	93.03	85.4086	60.17	6	97.91	91.9467	81.02	5	97.44	93.294	77.55	6	0.579526	0.556649	0.533151	1	0.578702	0.578702	0.578702
PVP01_0007290.1-p1	0	4	96.87	91.27	77.53	5	89.74	82.736	74.61	6	53.24	51.4767	44.27	3	99.66	92.8033	85.69	8	97.32	93.1587	82.93	5	74.98	67.074	54.86	6	99.65	85.75	57.51	6	93.03	89.5317	75.22	9	97.91	86.9367	54.5	3	97.44	91.2967	80.58	12	0.627333	0.545825	0.50178	10	0.627333	0.539673	0.50178
PVP01_0007300.1-p1	0	5	96.87	84.26	69.88	9	89.74	83.0078	63.81	6	53.24	48.725	41.49	7	99.7	92.8257	73.38	9	97.32	88.2889	72.13	4	74.98	65.01	51.62	9	99.64	86.7533	58.03	4	93.03	84.7725	66.1	5	97.91	94.216	81.53	5	97.44	92.188	74.47	17	0.610909	0.54033	0.50156	15	0.610909	0.540374	0.50156
PVP01_0007310.1-p1	0	6	96.87	87.1217	66.8	7	89.74	86.2329	71.27	6	53.24	49.785	45.04	7	99.7	94.72	88.49	6	97.32	93.2	78.03	7	74.98	72.7057	64.3	7	99.27	77.5129	12.97	6	93.03	87.6217	77.59	8	97.91	92.5875	79.9	5	97.44	93.502	81.3	9	0.608307	0.544105	0.50022	0	NA	NA	NA
PVP01_0007320.1-p1	0	5	96.87	93.916	85.03	4	89.74	87.475	82.22	5	53.24	52.234	49.65	4	99.6	96.6725	90.28	8	97.32	83.9838	36.12	4	74.98	73.6375	70.8	5	99.65	74.55	65.2	4	93.03	90.2975	84.81	8	97.91	95.1963	80.86	4	97.44	93.9825	87.13	9	0.585951	0.547502	0.50833	8	0.585951	0.545089	0.50833
PVP01_0007330.1-p1	0	9	96.87	90.3733	61.56	8	89.74	85.7037	76.14	6	53.24	47.29	32.31	5	99.56	90.99	73.72	12	97.32	84.5142	48.35	10	74.98	72.093	57.42	11	99.31	74.2191	15.98	9	93.03	85.8689	68.39	7	97.91	87.5514	48.49	7	97.44	92.1271	71.4	8	0.57477	0.541146	0.50578	6	0.57477	0.543778	0.508692
PVP01_0007350.1-p1	0	6	96.87	93.5517	83.76	8	89.74	86.3988	78.37	5	53.24	51.376	46.7	5	99.7	95.534	91.79	8	97.32	85.7325	53.66	7	74.98	71.94	66.04	4	99.2	84.9025	63.71	6	93.03	87.625	80.08	10	97.91	94.569	83.94	6	97.44	93.2883	87.92	9	0.610645	0.556191	0.50756	8	0.581214	0.549384	0.50756
PVP01_0007360.1-p1	0	6	96.87	90.175	70.21	5	89.74	78.836	58.9	5	53.24	49.212	41.5	5	99.7	93.886	73.38	7	97.32	92.7329	72.16	5	74.98	68.176	53.27	8	99.29	86.2288	65.34	6	93.03	87.3317	66.1	5	97.91	93.42	81.65	5	97.44	91.104	72.96	7	0.589897	0.550979	0.50467	1	0.589897	0.589897	0.589897
PVP01_0007370.1-p1	0	NA	NA	NA	NA	6	89.74	83.9817	71.63	NA	NA	NA	NA	NA	NA	NA	NA	NA	NA	NA	NA	NA	NA	NA	NA	7	99.16	93.3029	71.89	NA	NA	NA	NA	NA	NA	NA	NA	5	97.44	92.58	76.03	6	0.583664	0.55277	0.50156	1	0.565707	0.565707	0.565707
PVP01_0007380.1-p1	0	NA	NA	NA	NA	6	89.74	87.3683	82.91	NA	NA	NA	NA	NA	NA	NA	NA	NA	NA	NA	NA	NA	NA	NA	NA	5	99.47	95.232	83.64	NA	NA	NA	NA	NA	NA	NA	NA	NA	NA	NA	NA	8	0.611245	0.544819	0.501333	1	0.611245	0.611245	0.611245
PVP01_0007390.1-p1	0	NA	NA	NA	NA	6	89.74	84.0183	68.8	NA	NA	NA	NA	NA	NA	NA	NA	NA	NA	NA	NA	NA	NA	NA	NA	NA	NA	NA	NA	NA	NA	NA	NA	NA	NA	NA	NA	NA	NA	NA	NA	8	0.609377	0.569175	0.535648	0	NA	NA	NA
PVP01_0007400.1-p1	0	NA	NA	NA	NA	4	89.74	86.9475	82.09	NA	NA	NA	NA	5	99.7	93.458	79.88	5	97.32	85.068	52.6	NA	NA	NA	NA	NA	NA	NA	NA	NA	NA	NA	NA	NA	NA	NA	NA	NA	NA	NA	NA	7	0.642521	0.571661	0.540174	0	NA	NA	NA
PVP01_0007410.1-p1	0	NA	NA	NA	NA	5	89.74	85.706	79.39	NA	NA	NA	NA	NA	NA	NA	NA	NA	NA	NA	NA	NA	NA	NA	NA	6	99.02	87.9617	59.68	6	93.03	90.0533	80.89	NA	NA	NA	NA	6	97.44	94.63	85.63	9	0.627775	0.561209	0.515407	0	NA	NA	NA
PVP01_0007420.1-p1	0	NA	NA	NA	NA	7	89.74	87.2571	78.19	NA	NA	NA	NA	NA	NA	NA	NA	NA	NA	NA	NA	NA	NA	NA	NA	NA	NA	NA	NA	NA	NA	NA	NA	NA	NA	NA	NA	NA	NA	NA	NA	9	0.622422	0.561535	0.50289	0	NA	NA	NA
PVP01_0007440.1-p1	0	NA	NA	NA	NA	7	89.74	82.5771	70.26	5	53.24	49.522	39.99	NA	NA	NA	NA	NA	NA	NA	NA	NA	NA	NA	NA	NA	NA	NA	NA	NA	NA	NA	NA	6	97.91	92.585	70.27	NA	NA	NA	NA	9	0.601436	0.558165	0.50267	7	0.591958	0.559911	0.537403
PVP01_0007450.1-p1	0	NA	NA	NA	NA	5	89.74	88.422	85.54	NA	NA	NA	NA	NA	NA	NA	NA	NA	NA	NA	NA	NA	NA	NA	NA	NA	NA	NA	NA	NA	NA	NA	NA	6	97.91	94.7133	87.32	NA	NA	NA	NA	8	0.620959	0.552931	0.50022	7	0.620959	0.54913	0.50022
PVP01_0007460.1-p1	0	NA	NA	NA	NA	7	89.74	86.9186	77.92	5	53.24	49.006	36.17	NA	NA	NA	NA	NA	NA	NA	NA	NA	NA	NA	NA	8	99.65	87.5962	40.36	NA	NA	NA	NA	NA	NA	NA	NA	NA	NA	NA	NA	5	0.635442	0.561422	0.513756	0	NA	NA	NA
PVP01_0007470.1-p1	0	NA	NA	NA	NA	4	89.74	89.1125	88.49	NA	NA	NA	NA	NA	NA	NA	NA	NA	NA	NA	NA	NA	NA	NA	NA	4	99.64	84.455	39.56	NA	NA	NA	NA	NA	NA	NA	NA	NA	NA	NA	NA	7	0.616455	0.552573	0.52298	0	NA	NA	NA
PVP01_0007480.1-p1	0	NA	NA	NA	NA	9	89.74	86.92	83.96	NA	NA	NA	NA	NA	NA	NA	NA	NA	NA	NA	NA	NA	NA	NA	NA	8	99.65	93.0362	65.4	NA	NA	NA	NA	NA	NA	NA	NA	NA	NA	NA	NA	6	0.600148	0.556626	0.501055	1	0.589026	0.589026	0.589026
PVP01_0007490.1-p1	0	NA	NA	NA	NA	8	89.74	85.6975	71.43	NA	NA	NA	NA	NA	NA	NA	NA	NA	NA	NA	NA	NA	NA	NA	NA	NA	NA	NA	NA	NA	NA	NA	NA	NA	NA	NA	NA	NA	NA	NA	NA	6	0.58975	0.531663	0.50556	2	0.58975	0.553521	0.517293
PVP01_0007500.1-p1	0	NA	NA	NA	NA	6	89.74	85.26	68.54	NA	NA	NA	NA	NA	NA	NA	NA	NA	NA	NA	NA	NA	NA	NA	NA	13	98.99	82.5162	42.1	NA	NA	NA	NA	10	97.91	90.683	62.36	NA	NA	NA	NA	8	0.574493	0.544438	0.50272	3	0.574493	0.542533	0.508
PVP01_0007510.1-p1	0	NA	NA	NA	NA	7	89.74	86.4029	74.81	NA	NA	NA	NA	NA	NA	NA	NA	NA	NA	NA	NA	NA	NA	NA	NA	13	99.65	88.03	15.16	NA	NA	NA	NA	NA	NA	NA	NA	NA	NA	NA	NA	12	0.585113	0.541343	0.50067	11	0.569486	0.537363	0.50067
PVP01_0007520.1-p1	0	NA	NA	NA	NA	8	89.74	83.0362	76	NA	NA	NA	NA	NA	NA	NA	NA	NA	NA	NA	NA	NA	NA	NA	NA	NA	NA	NA	NA	NA	NA	NA	NA	NA	NA	NA	NA	6	97.44	94.6067	87.34	14	0.640501	0.541295	0.50367	0	NA	NA	NA
PVP01_0007530.1-p1	0	NA	NA	NA	NA	8	89.74	82.6838	60.63	NA	NA	NA	NA	NA	NA	NA	NA	NA	NA	NA	NA	NA	NA	NA	NA	10	99.65	93.784	82.76	NA	NA	NA	NA	NA	NA	NA	NA	NA	NA	NA	NA	3	0.603595	0.571134	0.517469	2	0.592336	0.554903	0.517469
PVP01_0007540.1-p1	0	NA	NA	NA	NA	7	89.74	83.9014	77.35	7	53.24	51.3829	46.27	5	99.65	95.102	91.39	8	97.32	88.04	67.11	7	74.98	70.0143	62.88	8	99.58	74.79	13.11	6	93.03	86.9	74.62	8	97.91	93.8925	82.26	5	97.44	93.41	87.27	9	0.582048	0.555013	0.50522	7	0.582048	0.558366	0.50876
PVP01_0007550.1-p1	0	8	96.87	91.48	69.17	7	89.74	86.1214	77.81	8	53.24	50.6213	42.11	4	99.4	96.275	90.09	9	97.32	93.8444	77.39	10	74.98	71.957	61.96	11	98.73	69.4764	13.71	8	93.03	90.08	76.03	8	97.91	91.5662	75.2	5	97.44	94.656	86.6	15	0.566055	0.520146	0.50089	7	0.540888	0.517327	0.50789
PVP01_0007560.1-p1	0	7	96.87	90.4071	77.91	5	89.74	78.372	62.14	8	53.24	49.6975	34.67	7	99.65	85.4857	73.73	6	97.32	91.395	72.84	6	74.98	67.3483	52.63	8	98.73	88.2138	76.51	6	93.03	86.9067	61.15	5	97.91	91.528	79.51	6	97.44	91.5017	67.16	8	0.607507	0.572008	0.540505	0	NA	NA	NA
PVP01_0007570.1-p1	0	3	96.87	92.35	86.23	6	89.74	86.595	83.44	4	53.24	50.315	47.76	4	99.7	97.8875	96.71	4	97.32	94.37	90.97	6	74.98	72.0733	69.22	7	99.51	94.5486	83.39	6	93.03	89.065	83.18	4	97.91	94.6125	92.23	4	97.44	95.3375	94.41	9	0.626993	0.562102	0.506557	0	NA	NA	NA
PVP01_0007580.1-p1	0	5	96.87	87.126	77.74	5	89.74	84.93	72.17	5	53.24	50.582	41.15	3	99.56	94.1367	84.36	9	97.32	87.5967	61.27	5	74.98	70.39	57.44	6	99.64	80.1867	57.76	6	93.03	87.2367	72.56	6	97.91	86.335	60.48	4	97.44	91.9925	78.49	7	0.589752	0.559027	0.50117	6	0.576343	0.553906	0.50117
PVP01_0007590.1-p1	0	8	96.87	90.2163	69.61	6	89.74	87.965	80.26	7	53.24	52.4271	48.02	3	99.59	94.69	84.91	5	97.32	93.602	79.16	8	74.98	72.36	64.5	7	99.31	85.0786	63.85	7	93.03	89.8857	77.24	6	97.91	94.8183	82.24	4	97.44	94.01	84.11	12	0.637018	0.549197	0.50067	0	NA	NA	NA
PVP01_0007600.1-p1	0	5	96.87	89.316	72.54	8	89.74	85.0725	64.5	5	53.24	50.516	44.72	4	99.63	95.1275	84.58	9	97.32	88.6	63.94	7	74.98	71.43	55.5	6	99.65	83.9433	63.85	7	93.03	87.8457	68.44	8	97.91	93.775	75.57	5	97.44	94.004	82.28	8	0.612968	0.558206	0.516145	0	NA	NA	NA
PVP01_0007610.1-p1	0	6	96.87	87.8033	71.02	8	89.74	85.9775	70.47	6	53.24	48.7383	38.47	6	99.57	93.1317	79.89	7	97.32	85.09	62.34	8	74.98	71.64	57.9	7	99.63	73.8471	15.13	7	93.03	86.9986	69.01	6	97.91	88.59	65.26	6	97.44	92.6367	78.81	12	0.636209	0.550183	0.50544	0	NA	NA	NA
PVP01_0007620.1-p1	0	6	96.87	90.2017	73.92	3	89.74	83.4067	71.98	5	53.24	51.14	45.44	5	99.7	92.54	84.53	8	97.32	91.65	69.93	6	74.98	70.65	51.79	12	99.65	88.1867	75.67	6	93.03	89.31	73.42	5	97.91	90.506	71.63	NA	NA	NA	NA	8	0.618536	0.563083	0.52966	0	NA	NA	NA
PVP01_0007630.1-p1	0	NA	NA	NA	NA	8	89.74	82.7425	65.54	8	53.24	49.9625	41.4	NA	NA	NA	NA	NA	NA	NA	NA	NA	NA	NA	NA	13	99.34	75.4185	15.26	NA	NA	NA	NA	NA	NA	NA	NA	NA	NA	NA	NA	9	0.618152	0.555814	0.51161	0	NA	NA	NA
PVP01_0007640.1-p1	0	NA	NA	NA	NA	7	89.74	87.1171	74.6	NA	NA	NA	NA	NA	NA	NA	NA	NA	NA	NA	NA	NA	NA	NA	NA	9	99.64	86.2789	41.83	7	93.03	88.49	73.52	NA	NA	NA	NA	NA	NA	NA	NA	9	0.651445	0.563486	0.5085	0	NA	NA	NA
PVP01_0007650.1-p1	0	NA	NA	NA	NA	6	89.74	86.115	77.86	9	53.24	51.4044	44.83	NA	NA	NA	NA	NA	NA	NA	NA	NA	NA	NA	NA	13	99.08	90.1131	66.49	NA	NA	NA	NA	NA	NA	NA	NA	NA	NA	NA	NA	12	0.591304	0.542813	0.507266	0	NA	NA	NA
PVP01_0007660.1-p1	0	NA	NA	NA	NA	5	89.74	86.954	79.1	5	53.24	50.666	46.79	6	99.7	97.0733	92.42	NA	NA	NA	NA	NA	NA	NA	NA	8	99.65	69.56	13.11	NA	NA	NA	NA	NA	NA	NA	NA	NA	NA	NA	NA	10	0.622266	0.558522	0.50189	9	0.622266	0.55213	0.50189
PVP01_0007670.1-p1	0	NA	NA	NA	NA	9	89.74	83.91	69.96	8	53.24	49.2212	37.85	NA	NA	NA	NA	NA	NA	NA	NA	NA	NA	NA	NA	11	99.29	73.44	15.13	NA	NA	NA	NA	NA	NA	NA	NA	8	97.44	93.475	77.26	8	0.574404	0.544662	0.505555	2	0.557588	0.554022	0.550456
PVP01_0007680.1-p1	0	NA	NA	NA	NA	6	89.74	84.715	72.75	NA	NA	NA	NA	NA	NA	NA	NA	NA	NA	NA	NA	NA	NA	NA	NA	NA	NA	NA	NA	NA	NA	NA	NA	NA	NA	NA	NA	5	97.44	90.128	73.87	6	0.592596	0.562523	0.536999	2	0.592596	0.576242	0.559889
PVP01_0007700.1-p1	0	6	96.87	88.7267	62.03	7	89.74	82.2186	59.77	7	53.24	47.7286	33.27	8	99.7	93.4762	73.29	8	97.32	88.365	52.43	8	74.98	69.5337	44.07	6	99.52	75.93	48.28	7	93.03	85.27	60.11	8	97.91	91.9237	68.82	7	97.44	91.9557	67.13	7	0.613981	0.559282	0.504335	1	0.613981	0.613981	0.613981
PVP01_0007710.1-p1	0	9	96.87	92.2744	73.12	7	89.74	87.1357	80.83	7	53.24	50.8329	41.03	6	99.7	95.2467	78.41	10	97.32	86.357	49.43	9	74.98	72.1278	61.38	9	99.65	86.6156	57.17	8	93.03	88.4537	71.63	8	97.91	90.8612	61.98	5	97.44	91.028	72.92	6	0.586345	0.564418	0.525642	2	0.586345	0.566659	0.546974
PVP01_0007720.1-p1	0	7	96.87	94.9543	89.54	7	89.74	86.6386	79.36	6	53.24	51.6917	48.55	5	99.16	97.604	94.16	7	97.32	94.9943	84.25	6	74.98	72.5083	66.87	6	99.3	73.925	15.35	7	93.03	89.96	80.96	5	97.91	93.786	81.92	5	97.44	95.374	90.27	7	0.608948	0.556009	0.51256	0	NA	NA	NA
PVP01_0007730.1-p1	0	6	96.87	93.3517	80.72	6	89.74	87.3117	78.91	4	53.24	51.485	47.97	5	99.69	96.444	92.36	9	97.32	90.1133	61.97	6	74.98	72.1183	66.63	9	99.65	71.1044	32.96	6	93.03	88.895	81.78	6	97.91	93.9933	79.75	5	97.44	94.056	89.37	7	0.586881	0.539196	0.50333	5	0.586881	0.533074	0.50333
PVP01_0007740.1-p1	0	9	96.87	91.5144	70.45	7	89.74	85.8614	70.12	6	53.24	51.0233	44.15	6	99.48	95.9583	83.69	8	97.32	89.4387	68.04	7	74.98	69.41	46.88	7	99.62	89.91	57.6	8	93.03	86.5125	66.36	6	97.91	92.46	78.95	7	97.44	93.5929	80.84	11	0.634248	0.553548	0.50067	0	NA	NA	NA
PVP01_0007750.1-p1	0	6	96.87	90.0983	73.5	5	89.74	86.456	78.91	6	53.24	51.6133	47.81	5	99.47	95.946	90.62	8	97.32	92.5825	77.59	7	74.98	73.6229	68.44	8	99.58	84.42	60.33	7	93.03	87.2186	72.31	8	97.91	95.5687	88.14	5	97.44	94.602	87.56	13	0.65104	0.545588	0.50244	0	NA	NA	NA
PVP01_0007760.1-p1	0	6	96.87	91.7283	72.55	6	89.74	85.69	78.18	5	53.24	51.894	47.66	3	99.63	96.2767	91.74	6	97.32	92.47	73.97	6	74.98	71.2983	64.31	9	99.65	84.9	66.17	6	93.03	90.0783	77.73	6	97.91	94.1183	85.72	4	97.44	94.285	87.34	10	0.614256	0.554863	0.50815	0	NA	NA	NA
PVP01_0007770.1-p1	0	9	96.87	92.55	83.24	7	89.74	84.2371	76.64	9	53.24	50.5133	38.53	6	99.28	92.5783	76.21	10	97.32	87.483	48.28	10	74.98	70.15	56.96	6	99.1	74.5983	12.97	9	93.03	86.2311	70	8	97.91	89.0775	63.59	8	97.44	90.7275	76.08	6	0.57258	0.546947	0.50122	1	0.566257	0.566257	0.566257
PVP01_0007780.1-p1	0	9	96.87	93.0567	86.77	8	89.74	84.8688	81.46	6	53.24	48.565	43.75	9	99.7	94.8156	91.16	8	97.32	94.1012	80.79	10	74.98	70.908	65.44	8	99.04	90.465	57.37	9	93.03	86.8767	79.68	6	97.91	93.7033	85.64	5	97.44	92.102	89.26	12	0.604483	0.552232	0.501555	11	0.604483	0.547981	0.501555
PVP01_0007790.1-p1	0	NA	NA	NA	NA	NA	NA	NA	NA	NA	NA	NA	NA	NA	NA	NA	NA	NA	NA	NA	NA	NA	NA	NA	NA	NA	NA	NA	NA	NA	NA	NA	NA	NA	NA	NA	NA	NA	NA	NA	NA	1	0.592772	0.592772	0.592772	0	NA	NA	NA
PVP01_0007800.1-p1	0	6	96.87	87.285	64.5	6	89.74	83.8617	71.97	4	53.24	50.705	43.85	4	99.7	91.9925	87.33	6	97.32	90.9317	72.16	6	74.98	71.3617	59.96	9	99.63	66.82	14.16	6	93.03	87.295	70.03	7	97.91	95.4829	81.34	4	97.44	92.8525	80.84	3	0.63821	0.598356	0.558485	2	0.63821	0.598348	0.558485
PVP01_0007810.1-p1	0	6	96.87	90.89	75.13	7	89.74	85.37	73.62	6	53.24	51.0067	44.5	5	99.7	97.268	93.3	7	97.32	91.2529	76.65	5	74.98	69.612	59.05	8	99.48	69.8388	14.02	5	93.03	88.14	78.08	8	97.91	94.7562	80.03	5	97.44	94.594	88.25	9	0.622459	0.548132	0.50467	0	NA	NA	NA
PVP01_0007820.1-p1	0	4	96.87	90.475	78.19	5	89.74	88.626	85.35	3	53.24	50.2167	44.31	4	99.7	93.53	88.03	5	97.32	93.584	81.4	8	74.98	71.2212	60.61	5	99.64	88.372	73.06	5	93.03	88.702	73.77	7	97.91	93.2414	75.6	4	97.44	90.9475	84.42	6	0.592476	0.548059	0.506578	5	0.592476	0.54232	0.506578
PVP01_0007830.1-p1	0	7	96.87	89.7843	72.28	8	89.74	84.6988	80.48	7	53.24	51.5957	47.06	7	99.16	97.7143	91.78	9	97.32	91.8622	75.48	8	74.98	70.8563	66.69	8	99.65	87.985	55.17	8	93.03	89.83	78.98	9	97.91	90.3944	78.59	8	97.44	95.1025	88.11	13	0.622187	0.549695	0.50044	11	0.622187	0.543895	0.50044
PVP01_0007840.1-p1	0	6	96.87	88.1783	64.55	7	89.74	86.0986	75.92	7	53.24	50.5371	44.86	7	99.7	95.2214	89.54	8	97.32	90.4463	73.02	11	74.98	73.0255	63.64	6	99.52	86.0433	46.28	8	93.03	86.58	68.64	11	97.91	94.2909	77.35	6	97.44	91.9767	87.19	11	0.580815	0.545024	0.50167	6	0.580815	0.547622	0.50167
PVP01_0007860.1-p1	0	NA	NA	NA	NA	6	89.74	84.615	70.71	7	53.24	50.7586	41.14	6	99.66	96.0417	85.72	10	97.32	91.727	63.96	7	74.98	71.9386	62.27	10	99.56	74.784	46.28	7	93.03	86.85	63.84	10	97.91	91.82	61.84	5	97.44	92.048	77.56	9	0.624645	0.560929	0.516169	0	NA	NA	NA
PVP01_0007870.1-p1	0	NA	NA	NA	NA	8	89.74	85.3	73.5	NA	NA	NA	NA	9	99.7	92.5322	81.93	10	97.32	93.008	78.01	NA	NA	NA	NA	11	99.53	73.8109	12.97	9	93.03	88.0178	74.52	8	97.91	93.66	84.6	7	97.44	90.5543	79.42	10	0.63796	0.55092	0.50733	0	NA	NA	NA
PVP01_0007880.1-p1	0	9	96.87	88.9211	51.31	9	89.74	81.7278	51.36	10	53.24	46.962	30.62	8	99.65	89.8725	63.41	10	97.32	81.116	40	10	74.98	67.871	37.83	10	99.58	75.554	7.04	12	93.03	83.79	47.17	8	97.91	86.8088	53.99	8	97.44	86.0438	55.51	5	0.587255	0.558935	0.518945	2	0.583977	0.560391	0.536806
PVP01_0007890.1-p1	0	4	96.87	91.395	80.5	5	89.74	87.334	80.71	4	53.24	51.8475	48.37	4	99.7	97.3475	90.9	7	97.32	92.3314	74.26	7	74.98	73.1986	65.5	9	99.64	82.0844	15.07	5	93.03	87.762	72.31	5	97.91	92.678	77.44	4	97.44	94.955	87.92	8	0.59601	0.557043	0.510528	7	0.573602	0.551477	0.510528
PVP01_0007900.1-p1	0	7	96.87	93.7514	81.35	6	89.74	87.805	80.87	5	53.24	51.4	44.92	2	99.12	94.335	89.55	8	97.32	88.6325	73.13	7	74.98	73.0729	65.82	9	99.27	72.6544	17.18	8	93.03	89.7938	76.55	5	97.91	91.582	77.4	4	97.44	94.77	87.28	16	0.618991	0.544858	0.507555	12	0.618991	0.547099	0.507555
PVP01_0007910.1-p1	0	5	96.87	91.018	78.28	6	89.74	85.5533	83.57	3	53.24	51.44	50.32	4	99.7	98.6225	97.25	6	97.32	93.9383	88.93	7	74.98	72.4886	69.77	7	99.61	77.08	14.02	5	93.03	90.622	86.94	8	97.91	94.2188	87.75	5	97.44	95.744	94.44	15	0.652269	0.542021	0.50022	0	NA	NA	NA
PVP01_0007920.1-p1	0	5	96.87	94.238	84.79	4	89.74	87.4575	83.96	5	53.24	52.49	51.39	4	99.59	96.995	95.13	7	97.32	95.3114	90.35	5	74.98	74.456	73.4	8	99.58	66.5387	24.3	6	93.03	91.59	87.25	6	97.91	95.9233	92.92	5	97.44	96.056	93.9	11	0.616503	0.553489	0.50951	10	0.616503	0.550649	0.50951
PVP01_0007930.1-p1	0	NA	NA	NA	NA	5	89.74	88.188	84.82	6	53.24	51.84	49.56	5	99.65	97.05	95.17	6	97.32	90.5333	59.69	8	74.98	73.7212	70.19	5	99.38	70.788	15.41	7	93.03	91.0457	83.91	10	97.91	95.925	84.98	5	97.44	96.398	93.03	10	0.588463	0.546834	0.505945	9	0.588463	0.542445	0.505945
PVP01_0007940.1-p1	0	5	96.87	92.992	81.73	5	89.74	86.118	80.95	6	53.24	51.3833	49.47	7	99.7	97.28	94.07	5	97.32	86.21	52.43	8	74.98	73.1725	63.61	6	99.65	85.66	32.56	7	93.03	90.1814	83.9	6	97.91	90.7983	69.19	4	97.44	94.9925	88.03	11	0.570059	0.535447	0.50144	0	NA	NA	NA
PVP01_0007950.1-p1	0	3	96.87	91.84	81.91	5	89.74	84.496	73.76	4	53.24	49.6675	42.94	4	99.7	94.9375	86.7	4	97.32	86.79	72.22	4	74.98	70.3875	60.15	7	99.65	94.53	84.22	4	93.03	83.965	69.27	3	97.91	92.49	81.73	4	97.44	90.2175	78.09	4	0.666	0.585283	0.52161	0	NA	NA	NA
PVP01_0007970.1-p1	0	10	96.87	88.247	75.83	9	89.74	85.5978	75.7	5	53.24	48.384	35.22	4	99.17	89.145	72.4	9	97.32	88.9411	58.08	9	74.98	71.2822	58.99	9	99.33	90.9789	77.53	9	93.03	85.5844	65.75	7	97.91	91.5286	65.8	5	97.44	89.83	72.28	13	0.605337	0.543089	0.50044	12	0.602275	0.537902	0.50044
PVP01_0007980.1-p1	0	6	96.87	89.215	64.1	4	89.74	80.03	64.11	5	53.24	50.282	41.03	4	99.69	92.18	75.36	8	97.32	90.19	66.95	8	74.98	71.2362	52.98	8	99.65	83.655	32.86	7	93.03	85.0657	56.93	7	97.91	91.6743	71.35	5	97.44	90.636	72.71	4	0.598464	0.546683	0.501555	0	NA	NA	NA
PVP01_0007990.1-p1	0	7	96.87	84.8057	61.74	6	89.74	83.1117	69.43	5	53.24	49.47	43.99	7	99.7	94.6814	84.14	5	97.32	90.192	72.17	5	74.98	68.776	58.65	9	99.35	75.5	13.11	6	93.03	86.3533	70.39	6	97.91	89.54	77.19	5	97.44	89.93	79.87	5	0.590568	0.556723	0.510335	1	0.590568	0.590568	0.590568
PVP01_0008000.1-p1	0	7	96.87	89.6729	83.87	5	89.74	87.428	80.77	6	53.24	50.11	44.55	5	99.66	94.338	87.08	8	97.32	94.2925	86.22	8	74.98	72.805	67.17	7	99.65	91.2971	81.01	8	93.03	90.08	83.2	9	97.91	92.7544	83.3	5	97.44	92.134	85.47	6	0.557317	0.528929	0.507927	1	0.525485	0.525485	0.525485
PVP01_0008010.1-p1	0	9	96.87	88.3789	65.72	8	89.74	84.8187	72.6	9	53.24	50.8944	44.41	7	99.39	93.6129	82.59	7	97.32	84.6929	46.5	9	74.98	71.8333	63.86	8	99.06	75.0387	14.02	9	93.03	88.1133	73.99	9	97.91	92.3456	75.12	8	97.44	92.5925	77.22	6	0.571827	0.551498	0.532604	1	0.545538	0.545538	0.545538
PVP01_0008020.1-p1	0	9	96.87	87.3911	72.09	7	89.74	87.6886	81.16	6	53.24	51.7717	45.53	4	99.64	96.3	90.72	7	97.32	94.4357	82.17	7	74.98	73.3229	68.23	9	99.57	64.0356	13.06	7	93.03	89.94	81.82	7	97.91	95.3214	88.32	5	97.44	94.76	87.52	10	0.612462	0.551743	0.501	8	0.612462	0.544277	0.501
PVP01_0008030.1-p1	0	NA	NA	NA	NA	6	89.74	86.8083	76.75	6	53.24	49.8167	40.35	6	99.7	94.09	71.75	8	97.32	81.7825	50.46	NA	NA	NA	NA	10	99.65	85.22	57.94	8	93.03	88.21	67.84	6	97.91	92.9033	80.82	5	97.44	92.396	73.98	8	0.626303	0.559576	0.50356	0	NA	NA	NA
PVP01_0008040.1-p1	0	NA	NA	NA	NA	5	89.74	88.474	83.57	5	53.24	50.676	43.03	5	99.66	97.186	87.91	7	97.32	95.4786	88.82	NA	NA	NA	NA	6	99.64	73.7617	27.25	6	93.03	91.2233	83.15	6	97.91	92.9967	79.13	4	97.44	94.155	84.41	10	0.626728	0.547986	0.50167	0	NA	NA	NA
PVP01_0008050.1-p1	0	11	96.87	93.6373	87.38	8	89.65	87.8413	79.11	7	53.24	52.1043	47.05	7	99.39	96.2886	92.07	7	97.32	89.8814	52.31	8	74.94	73.2825	64.54	9	99.64	81.6922	13.11	10	93.03	90.128	81.12	9	97.91	93.5589	82.2	6	97.44	96.1083	89.62	12	0.633186	0.54277	0.50022	0	NA	NA	NA
PVP01_0008060.1-p1	0	8	96.87	92.345	71.38	7	89.65	86.4729	78.6	7	53.09	50.3143	40.38	7	99.57	96.1214	81.74	8	97.32	88.7625	52.02	7	74.94	71.53	58.32	7	99.19	75.5429	14.02	8	93.03	87.5812	68.02	8	97.9	91.715	69.33	7	97.42	93.7943	82.5	6	0.573662	0.550479	0.51511	1	0.573662	0.573662	0.573662
PVP01_0008070.1-p1	0	4	96.87	88.99	76.39	5	89.74	83.152	73.61	5	53.24	49.6	40.45	3	99.68	90.13	75.71	5	97.32	92.32	79.42	6	74.98	71.5517	57.6	6	99.64	86.9267	73.57	5	93.03	87.726	72.98	5	97.91	90.21	78.74	4	97.44	89.325	72.06	7	0.602758	0.558908	0.50156	1	0.602758	0.602758	0.602758
PVP01_0008080.1-p1	0	9	96.87	91.4778	75.25	7	89.74	86.1443	81.02	6	53.24	50.43	43.2	6	99.66	95.2567	90.76	6	97.32	91.9733	79.53	7	74.98	71.7714	63.82	11	99.65	86.3127	64.32	6	93.03	86.7767	77.84	7	97.91	92.9514	76.73	5	97.44	94.538	88.67	10	0.58848	0.536176	0.50011	3	0.578276	0.528815	0.50339
PVP01_0008090.1-p1	0	3	96.87	90.23	80.1	9	89.74	83.7211	76.73	5	53.24	49.266	43.6	7	99.7	94.0871	88.14	6	97.32	91.3917	72.58	8	74.98	69.4875	58.61	7	99.65	72.4243	26.41	6	93.03	86.9233	75.98	3	97.91	89.1833	72.74	5	97.44	90.118	81.63	10	0.6125	0.555613	0.50056	8	0.6125	0.552021	0.50056
PVP01_0008100.1-p1	0	3	96.87	95.9633	94.16	2	89.74	86.655	83.57	2	53.24	51.825	50.41	2	99.7	98.515	97.33	4	97.32	95.5475	90.33	3	74.98	73.35	70.1	6	99.65	93.815	85.78	4	93.03	91.555	87.33	3	97.91	93.4133	84.48	2	97.44	95.955	94.47	5	0.641183	0.552313	0.503	0	NA	NA	NA
PVP01_0008110.1-p1	0	4	96.87	90.36	78.27	6	89.74	87.5817	83.57	3	53.24	52.0633	50.31	3	99.7	98.74	97.25	4	97.32	95.1675	88.93	6	74.98	73.205	69.77	10	99.62	76.478	14.02	6	93.03	91.5567	86.93	3	97.91	94.51	87.75	4	97.44	96.665	94.44	13	0.644583	0.553098	0.50167	0	NA	NA	NA
PVP01_0008120.1-p1	0	4	96.87	85.355	68.63	4	89.74	85.225	77.56	4	53.24	50.19	45.64	4	99.7	96.44	89.99	6	97.32	92.3283	82.51	5	74.98	72.764	68.57	9	99.63	85.4222	53.28	6	93.03	88.3233	72.57	6	97.91	95.1767	88.39	5	97.44	94.808	87.55	8	0.590147	0.556986	0.522	0	NA	NA	NA
PVP01_0008130.1-p1	0	4	96.87	95.1	89.87	6	89.74	87.2767	79.77	5	53.24	50.918	44.42	3	99.5	94.93	86.34	5	97.32	92.782	79.98	6	74.98	72.8067	65.71	7	99.65	93.8771	86.72	7	92.95	88.9157	78.06	7	97.91	94.0314	79.39	5	97.44	93.746	84.72	4	0.560322	0.551796	0.536062	1	0.552967	0.552967	0.552967
PVP01_0008140.1-p1	0	4	96.87	91.545	79.7	4	89.74	88.045	84.71	4	53.24	52.27	50.24	4	99.7	96.4425	90.94	6	97.32	84.5417	52.1	7	74.98	74.3757	71.69	11	99.47	80.6118	43.49	5	93.03	90.588	84.55	6	97.91	93.9217	81.52	4	97.44	94.24	88.71	7	0.589771	0.546986	0.505187	2	0.54602	0.535939	0.525857
PVP01_0008150.1-p1	0	4	96.87	87.5975	74.74	5	89.74	82.144	64.4	6	53.24	48.3317	38.27	7	99.7	93.0371	77.35	6	97.32	80.15	35.39	7	74.98	67.2171	44.34	7	99.65	73.6443	13.17	6	93.03	86.9933	74.74	8	97.91	90.9813	63.73	6	97.44	88.1267	70.48	9	0.582071	0.550636	0.518413	3	0.576234	0.552888	0.521976
PVP01_0008160.1-p1	0	5	96.87	89.488	73.12	6	89.74	88.1883	82.48	6	53.24	50.5067	41.98	5	99.66	95.808	84.96	7	97.32	94.1343	82.63	6	74.98	72.6583	64.69	7	99.28	91.57	62.02	7	93.03	89.3257	76.54	7	97.91	92.4814	78.66	5	97.44	94.106	84.11	4	0.569387	0.55423	0.526304	1	0.563908	0.563908	0.563908
PVP01_0008170.1-p1	0	4	96.87	91.2925	77.78	5	89.74	86.966	78.31	6	53.24	51.69	48.18	4	99.66	96.64	92.68	6	97.32	94.4033	84.42	5	74.98	73.146	66.47	9	99.61	59.97	14.02	6	93.03	90.5183	80.39	6	97.91	94.25	77.71	4	97.44	95.405	89.4	10	0.595369	0.547551	0.50022	9	0.580405	0.542238	0.50022
PVP01_0008180.1-p1	0	7	96.87	90.5643	64.89	6	89.74	86.1267	73.77	6	53.24	50.78	42.87	4	99.69	93.675	78.14	7	97.32	89.1357	55.57	7	74.98	72.4571	61.01	6	99.25	65.8433	7.04	8	93.03	88.5525	66.71	8	97.91	93.4575	72.81	5	97.44	93.474	80.94	9	0.608296	0.567105	0.540636	8	0.608296	0.565301	0.540636
PVP01_0008190.1-p1	0	3	96.87	89.6667	77.05	5	89.74	86.7	78.64	3	53.24	51.3233	47.94	3	99.16	96.3967	92.33	5	97.32	86.098	72.16	4	74.98	71.7	64.1	10	99.65	71.613	15.1	3	93.03	89.3267	82.53	4	97.91	86.48	58.74	3	97.44	93.59	87.31	8	0.630139	0.563002	0.519455	0	NA	NA	NA
PVP01_0008200.1-p1	0	9	96.87	90.8511	68.53	7	89.74	84.27	76.63	9	53.24	51.6156	48.87	9	99.7	96.8278	91.39	11	97.32	91.3418	82.46	8	74.98	72.4562	68.91	8	99.6	74.8037	22.52	10	93.03	88.489	76.2	11	97.91	93.9518	86.95	9	97.44	93.6022	88.19	11	0.613563	0.553635	0.50456	9	0.613563	0.555576	0.50456
PVP01_0008210.1-p1	0	4	96.87	85.6925	69.85	6	89.74	87.3667	77.92	3	53.24	49.2667	42.38	5	99.7	95.876	90.31	5	97.32	87.444	56.2	8	74.98	72.9025	62.93	11	99.52	79.7027	14.21	7	93.03	89.8514	77.06	5	97.91	92.086	75.48	5	97.44	95.17	86.64	7	0.612028	0.566794	0.531777	0	NA	NA	NA
PVP01_0008230.1-p1	0	6	96.87	92.5083	85.73	7	89.74	86.8114	83.07	6	53.24	51.6383	49.6	5	99.21	98.104	96.09	5	97.32	92.326	79.73	7	74.98	72.04	67.05	9	99.26	92.3289	75.89	7	93.03	89.8014	84.37	8	97.91	94.1587	84.81	7	97.44	96.1143	94.05	13	0.588885	0.542741	0.50056	0	NA	NA	NA
PVP01_0008240.1-p1	0	7	96.87	87.7314	67.68	7	89.74	83.49	75.02	6	53.24	50.6883	40.75	6	99.7	94.21	88.05	6	97.32	90.02	61.29	7	74.98	67.7014	49.64	9	99.65	73.1889	13.11	7	93.03	86.6214	71.5	5	97.91	91.88	74.99	5	97.44	93.51	80.98	2	0.636813	0.615822	0.59483	1	0.636813	0.636813	0.636813
PVP01_0008250.1-p1	0	7	96.87	91.9057	75.31	7	89.65	83.5629	78.61	9	53.24	48.9656	42.87	8	99.57	94.2788	90.64	10	97.32	93.223	84.78	8	74.93	71.0525	65.31	7	99.31	80.9871	12.97	9	93.03	87.3022	76.89	9	97.91	93.8511	86.58	8	97.42	91.7313	86.81	9	0.591	0.546103	0.51496	3	0.591	0.54876	0.51496
PVP01_0008260.1-p1	0	10	96.87	87.6	69.61	8	89.74	86.5525	76.08	8	53.09	49.045	35.36	6	99.33	92.95	78.59	10	97.32	94.755	81.98	10	74.98	71.537	57.97	7	99.51	87.0929	41.21	9	93.03	87.0811	68.07	9	97.91	91.9022	61.85	9	97.44	93.3089	75.81	9	0.610968	0.541273	0.501775	2	0.610968	0.577372	0.543776
PVP01_0008270.1-p1	0	NA	NA	NA	NA	7	89.72	85.0643	71.24	7	53.24	50.5357	38.67	6	99.67	93.6617	72.44	8	97.32	92.16	65.42	12	74.98	72.4758	62.32	9	99.52	81.3	24.21	9	93.03	86.9244	59.98	7	97.91	94.4014	80.97	8	97.44	93.3988	73.77	11	0.602733	0.549214	0.507822	0	NA	NA	NA
PVP01_0008280.1-p1	0	8	96.87	88.1575	53.17	7	89.74	85.2229	63.97	7	53.24	48.8871	32.52	8	99.7	95.465	72.8	11	97.32	93.24	69.43	11	74.98	71.8255	51.16	11	99.64	83.3427	42.47	9	93.03	86.8878	56.9	10	97.91	91.3	63.25	7	97.44	93.6557	73.69	2	0.572083	0.541486	0.51089	0	NA	NA	NA
PVP01_0008290.1-p1	0	NA	NA	NA	NA	6	89.74	83.64	64.86	6	53.24	50.7	39.26	4	99.35	93.0825	74.58	9	97.32	91.7033	67.42	9	74.98	72.12	52.27	7	99.65	87.1843	57.99	7	93.03	87.6186	59.87	8	97.91	94.2387	73.08	6	97.44	93.58	74.46	8	0.580325	0.525909	0.50161	3	0.580325	0.530942	0.50161
PVP01_0008300.1-p1	0	10	96.87	91.206	68.98	7	89.74	83.2429	66.36	8	53.24	48.7863	39.81	9	99.7	94.6533	85.57	10	97.32	90.723	68.72	8	74.98	69.805	51.83	12	99.65	84.8467	65.3	8	93.03	87.3762	69.61	12	97.91	91.935	73.48	8	97.44	93.2313	77.46	10	0.594929	0.55252	0.50244	9	0.594929	0.548353	0.50244
PVP01_0008310.1-p1	0	7	96.87	90.9814	70.99	6	89.74	88.1233	83.23	5	53.22	49.762	42.24	4	99.65	96.0025	86.9	7	97.32	91.4486	75.06	7	74.98	73.2329	64.96	9	99.1	82.8322	24.3	8	93.03	88.8187	69.8	7	97.79	93.5129	70.42	5	97.44	93.998	80.47	10	0.638962	0.5591	0.50044	0	NA	NA	NA
PVP01_0008320.1-p1	0	7	96.87	93.2643	81.91	9	89.74	85.8056	80.32	7	53.24	48.0571	39.72	7	99.65	94.62	85.13	8	97.29	93.0312	82.04	9	74.98	71.0867	65.27	10	99.65	94.22	75.28	9	93.03	87.3044	77.48	9	97.91	92.7033	82.67	6	97.44	92.67	84.7	11	0.572445	0.540227	0.5035	10	0.56758	0.537005	0.5035
PVP01_0008330.1-p1	0	8	96.87	88.7338	70.21	8	89.74	85.7562	69.47	6	53.24	49.4633	38.41	5	99.65	90.74	75.16	9	97.32	87.0244	63.27	8	74.98	70.635	46.82	10	99.65	84.353	57.26	8	93.03	85.3088	65.66	8	97.91	93.9112	79.47	4	97.44	89.775	73.46	11	0.566478	0.536816	0.50328	9	0.565766	0.537246	0.503835
PVP01_0008350.1-p1	0	8	96.87	89.855	70.07	6	89.74	86.9283	78.91	6	53.24	51.0583	45.58	5	99.65	96.64	90.14	7	97.32	93.4614	82.37	7	74.98	73.7186	68.44	8	99.57	78.5613	12.97	6	93.03	88.9983	77.22	7	97.91	95.6086	88.14	5	97.44	94.462	87.56	10	0.604491	0.554688	0.508183	9	0.595047	0.549154	0.508183
PVP01_0008360.1-p1	0	6	96.87	93.7383	90.26	5	89.74	88.58	87.04	6	53.24	52.335	51.05	6	99.65	98.2683	96.73	5	97.32	95.946	90.71	7	74.98	73.7943	71.51	6	99.65	91.9167	63.85	7	93.03	91.6029	88.74	8	97.91	93.9287	85.38	5	97.44	95.31	93.88	9	0.609813	0.552734	0.507225	8	0.573511	0.545599	0.507225
PVP01_0008370.1-p1	0	NA	NA	NA	NA	7	89.74	85.9571	77.89	3	53.24	51.41	47.77	3	99.7	94.99	92.16	7	97.32	91.1243	72.16	5	74.98	71.558	65.25	7	99.17	81.9829	59.07	4	93.03	89.41	79.71	5	97.91	91.74	75.88	4	97.44	93.435	89.27	10	0.640219	0.561254	0.5075	0	NA	NA	NA
PVP01_0008380.1-p1	0	3	96.87	93.4333	88.13	3	89.74	87.9	84.26	3	53.24	52.5567	51.21	3	99.66	98.3433	97.67	4	97.32	95.56	92.79	3	74.98	73.8933	71.73	6	99.65	93.54	88.48	3	93.03	91.9	89.66	4	97.91	95.735	93.62	2	97.44	96.13	94.82	7	0.622726	0.547169	0.50133	5	0.622726	0.543729	0.50133
PVP01_0008390.1-p1	0	5	96.87	94.156	91.23	4	89.74	86.8425	81.17	4	53.24	51.1475	46.31	4	99.14	97.1125	91.56	6	97.32	91.5833	78.48	5	74.98	71.56	64.53	6	99.65	95.81	91.82	5	93.03	89.564	80.96	7	97.91	95.3971	85.56	4	97.44	94.285	88.17	6	0.61165	0.579604	0.546234	0	NA	NA	NA
PVP01_0008400.1-p1	0	NA	NA	NA	NA	6	89.74	82.4467	72.65	NA	NA	NA	NA	3	99.13	91.3567	87.3	NA	NA	NA	NA	5	74.98	65	50.91	4	99.58	91.115	76.69	5	93.03	85.908	74.56	4	97.91	91.2	79.12	4	97.44	88.985	81.12	13	0.626793	0.542083	0.501	0	NA	NA	NA
PVP01_0008410.1-p1	0	NA	NA	NA	NA	8	89.74	82.8975	72.97	NA	NA	NA	NA	NA	NA	NA	NA	NA	NA	NA	NA	NA	NA	NA	NA	9	99.64	81.7778	13.85	NA	NA	NA	NA	NA	NA	NA	NA	NA	NA	NA	NA	8	0.618219	0.559057	0.50678	1	0.618219	0.618219	0.618219
PVP01_0008420.1-p1	0	NA	NA	NA	NA	8	89.74	86.5275	72.44	NA	NA	NA	NA	5	99.35	93.75	86.83	7	97.32	86.61	52.43	10	74.98	71.87	55.46	6	99.55	71.745	44.85	8	93.03	86.0125	73.32	7	97.91	92.6857	69.36	7	97.44	92.2843	80.5	10	0.619815	0.557535	0.50728	0	NA	NA	NA
PVP01_0008430.1-p1	0	8	96.87	92.9875	80.98	6	89.74	86.905	81.51	5	53.24	50.798	47.82	6	99.65	96.6883	92.78	5	97.32	95.678	89.25	6	74.98	72.42	68.88	9	99.52	77.4867	16.43	7	93.03	90.1214	84.86	6	97.91	94.6333	88.88	6	97.44	93.47	89.5	7	0.618061	0.571827	0.545171	0	NA	NA	NA
PVP01_0008440.1-p1	0	10	96.87	87.691	51.88	9	89.74	78.3089	43.22	10	53.24	47.2	29.45	8	99.16	87.5387	61.35	9	97.32	80.4056	35.37	9	74.98	65.9889	35.92	8	99.65	88.1825	50.77	8	93.03	82.2225	48.99	9	97.91	85.1067	50.28	9	97.44	86.3022	55.82	2	0.586863	0.570222	0.553581	0	NA	NA	NA
PVP01_0008450.1-p1	0	8	96.87	91.8812	74.74	5	89.74	84.088	76.14	6	53.24	49.6083	38.67	5	99.7	93.276	84.95	7	97.32	84.6571	54.38	6	74.98	68.2917	55.34	10	99.65	80.575	12.97	5	93.03	83.456	67.21	11	97.91	90.4609	54.69	5	97.44	90.77	77.24	9	0.626986	0.550494	0.50144	0	NA	NA	NA
PVP01_0008460.1-p1	0	5	96.87	90.164	74.34	4	89.74	85.2925	72.68	5	53.24	51.904	47.14	3	99.65	95.9467	88.87	8	97.32	92.8975	71.55	6	74.98	72.3833	62.08	8	99.65	88.09	50.87	7	93.03	89.2157	73.08	7	97.91	94.8386	82.33	5	97.44	95.08	86.15	10	0.615482	0.548145	0.501055	9	0.568825	0.540663	0.501055
PVP01_0008470.1-p1	0	7	96.87	92.0414	74.12	5	89.74	85.56	71.32	5	53.24	49.414	38.02	3	99.5	92.4067	79.59	8	97.32	91.9387	78.07	7	74.98	71.0243	55.16	8	99.65	84.155	28.38	8	93.03	86.6262	60.65	8	97.91	94.4875	84.48	6	97.44	93.4917	76.23	12	0.613592	0.547928	0.50533	1	0.613592	0.613592	0.613592
PVP01_0008490.1-p1	0	2	96.87	92.245	87.62	5	89.74	87.642	83.67	2	53.24	51.905	50.57	4	99.7	98.03	97.45	3	97.32	95.3133	91.31	3	74.98	73.3933	70.23	8	99.65	96.11	87.87	3	93.03	90.74	86.24	2	97.91	95.185	92.46	2	97.44	96.1	94.76	8	0.623064	0.559678	0.50856	0	NA	NA	NA
PVP01_0008500.1-p1	0	8	96.87	91.7812	76.51	7	89.74	87.0171	78.6	5	53.24	50.3	43.36	4	99.66	96.675	90.86	6	97.32	89.3683	73.89	NA	NA	NA	NA	8	99.65	73.72	13.11	NA	NA	NA	NA	NA	NA	NA	NA	NA	NA	NA	NA	8	0.631138	0.567679	0.529182	0	NA	NA	NA
PVP01_0008520.1-p1	0	NA	NA	NA	NA	5	89.74	88.058	83.71	NA	NA	NA	NA	NA	NA	NA	NA	NA	NA	NA	NA	NA	NA	NA	NA	NA	NA	NA	NA	NA	NA	NA	NA	NA	NA	NA	NA	NA	NA	NA	NA	9	0.638045	0.540201	0.504553	0	NA	NA	NA
PVP01_0008530.1-p1	0	NA	NA	NA	NA	9	89.74	84.2133	67.11	NA	NA	NA	NA	7	99.7	93.4343	71.84	NA	NA	NA	NA	NA	NA	NA	NA	11	99.65	90.5145	69.1	NA	NA	NA	NA	NA	NA	NA	NA	NA	NA	NA	NA	10	0.618183	0.550301	0.50011	1	0.618183	0.618183	0.618183
PVP01_0008540.1-p1	0	NA	NA	NA	NA	5	89.74	81.544	67.88	7	53.24	50.28	42.34	NA	NA	NA	NA	NA	NA	NA	NA	NA	NA	NA	NA	7	99.22	84.57	41.24	NA	NA	NA	NA	NA	NA	NA	NA	NA	NA	NA	NA	8	0.598677	0.546604	0.50744	3	0.598677	0.557932	0.50744
PVP01_0008550.1-p1	0	NA	NA	NA	NA	7	89.74	84.4043	66.93	NA	NA	NA	NA	NA	NA	NA	NA	NA	NA	NA	NA	NA	NA	NA	NA	NA	NA	NA	NA	NA	NA	NA	NA	NA	NA	NA	NA	5	97.44	92.788	80.33	10	0.635193	0.554018	0.511115	0	NA	NA	NA
PVP01_0008560.1-p1	0	NA	NA	NA	NA	8	89.74	84.5763	71.65	NA	NA	NA	NA	NA	NA	NA	NA	NA	NA	NA	NA	NA	NA	NA	NA	14	99.65	83.61	24.9	NA	NA	NA	NA	NA	NA	NA	NA	NA	NA	NA	NA	11	0.631029	0.555845	0.50089	0	NA	NA	NA
PVP01_0008570.1-p1	0	NA	NA	NA	NA	8	89.74	86.1063	68.9	NA	NA	NA	NA	6	99.64	92.3433	81.29	NA	NA	NA	NA	NA	NA	NA	NA	10	99.31	82.072	24.11	NA	NA	NA	NA	NA	NA	NA	NA	NA	NA	NA	NA	10	0.624098	0.553041	0.50244	0	NA	NA	NA
PVP01_0008580.1-p1	0	NA	NA	NA	NA	8	89.74	87.2763	79.6	NA	NA	NA	NA	NA	NA	NA	NA	NA	NA	NA	NA	NA	NA	NA	NA	NA	NA	NA	NA	NA	NA	NA	NA	NA	NA	NA	NA	6	97.44	94.7717	84.55	11	0.590724	0.546228	0.50522	0	NA	NA	NA
PVP01_0008590.1-p1	0	NA	NA	NA	NA	6	89.74	84.52	65.08	NA	NA	NA	NA	NA	NA	NA	NA	NA	NA	NA	NA	NA	NA	NA	NA	4	99.65	89.365	72.61	NA	NA	NA	NA	NA	NA	NA	NA	NA	NA	NA	NA	12	0.593721	0.543877	0.50478	0	NA	NA	NA
PVP01_0008600.1-p1	0	NA	NA	NA	NA	7	89.74	86.8571	74.36	NA	NA	NA	NA	NA	NA	NA	NA	NA	NA	NA	NA	NA	NA	NA	NA	8	99.35	85.7613	43.76	7	93.03	89.3343	76.07	NA	NA	NA	NA	NA	NA	NA	NA	5	0.590363	0.552348	0.51648	1	0.567388	0.567388	0.567388
PVP01_0008610.1-p1	0	NA	NA	NA	NA	6	89.74	86.3817	79.4	NA	NA	NA	NA	NA	NA	NA	NA	NA	NA	NA	NA	NA	NA	NA	NA	6	99.43	93.61	72.8	NA	NA	NA	NA	NA	NA	NA	NA	NA	NA	NA	NA	4	0.576923	0.541097	0.506066	3	0.576923	0.544891	0.506066
PVP01_0008640.1-p1	0	6	96.87	90.7867	72	7	89.74	84.5157	69.28	5	53.24	50.03	43.95	4	99.1	91.4525	81.95	7	97.32	83.79	56.6	8	74.98	69.4775	46.1	6	99.45	84.0933	45.39	5	93.03	83.898	59.48	6	97.91	87.035	68.2	6	97.44	92.95	76.96	12	0.605452	0.54467	0.507777	11	0.563028	0.539144	0.507777
PVP01_0008650.1-p1	0	NA	NA	NA	NA	6	89.74	83.7633	63.08	8	53.24	49.815	40.65	5	99.64	91.93	76.62	8	97.32	90.84	71.32	8	74.98	66.8475	51.25	11	99.65	88.9255	56.57	7	93.03	87.4614	66.69	7	97.91	93.39	78.93	6	97.44	91.9417	72.33	13	0.617385	0.546006	0.503555	0	NA	NA	NA
PVP01_0008660.1-p1	0	6	96.87	88.2667	72.53	6	89.74	83.35	65.95	4	53.24	50.2725	42.56	4	99.7	89.555	79.03	4	97.32	84.8575	58.01	5	74.98	69.306	55.73	8	99.65	88.545	74.08	4	93.03	85.69	66.73	6	97.91	91.77	72.45	4	97.44	91.2875	75.71	4	0.590177	0.56841	0.54012	1	0.590177	0.590177	0.590177
PVP01_0008670.1-p1	0	6	96.87	89.8383	70.82	5	89.74	86.056	80.5	6	53.24	50.1083	42.27	5	99.7	94.994	90.24	7	97.32	87.12	41.33	7	74.98	70.9329	62.09	10	99.65	81.742	12.97	7	93.03	88.56	76.58	7	97.91	91.6729	72.93	6	97.44	93.4433	86.6	9	0.601193	0.549223	0.50383	2	0.601193	0.578263	0.555333
PVP01_0008680.1-p1	0	8	96.87	91.26	72.91	7	89.74	83.95	65.96	7	53.24	49.3914	38.22	7	99.57	93.7971	76.07	9	97.32	79.7578	46.89	8	74.98	69.75	54.47	11	99.52	91.9	72.92	9	93.03	83.7156	56.52	6	97.91	88.2483	54.32	6	97.44	90.3417	65.95	7	0.576854	0.548097	0.51367	1	0.571882	0.571882	0.571882
PVP01_0008700.1-p1	0	8	96.87	92.68	75.5	6	89.74	87.6767	83.27	6	53.24	51.5167	48.75	5	99.65	97.844	96.3	5	97.32	94.15	86.74	8	74.98	73.1725	68.21	9	99.65	95.82	82.76	8	93.03	89.95	80.97	8	97.91	95.665	91.13	5	97.44	95.332	94.06	8	0.595777	0.540112	0.50133	7	0.595777	0.534092	0.50133
PVP01_0008710.1-p1	0	6	96.87	85.7217	65.52	8	89.74	85.195	70.12	6	53.24	50.0317	43.94	5	99.34	94.256	87.42	9	97.32	87.8767	58.91	9	74.98	70.69	46.08	10	99.64	74.81	12.97	9	93.03	87.9389	72.77	8	97.91	91.5325	68.41	6	97.44	91.945	78.54	8	0.616526	0.55744	0.50336	7	0.616526	0.555048	0.50336
PVP01_0008720.1-p1	0	5	96.87	83.03	60.91	6	89.74	82.2433	62.04	10	53.24	50.748	43.05	7	99.65	92.0614	79.67	9	97.32	82.9567	56.96	8	74.98	71.4562	52.17	11	99.65	68.9673	12.97	9	93.03	86.0989	61.58	12	97.91	90.3975	61.92	6	97.44	87.2083	69.88	11	0.637162	0.548959	0.502	0	NA	NA	NA
PVP01_0008730.1-p1	0	8	96.87	92.015	81.07	7	89.74	85.1071	78.97	8	53.24	49.8725	43	6	99.36	95.56	91.29	12	97.32	90.3167	36.79	7	74.98	71.5643	61.68	7	99.1	85.8329	49.29	8	93.03	86.6925	71.02	7	97.91	94.3971	84.42	8	97.44	94.0725	86.94	10	0.634207	0.554244	0.50133	1	0.578425	0.578425	0.578425
PVP01_0008740.1-p1	0	8	96.87	91.1075	76.54	7	89.74	83.7443	73.09	5	53.24	45.916	31.05	7	99.7	92.1914	73.52	6	97.32	80.5283	51.8	7	74.98	68.99	57.82	9	99.65	92.9044	68.2	6	93.03	85.1417	66.53	7	97.91	91.2857	73.42	5	97.44	89.316	72.19	8	0.598814	0.544464	0.50244	2	0.598814	0.564551	0.530288
PVP01_0008770.1-p1	0	6	96.87	93.9583	86.91	8	89.74	87.4725	84.26	5	53.24	52.068	50.51	5	99.68	98.428	97.66	7	97.32	93.88	86.45	8	74.98	72.6312	68.02	6	99.01	88.875	72.93	8	93.03	90.2062	83.69	7	97.91	95.61	91.16	7	97.44	96.2314	94.59	8	0.629805	0.559479	0.50511	0	NA	NA	NA
PVP01_0008780.1-p1	0	5	96.87	91.914	73.47	5	89.74	87.226	77.67	5	53.24	51.158	44.88	4	99.61	95.83	89.56	7	97.32	91.7157	73	6	74.98	72.7283	63.29	8	99.65	79.1088	52.27	7	93.03	88.1286	68.52	8	97.91	94.6825	75.97	5	97.44	94.928	87.19	9	0.626799	0.558975	0.506335	0	NA	NA	NA
PVP01_0008790.1-p1	0	6	96.87	91.4667	79.07	5	89.74	85.838	76.61	5	53.24	52.024	48.19	3	99.59	95.4167	90.01	5	97.32	92.34	79.6	6	74.98	72.6433	66.1	7	99.65	69.85	13.11	6	93.03	89.3217	75.67	5	97.91	94.418	84.03	5	97.44	94.876	87.91	8	0.585668	0.544845	0.50117	1	0.576642	0.576642	0.576642
PVP01_0008800.1-p1	0	8	96.87	93.5787	78.64	5	89.74	84.794	76.54	8	53.24	48.5812	33.8	6	99.16	94.2717	79.7	11	97.32	89.5882	54.38	6	74.98	69.4283	55.5	6	99.05	89.0567	77.44	7	93.03	88.0586	70.53	8	97.91	93.5825	78.34	8	97.44	92.9562	74.87	7	0.584846	0.550649	0.503385	2	0.575132	0.564859	0.554587
PVP01_0008810.1-p1	0	8	96.87	89.6063	70.11	8	89.74	83.0888	69.06	10	53.24	49.604	39.23	9	99.68	94.9811	78.84	13	97.32	89.9308	75.78	10	74.98	70.186	54.42	11	99.65	90.4655	63.84	9	93.03	87.1556	71.92	13	97.91	88.9762	63.67	10	97.44	92.856	74.3	7	0.592255	0.542455	0.50489	2	0.56384	0.552831	0.541822
PVP01_0008820.1-p1	0	6	96.87	95.035	86.95	3	89.74	85.3433	78.57	4	53.24	50.275	44.17	4	99.7	96.6075	89.79	7	97.32	89.8129	76.86	4	74.98	72.375	66.08	5	99.48	93.98	89.21	5	93.03	90.17	80.33	6	97.91	91.1933	81.68	3	97.44	93.5567	87.34	6	0.596405	0.568509	0.502	0	NA	NA	NA
PVP01_0008830.1-p1	0	5	96.87	93.828	90.15	4	89.74	85.9225	81.88	4	53.24	48.5225	43.38	5	99.7	95.04	91.54	6	97.32	95.1767	84.77	4	74.98	71.315	67.35	5	99.14	74.48	13.12	5	93.03	89.926	84.78	4	97.91	92.485	86.43	5	97.44	92.24	88.85	7	0.618639	0.551029	0.50133	0	NA	NA	NA
PVP01_0008840.1-p1	0	4	96.87	89.085	74.55	5	89.74	82.61	69.09	6	53.24	49.4867	39.65	7	99.7	92.5086	77.69	7	97.32	86.7371	54.82	6	74.98	67.675	41.36	7	99.65	76.1257	26.57	5	93.03	87.124	71.02	7	97.91	91.3143	72.59	6	97.44	91.065	70.51	5	0.619457	0.539147	0.50033	0	NA	NA	NA
PVP01_0008850.1-p1	0	3	96.87	89.6933	76.09	7	89.74	84.2671	74.43	5	53.24	49.946	42.05	5	99.7	94.15	86.62	5	97.32	82.184	61.74	6	74.98	68.585	58.39	6	99.14	60.9217	12.97	6	93.03	85.0667	68.24	3	97.91	85.1767	69.17	4	97.44	89.5125	78.21	6	0.613126	0.542495	0.50306	2	0.613126	0.567585	0.522044
PVP01_0008870.1-p1	0	8	96.87	94.1188	88.87	6	89.74	87.56	83.85	7	53.24	51.0086	42.74	5	99.57	94.756	81.49	8	97.32	85.5713	46.35	8	74.98	72.6838	64.05	6	99.23	89.9317	67.36	6	93.03	88.615	75.82	6	97.91	92.3417	73.65	5	97.44	93.236	81.74	8	0.615384	0.537337	0.50044	2	0.615384	0.571136	0.526888
PVP01_0008880.1-p1	0	9	96.87	89.1078	57.55	7	89.74	82.8614	61.83	7	53.24	47.51	32	4	99.63	87.5575	63.15	8	97.32	87.24	46.28	9	74.98	71.2411	55.55	8	99.14	64.735	15.97	9	93.03	85.6022	50.91	9	97.91	92.9744	72.03	7	97.44	90.7643	63.65	9	0.609171	0.535091	0.50011	2	0.609171	0.565751	0.52233
PVP01_0008890.1-p1	0	7	96.87	89.6557	76.87	9	89.74	86.2478	78.17	8	53.24	51.3525	46.63	5	99.38	95.836	91.68	8	97.32	84.3538	50.34	7	74.98	71.0186	61.88	7	99.29	70.1114	39	7	93.03	88.3014	77.78	8	97.91	92.7987	73.75	7	97.44	94.6143	89.1	8	0.610024	0.551973	0.503	2	0.610024	0.58347	0.556916
PVP01_0008900.1-p1	0	5	96.87	90.436	74.26	5	89.74	77.84	60.53	6	53.24	49.8867	40.26	6	99.65	91.4367	78.94	8	97.32	89.005	67.41	6	74.98	69.4667	55.28	5	99.28	81.782	61.3	6	93.03	83.2817	60.13	7	97.91	92.7371	75.54	6	97.44	91.665	70.59	10	0.585378	0.543163	0.50044	2	0.585378	0.567189	0.548999
PVP01_0008910.1-p1	0	6	96.87	87.4833	64.25	8	89.74	83.1137	69.71	6	53.24	47.155	39.19	5	99.69	89.918	79.97	9	97.32	83.0956	55.67	8	74.98	70.6525	59.89	11	99.65	79.0809	24.05	6	93.03	81.05	62.07	10	97.91	89.841	67.46	NA	NA	NA	NA	6	0.630884	0.570103	0.540577	2	0.630884	0.587246	0.543608
PVP01_0008920.1-p1	0	NA	NA	NA	NA	7	89.74	84.6414	79.66	NA	NA	NA	NA	8	99.7	96.1112	86.17	NA	NA	NA	NA	NA	NA	NA	NA	9	99.64	85.14	42.06	8	93.03	87.0037	76.73	NA	NA	NA	NA	6	97.44	89.4933	84.71	2	0.610426	0.596442	0.582459	1	0.610426	0.610426	0.610426
PVP01_0008930.1-p1	0	4	96.87	86.6775	74.19	7	89.74	87.2486	78.04	5	53.24	51.774	47.91	4	99.64	96.45	89.88	9	97.32	94.7033	79.26	9	74.98	71.6467	58.85	8	99.23	70.1838	16.66	7	93.03	88.7286	76.7	9	97.91	95.4644	82.64	NA	NA	NA	NA	8	0.603263	0.549525	0.50633	0	NA	NA	NA
PVP01_0008940.1-p1	0	NA	NA	NA	NA	NA	NA	NA	NA	NA	NA	NA	NA	NA	NA	NA	NA	NA	NA	NA	NA	NA	NA	NA	NA	NA	NA	NA	NA	7	93.03	91.1114	81.87	NA	NA	NA	NA	5	97.44	96.75	94.11	6	0.593673	0.557372	0.50022	3	0.593673	0.551642	0.50022
PVP01_0008950.1-p1	0	NA	NA	NA	NA	4	89.74	88.0275	84.71	4	53.24	52.2625	50.24	4	99.7	96.345	90.95	6	97.32	89.9033	64.16	6	74.98	74.1517	72.03	11	99.55	76.2827	32.96	6	93.03	90.6067	86.84	6	97.91	94.4467	81.69	4	97.44	94.745	88.72	8	0.60468	0.555437	0.50233	2	0.60468	0.585773	0.566866
PVP01_0008960.1-p1	0	6	96.87	91.83	75.88	6	89.74	85.5133	72.7	5	53.24	49.728	39.84	4	99.68	92.175	76.62	8	97.32	88.13	72.57	8	74.98	72.2325	56.69	7	99.62	89.2471	59.26	7	93.03	87.2929	63.47	6	97.91	88.1183	69.26	4	97.44	89.665	72	5	0.599429	0.563283	0.539609	2	0.599429	0.574812	0.550195
PVP01_0008980.1-p1	0	5	96.87	87.308	59.7	NA	NA	NA	NA	NA	NA	NA	NA	NA	NA	NA	NA	NA	NA	NA	NA	NA	NA	NA	NA	NA	NA	NA	NA	NA	NA	NA	NA	NA	NA	NA	NA	NA	NA	NA	NA	4	0.587656	0.543055	0.50233	0	NA	NA	NA
PVP01_0008990.1-p1	0	NA	NA	NA	NA	8	89.74	80.2862	63.27	8	53.24	48.535	32.33	6	99.68	91.2767	65.86	8	97.32	88.7362	63.2	10	74.98	67.967	46.82	12	99.22	78.7158	57.72	9	93.03	84.3444	53	11	97.91	90.1945	62.43	8	97.44	89.4325	73.45	8	0.614171	0.558198	0.51328	0	NA	NA	NA
PVP01_0009000.1-p1	0	3	96.87	93.98	88.68	3	89.74	88.6233	86.43	3	53.24	52.8933	52.24	4	99.7	98.845	96.42	4	97.32	94.895	88.78	5	74.98	74.716	73.87	5	99.65	87.274	72.01	4	93.03	92.3025	90.19	5	97.91	96.35	93.51	3	97.44	96.41	94.36	9	0.634316	0.55713	0.50689	8	0.634316	0.554753	0.50689
PVP01_0009010.1-p1	0	4	96.87	93.44	88.59	3	89.74	88.6133	86.4	3	53.24	52.87	52.18	5	99.7	98.994	96.37	5	97.32	95.248	88.44	4	74.98	74.415	73.2	4	99.65	88.5175	64.38	5	93.03	92.312	89.69	5	97.91	96.318	93.41	3	97.44	96.3933	94.31	10	0.624732	0.551284	0.50383	9	0.624732	0.547945	0.50383
PVP01_0009020.1-p1	0	5	96.87	95.466	93.26	4	89.74	87.5425	83.02	5	53.24	49.642	45.75	3	99.65	96.6067	92.25	7	97.32	90.2771	75.31	7	74.98	72.9343	67.14	4	99.64	86.87	55.02	5	93.03	90.07	83.07	7	97.91	93.4429	80.81	4	97.44	95.0425	89.62	10	0.634444	0.554808	0.50556	0	NA	NA	NA
PVP01_0009030.1-p1	0	7	96.87	91.8529	73	8	89.74	84.9225	73.21	4	53.24	49.135	41.8	5	99.7	95.712	84.49	7	97.32	92.3871	77.36	NA	NA	NA	NA	11	99.47	88.4118	71.05	6	93.03	85.2017	68.39	8	97.91	95.1375	83.5	5	97.44	92.788	80.14	15	0.602938	0.538187	0.50444	0	NA	NA	NA
PVP01_0009040.1-p1	0	9	96.87	88.0433	62.88	8	89.74	82.4387	60.71	8	53.24	49.6512	35.4	8	99.56	84.91	71.93	9	97.32	87.67	51.95	8	74.98	70.9925	50.43	8	99.3	64.2575	15.12	9	93.03	80.12	52.95	11	97.91	91.9491	63.3	8	97.44	87.1063	63.19	3	0.60205	0.569062	0.523557	2	0.581578	0.552567	0.523557
PVP01_0009050.1-p1	0	6	96.87	91.7667	81.55	NA	NA	NA	NA	NA	NA	NA	NA	NA	NA	NA	NA	NA	NA	NA	NA	NA	NA	NA	NA	NA	NA	NA	NA	NA	NA	NA	NA	NA	NA	NA	NA	NA	NA	NA	NA	5	0.633822	0.556445	0.50122	0	NA	NA	NA
PVP01_0009060.1-p1	0	NA	NA	NA	NA	5	89.74	86.842	78.06	4	53.24	50.96	44.75	4	99.67	96.91	89.39	6	97.32	92.5917	70.37	7	74.98	73.11	63.37	4	99.65	83.86	50.91	6	93.03	89.9217	79.03	7	97.91	92.11	74.87	7	97.44	95.8314	87.23	7	0.616968	0.542351	0.504275	0	NA	NA	NA
PVP01_0009070.1-p1	0	7	96.87	88.1486	74.18	6	89.74	79.62	70.84	6	53.24	49.2267	38.83	5	99.21	91.922	81.85	12	97.32	85.4783	46.17	9	74.98	70.2756	56.23	6	99.6	89.0817	62.93	8	93.03	87.7212	74.45	5	97.91	88.32	55.39	5	97.44	88.736	71.76	10	0.625502	0.565372	0.527786	8	0.625502	0.561533	0.527786
PVP01_0009080.1-p1	0	6	96.87	87.1183	61.42	6	89.74	84.0017	69.4	7	53.24	49.9943	38.12	6	99.65	93.965	78.04	9	97.32	82.8333	57.09	7	74.98	70.0629	56.29	9	99.64	88.4022	63.14	8	93.03	87.1525	59.48	11	97.91	88.9327	59.32	5	97.44	90.428	71.82	5	0.593938	0.558957	0.530966	1	0.593938	0.593938	0.593938
PVP01_0009100.1-p1	0	6	96.87	89.0367	71.21	6	89.74	85.82	73.88	5	53.24	49.96	45.81	5	99.38	94.442	83.86	7	97.32	92.3471	79.54	5	74.98	72.502	67.81	8	99.06	82.5113	29.05	5	93.03	88.548	78.87	8	97.91	94.4075	85.13	6	97.44	91.7667	80.3	9	0.630642	0.560413	0.529127	0	NA	NA	NA
PVP01_0009110.1-p1	0	4	96.87	90.7825	80.14	4	89.74	85.54	80.46	4	53.24	49.225	42.14	4	99.7	92.42	80.06	6	97.32	86.6417	63.66	6	74.98	72.3133	66.31	6	99.11	69.1967	15.07	8	93.03	89.0487	77.52	6	97.91	88.415	69.2	5	97.44	90.726	81.41	9	0.568751	0.541314	0.501385	0	NA	NA	NA
PVP01_0009120.1-p1	0	NA	NA	NA	NA	5	89.74	84.284	78.78	4	53.24	50.75	43.32	3	99.69	93.88	84.77	5	97.32	92.08	72.16	4	74.98	69.26	63.34	5	99.4	88.732	74.47	5	93.03	88.126	75.52	4	97.91	92.495	76.67	3	97.44	92.09	84.19	7	0.591558	0.558514	0.5164	3	0.591558	0.554785	0.5164
PVP01_0009130.1-p1	0	5	96.87	88.64	70.2	7	89.74	84.9129	73.31	6	53.24	51.065	40.36	6	99.7	93.54	77.75	6	97.32	83.1517	49.15	7	74.98	69.1143	51.78	9	99.65	78.4589	58.68	7	93.03	85.0829	66.86	5	97.91	93.652	77.06	5	97.44	90.64	75.89	9	0.601297	0.549029	0.50944	3	0.601297	0.56107	0.536963
PVP01_0009140.1-p1	0	7	96.87	86.7771	62.82	7	89.74	83.8143	63.65	5	53.24	48.88	37	3	99.48	91.5733	77.28	6	97.32	92.4383	69.93	7	74.98	69.5829	51.77	10	99.28	84.545	57.64	8	93.03	88.9338	69.7	NA	NA	NA	NA	NA	NA	NA	NA	6	0.58568	0.562515	0.526223	2	0.581731	0.570123	0.558514
PVP01_0009150.1-p1	0	NA	NA	NA	NA	NA	NA	NA	NA	NA	NA	NA	NA	NA	NA	NA	NA	NA	NA	NA	NA	NA	NA	NA	NA	NA	NA	NA	NA	NA	NA	NA	NA	5	97.91	93.892	83.88	4	97.44	91.32	81.02	6	0.572564	0.534529	0.50433	0	NA	NA	NA
PVP01_0009160.1-p1	0	NA	NA	NA	NA	7	89.74	84.2414	72.35	5	53.24	48.576	40.02	5	99.7	87.488	70.95	8	97.32	89.8287	60.88	8	74.98	72.1787	62.93	9	99.65	84.1044	51.84	8	93.03	85.1875	63.43	5	97.91	90.554	77.5	6	97.44	88.46	72.65	8	0.63791	0.546233	0.50492	0	NA	NA	NA
PVP01_0009180.1-p1	0	5	96.87	94.42	86.9	5	89.74	87.446	83.18	4	53.24	52.0925	50.75	4	99.57	98.2625	97.31	4	97.32	94.1875	90.65	5	74.98	73.226	69.77	5	99.65	98.07	93.72	5	93.03	90.03	83.66	6	97.91	95.7167	92.47	5	97.44	96.01	94.41	4	0.623656	0.552967	0.515813	4	0.623656	0.552967	0.515813
PVP01_0009190.1-p1	0	7	96.87	93.9543	86.83	7	89.74	86.0471	74.73	6	53.24	50.595	38.92	4	99.54	92.8625	75.83	7	97.32	88.0529	49.74	6	74.98	70.6567	59.46	7	99.26	92.4871	65.47	6	93.03	86.9167	71.65	6	97.91	91.4683	74.05	5	97.44	90.652	75.45	4	0.571396	0.561271	0.551668	0	NA	NA	NA
PVP01_0009200.1-p1	0	7	96.87	88.0386	60.76	6	89.74	85.4183	66.75	5	53.24	49.618	40.29	4	99.63	95.655	85.07	7	97.32	86.7943	52.47	8	74.98	70.53	47.1	10	99.65	75.172	25.03	6	93.03	87.3567	67.47	8	97.91	94.9938	80.29	7	97.44	93.8343	77.22	4	0.589498	0.549543	0.511888	0	NA	NA	NA
PVP01_0009210.1-p1	0	9	96.87	90.1856	68.97	8	89.74	86.905	77.6	8	53.24	50.8088	42.59	4	99.23	96.73	89.98	7	97.32	92.6843	76.97	10	74.98	73.307	63.23	7	99.64	84.0286	47.6	10	93.03	88.828	73.74	8	97.91	91.4988	66.09	8	97.44	94.6475	86.6	7	0.58727	0.557499	0.522585	0	NA	NA	NA
PVP01_0009220.1-p1	0	7	96.87	94.2171	85.85	6	89.74	85.49	74.53	6	53.24	49.6083	40.71	5	99.16	92.032	87.93	7	97.32	88.4343	56.06	7	74.98	68.5814	54.61	10	99.65	87.103	40.53	7	93.03	85.67	67.8	7	97.91	89.9814	66.13	6	97.44	90.2633	79.92	7	0.611022	0.569801	0.54561	1	0.587535	0.587535	0.587535
PVP01_0009230.1-p1	0	4	96.87	86.485	71.08	8	89.74	87.2037	82.97	6	53.24	51.3933	42.36	6	99.7	93.51	84.64	10	97.32	91.027	67.62	6	74.98	70.6617	62.88	9	99.58	87.2	33.62	8	93.03	87.6887	70.65	4	97.91	92.9425	78.74	4	97.44	91.4375	81.78	9	0.580527	0.542244	0.50611	3	0.543581	0.534834	0.520622
PVP01_0009240.1-p1	0	6	96.87	88.4433	68.42	7	89.74	85.0186	76.22	8	53.24	49.9263	40.85	8	99.7	92.3388	81.44	9	97.32	83.5211	52.07	9	74.98	72.1356	64.34	13	99.43	76.6831	15.25	9	93.03	88.9033	76.32	11	97.91	90.4845	73.15	6	97.44	91.5683	79.16	8	0.580471	0.531864	0.50067	2	0.535978	0.530671	0.525364
PVP01_0009250.1-p1	0	7	96.87	90.2686	70.48	7	89.74	84.4829	64.28	7	53.24	50.5457	38.23	5	99.56	93.9	75.69	9	97.32	90.4144	60.44	8	74.98	70.185	48.19	6	99.63	85.6417	64.93	10	93.03	88.858	63.12	10	97.91	91.656	60.1	6	97.44	93.16	75.14	2	0.593344	0.554884	0.516425	0	NA	NA	NA
PVP01_0009260.1-p1	0	7	96.87	88.4043	66.8	7	89.74	85.0871	74.06	9	53.24	50.79	40.09	4	99.47	94.895	86.18	12	97.32	91.1342	63.78	8	74.98	70.905	56.45	10	99.54	77.187	31.14	7	93.03	88.3029	74.03	10	97.91	91.419	70.88	7	97.44	93.7914	80.42	14	0.587615	0.538928	0.507725	0	NA	NA	NA
PVP01_0009270.1-p1	0	NA	NA	NA	NA	7	89.74	87.84	83.4	5	53.24	49.784	39.8	4	99.68	91.335	80.81	8	97.32	86.2625	67.58	8	74.98	71.64	64.27	8	99.51	89.2237	66.8	8	93.03	89.045	74.48	6	97.91	89.1767	64.63	4	97.44	93.2525	80.9	9	0.613525	0.541499	0.50056	9	0.613525	0.541499	0.50056
PVP01_0009280.1-p1	0	7	96.87	92.0586	84.9	6	89.74	88.3583	85.19	6	53.24	51.935	47.38	5	99.54	97.488	89.75	7	97.32	95.6	89.08	8	74.98	73.4038	70.48	10	99.65	87.521	32.5	8	93.03	91.1112	80.42	7	97.91	93.5343	85.56	5	97.44	96.12	90.94	12	0.634301	0.545829	0.50522	0	NA	NA	NA
PVP01_0009290.1-p1	0	5	96.87	90.06	73.62	6	89.74	85.3267	69.19	6	53.24	50.62	40.18	5	99.66	92.988	79.86	7	97.32	86.3786	66.3	6	74.98	70.5417	59.56	8	99.41	68.565	24.22	7	93.03	87.9114	63.87	9	97.91	93.3289	69.41	5	97.44	92.326	76.69	10	0.63713	0.547846	0.50233	0	NA	NA	NA
PVP01_0009300.1-p1	0	9	96.87	92.4011	73.52	7	89.74	85.8243	72.56	6	53.24	50.4583	38.61	6	99.66	95.3083	79.29	9	97.32	87.5256	46.47	7	74.98	70.4243	53.31	9	99.01	80.4589	55	6	93.03	86.37	65.65	7	97.91	91.78	68.99	4	97.44	91.465	76.52	9	0.62885	0.558755	0.50356	0	NA	NA	NA
PVP01_0009310.1-p1	0	7	96.87	90.5571	79.31	6	89.74	85.3283	78.89	5	53.24	52.014	48.16	3	99.58	95.9467	88.71	7	97.32	94.6514	80.59	6	74.98	71.445	61.67	8	99.65	90.6937	66.07	6	93.03	89.8	75.49	8	97.91	93.03	75.2	4	97.44	93.82	83.3	9	0.607588	0.560034	0.509725	8	0.58949	0.55409	0.509725
PVP01_0009320.1-p1	0	8	96.87	88.275	73.59	6	89.74	86.0383	75.85	8	53.24	51.7975	48.58	7	99.66	95.7114	90.95	6	97.32	89.9717	76	9	74.98	73.43	64.72	11	98.84	87.7636	70.75	9	93.03	89.1744	77.41	8	97.91	93.8462	77.02	6	97.44	94.1783	87.29	7	0.617713	0.568684	0.55036	0	NA	NA	NA
PVP01_0009330.1-p1	0	3	96.87	90.7933	82.48	3	89.74	86.86	82.02	4	53.24	52.0775	49.57	4	99.7	95.9325	90.21	9	97.32	91.1733	66.63	6	74.98	73.9717	70.48	12	99.65	88.9008	44.39	6	93.03	90.24	80.68	6	97.91	92.8183	74.1	4	97.44	94.1575	86.61	6	0.6098	0.544864	0.50011	5	0.6098	0.54149	0.50011
PVP01_0009340.1-p1	0	6	96.87	88.75	73.68	6	89.74	85.6167	79.97	3	53.24	49.64	46.06	7	99.7	95.6071	91.32	5	97.32	88.67	72.22	6	74.98	69.8483	61.65	7	99.65	70.7171	12.97	6	93.03	88.3667	81.53	4	97.91	89.06	73.29	4	97.44	92.61	87.13	10	0.618703	0.557087	0.50067	8	0.618703	0.555336	0.50067
PVP01_0009350.1-p1	0	6	96.87	92.3417	80.99	5	89.74	88.734	86.2	7	53.24	51.4557	49.91	5	99.52	98.368	97.76	8	97.32	95.3725	90.08	7	74.98	74.0414	70.11	7	98.71	81.1314	13.11	7	93.03	91.3586	85.65	6	97.91	95.1417	90.67	6	97.44	96.4933	94.6	8	0.617211	0.549842	0.50089	0	NA	NA	NA
PVP01_0009360.1-p1	0	NA	NA	NA	NA	9	89.71	85.8044	66.14	8	53.22	49.1388	37.83	6	99.51	92.035	85.41	7	97.31	88.9414	54.81	11	74.98	71.7509	48.66	8	99.09	83.4175	59.22	10	93.03	86.1	69.28	9	97.79	93.2389	67.62	7	97.44	89.4471	80	9	0.602342	0.554541	0.51028	1	0.598113	0.598113	0.598113
PVP01_0009370.1-p1	0	6	96.87	90.37	71.02	6	89.74	82.525	69.56	6	53.24	49.935	37.17	6	99.66	96.4167	86.27	7	97.32	88.3114	70.64	8	74.98	71.6863	53.57	7	99.5	79.7129	39.44	7	93.03	89.1729	72.98	8	97.91	92.2463	77.89	6	97.44	93.25	78.31	8	0.571607	0.542988	0.51256	6	0.571607	0.541597	0.51256
PVP01_0009380.1-p1	0	5	96.87	87.77	77.42	7	89.74	88.6229	83.88	4	53.24	50.0925	45.28	3	99.62	95.6467	89.89	7	97.32	93.1	75.9	7	74.98	73.6229	66.56	13	99.65	82.6238	27.25	6	93.03	89.5167	76.12	5	97.91	94.154	80.67	6	97.44	95.7483	87.42	10	0.602413	0.548248	0.50078	0	NA	NA	NA
PVP01_0009390.1-p1	0	6	96.87	86.8133	59.07	8	89.74	86.4838	70.5	7	53.24	50.9429	39.43	5	99.59	95.004	77.34	9	97.32	89.9967	61.8	9	74.97	72.9911	61.81	12	98.71	74.7133	25.57	8	93.03	87.7412	61.8	9	97.91	93.9989	71.87	6	97.44	94.1717	78.45	10	0.621109	0.558197	0.50556	0	NA	NA	NA
PVP01_0009400.1-p1	0	7	96.87	93.7414	90.04	7	89.74	87.4486	81.24	5	53.24	48.318	42.91	5	99.57	95.254	91.24	7	97.32	88.8114	44.86	6	74.98	72.035	68.17	4	99.03	85.9575	49.9	6	93.03	88.795	81.76	6	97.91	92.6883	80.12	7	97.44	93.7957	88.98	8	0.601364	0.538358	0.50011	7	0.601364	0.532807	0.50011
PVP01_0009410.1-p1	0	4	96.87	94.29	87.84	3	89.74	86.6133	83.19	4	53.24	51.535	47.98	5	99.7	98.392	96.43	4	97.32	92.0825	81.97	4	74.98	72.0475	67.15	6	99.48	87.8417	65.49	5	93.03	90.1	81.7	4	97.91	94.095	87.4	3	97.44	95.8633	94.29	12	0.616567	0.546445	0.50433	0	NA	NA	NA
PVP01_0009420.1-p1	0	4	96.87	94.66	91.06	4	89.74	87.0925	82.36	3	53.24	51.1667	47.04	4	99.7	97.5075	92.68	4	97.32	90.75	71.14	5	74.98	72.394	66.26	6	99.65	91.37	63.85	4	93.03	87.9225	76.79	4	97.91	94.035	86.16	3	97.44	93.5	88.1	6	0.626249	0.543539	0.512667	0	NA	NA	NA
PVP01_0009430.1-p1	0	3	96.87	83.62	64.55	7	89.74	85.8243	72.21	5	53.24	50.332	40.01	3	99.63	90.74	83.29	7	97.32	86.6186	58.64	9	74.98	72.5078	62.75	9	99.21	77.1767	12.97	7	93.03	89.1329	71.52	9	97.91	91.7533	77.28	6	97.44	93.0983	73.37	9	0.595934	0.558183	0.529638	0	NA	NA	NA
PVP01_0009440.1-p1	0	NA	NA	NA	NA	6	89.74	82.98	60.24	NA	NA	NA	NA	4	99.15	93.97	82.4	NA	NA	NA	NA	NA	NA	NA	NA	7	99.65	85.2686	41.94	NA	NA	NA	NA	NA	NA	NA	NA	NA	NA	NA	NA	4	0.552986	0.51658	0.50322	0	NA	NA	NA
PVP01_0009450.1-p1	0	NA	NA	NA	NA	11	89.74	87.0991	79.19	NA	NA	NA	NA	NA	NA	NA	NA	NA	NA	NA	NA	NA	NA	NA	NA	NA	NA	NA	NA	NA	NA	NA	NA	NA	NA	NA	NA	NA	NA	NA	NA	8	0.602259	0.562812	0.511555	0	NA	NA	NA
PVP01_0009460.1-p1	0	NA	NA	NA	NA	4	89.74	87.62	82.91	NA	NA	NA	NA	NA	NA	NA	NA	4	97.32	91.855	82.45	NA	NA	NA	NA	NA	NA	NA	NA	NA	NA	NA	NA	NA	NA	NA	NA	NA	NA	NA	NA	6	0.613492	0.548873	0.503225	5	0.613492	0.542249	0.503225
PVP01_0009470.1-p1	0	NA	NA	NA	NA	7	89.74	85.81	76.62	NA	NA	NA	NA	8	99.7	96.5187	89.24	NA	NA	NA	NA	NA	NA	NA	NA	9	99.52	72.4178	29.58	NA	NA	NA	NA	NA	NA	NA	NA	NA	NA	NA	NA	9	0.627981	0.549532	0.5	0	NA	NA	NA
PVP01_0009480.1-p1	0	NA	NA	NA	NA	NA	NA	NA	NA	NA	NA	NA	NA	NA	NA	NA	NA	NA	NA	NA	NA	NA	NA	NA	NA	NA	NA	NA	NA	NA	NA	NA	NA	NA	NA	NA	NA	NA	NA	NA	NA	1	0.562374	0.562374	0.562374	0	NA	NA	NA
PVP01_0009490.1-p1	0	5	96.87	92.81	82.29	4	89.74	87.7175	82.04	4	53.24	52.5275	50.47	3	99.69	96.3667	91.19	7	97.32	91.78	73.02	4	74.98	72.4725	65.25	4	99.24	89.9425	81.14	6	93.03	89.8683	77.66	7	97.91	96.7529	93.45	4	97.44	95.2575	90.39	10	0.619543	0.542763	0.51	0	NA	NA	NA
PVP01_0009500.1-p1	0	NA	NA	NA	NA	6	89.74	88.3967	86.15	3	53.24	49.14	41.43	4	99.65	94.6475	85.61	6	97.32	88.0183	69.78	6	74.98	73.2367	70.14	6	99.65	87.5483	33.72	5	93.03	89.862	83.5	4	97.91	93.0125	78.62	NA	NA	NA	NA	10	0.63116	0.550968	0.503	0	NA	NA	NA
PVP01_0009510.1-p1	0	NA	NA	NA	NA	7	89.74	82.3986	72.52	5	53.24	49.534	39.22	7	99.7	95.3914	86.59	7	97.32	91.0829	70.98	NA	NA	NA	NA	NA	NA	NA	NA	NA	NA	NA	NA	NA	NA	NA	NA	NA	NA	NA	NA	8	0.613889	0.560635	0.526197	0	NA	NA	NA
PVP01_0009520.1-p1	0	NA	NA	NA	NA	9	89.74	87.3567	79.75	9	53.24	51.1844	41.89	NA	NA	NA	NA	NA	NA	NA	NA	NA	NA	NA	NA	NA	NA	NA	NA	NA	NA	NA	NA	NA	NA	NA	NA	NA	NA	NA	NA	5	0.570762	0.553297	0.540925	0	NA	NA	NA
PVP01_0009530.1-p1	0	NA	NA	NA	NA	9	89.74	85.0144	70.12	8	53.24	50.8075	41	6	99.33	91.2467	81.62	9	97.32	88.6867	41.13	NA	NA	NA	NA	NA	NA	NA	NA	NA	NA	NA	NA	NA	NA	NA	NA	NA	NA	NA	NA	6	0.550288	0.538382	0.518556	0	NA	NA	NA
PVP01_0009540.1-p1	0	NA	NA	NA	NA	6	89.74	84.5817	73.13	NA	NA	NA	NA	3	99.68	86.9067	76.23	NA	NA	NA	NA	NA	NA	NA	NA	10	99.65	92.554	68.17	NA	NA	NA	NA	NA	NA	NA	NA	NA	NA	NA	NA	8	0.625751	0.56141	0.50022	0	NA	NA	NA
PVP01_0009550.1-p1	0	NA	NA	NA	NA	9	89.74	86.7144	76.47	NA	NA	NA	NA	NA	NA	NA	NA	NA	NA	NA	NA	NA	NA	NA	NA	NA	NA	NA	NA	NA	NA	NA	NA	NA	NA	NA	NA	NA	NA	NA	NA	6	0.647106	0.562144	0.515123	1	0.647106	0.647106	0.647106
PVP01_0009570.1-p1	0	8	96.87	92.04	86.54	5	89.74	85.942	75.62	6	53.24	49.0167	39.11	5	99.57	92.374	76.17	8	97.32	85.5413	54.18	8	74.98	71.6538	59.54	8	99.56	89.9838	60.68	8	93.03	87.2537	73.11	5	97.91	89.92	70.11	6	97.44	90.0617	72.89	7	0.615759	0.558847	0.51463	2	0.545166	0.539472	0.533779
PVP01_0009580.1-p1	0	6	96.87	92.4467	76.28	5	89.74	85.532	77.72	4	53.24	50.6225	43.62	4	99.68	96.69	90.65	5	97.32	77.27	46.38	6	74.98	71.9817	63.53	5	99.64	86.926	62.92	5	93.03	88.43	75.21	5	97.91	91.4	75.91	5	97.44	94.324	86.73	20	0.572509	0.534827	0.50167	18	0.572509	0.534074	0.50167
PVP01_0009590.1-p1	0	NA	NA	NA	NA	4	89.74	87.9225	83.04	4	53.24	51.4875	46.96	6	99.7	98.0483	96.15	4	97.32	92.7425	81.21	NA	NA	NA	NA	9	99.65	92.7922	76.03	7	93.03	90.7643	80.49	NA	NA	NA	NA	NA	NA	NA	NA	9	0.654304	0.564233	0.50567	0	NA	NA	NA
PVP01_0009600.1-p1	0	NA	NA	NA	NA	8	89.74	86.485	79.2	6	53.24	49.65	38.96	8	99.7	96.2638	84.55	6	97.32	92.7483	78.89	11	74.98	71.19	61.34	13	99.64	80.9431	42.59	8	93.03	86.4287	73.06	7	97.91	89.6586	73.95	6	97.44	93.73	83.87	8	0.597386	0.561208	0.52283	7	0.585444	0.556039	0.52283
PVP01_0009610.1-p1	0	NA	NA	NA	NA	NA	NA	NA	NA	NA	NA	NA	NA	NA	NA	NA	NA	NA	NA	NA	NA	NA	NA	NA	NA	NA	NA	NA	NA	NA	NA	NA	NA	NA	NA	NA	NA	NA	NA	NA	NA	1	0.557203	0.557203	0.557203	0	NA	NA	NA
PVP01_0009620.1-p1	0	4	96.87	90.0125	80.17	5	89.74	87.666	80.58	5	53.24	50.73	45.27	4	99.7	96.4475	92.58	6	97.32	82.905	52.15	5	74.98	72.198	62.7	5	99.65	83.792	53.35	5	93.03	89.994	83.64	5	97.91	94.546	82.1	3	97.44	91.5667	87.32	4	0.595967	0.553643	0.532887	0	NA	NA	NA
PVP01_0009630.1-p1	0	7	96.87	92.1071	69.19	8	89.74	86.2163	69.77	7	53.24	49.87	39.38	5	99.4	95.054	80.2	8	97.32	86.9838	46.55	9	74.98	71.7256	53.06	6	99.63	78.715	49.7	8	93.03	89.4938	74.68	7	97.91	88.5729	67.96	7	97.44	93.4957	76.09	10	0.624656	0.553636	0.50617	0	NA	NA	NA
PVP01_0009640.1-p1	0	6	96.87	92.6883	81.82	6	89.74	87.5767	80.98	5	53.24	51.24	48.87	7	99.65	97.2771	93.98	6	97.32	81.75	49.68	8	74.98	72.875	65.24	3	99.63	92.81	80.52	7	93.03	89.72	84.78	5	97.91	91.208	75.25	5	97.44	93.524	88.06	11	0.625453	0.552508	0.50111	0	NA	NA	NA
PVP01_0009650.1-p1	0	9	96.7	90.5189	61.29	8	89.74	83.225	65.18	8	53.24	47.3025	36.73	6	99.03	92.3483	84.63	8	97.32	80.04	41.27	9	74.98	66.4456	45.78	8	99.44	75.91	31.82	9	93.03	85.0022	64.41	7	97.91	88.9886	59.71	7	97.44	89.9814	77.07	9	0.600321	0.547587	0.50522	0	NA	NA	NA
PVP01_0009670.1-p1	0	NA	NA	NA	NA	6	89.74	84.995	74.36	8	53.24	48.3488	33.71	6	99.54	90.2783	75.35	8	97.32	88.2362	54.26	8	74.98	70.9375	58.1	15	99.23	65.6513	13.11	9	93.03	86.7344	65.9	8	97.87	91.0875	60.06	8	97.44	91.6887	72.03	9	0.609847	0.554632	0.510335	0	NA	NA	NA
PVP01_0009680.1-p1	0	5	96.87	86.104	62.83	7	89.74	82.3171	64.33	7	53.24	49.7986	37.75	8	99.57	93.9825	75.13	8	97.32	89.78	52.23	9	74.98	70.2322	51.58	11	99.64	74.3291	13.31	9	93.03	85.6756	58.3	10	97.91	90.568	64.73	9	97.44	93.3089	77.24	9	0.620224	0.545743	0.50089	1	0.522555	0.522555	0.522555
PVP01_0009690.1-p1	0	4	96.87	88.8375	81.39	5	89.74	84.758	79.84	5	53.24	50.014	39.34	6	99.65	95.7133	84.66	5	97.32	92.816	80.08	6	74.98	70.3233	62.37	6	99.65	87.1917	75.4	6	93.03	87.375	77.01	6	97.91	90.895	75	5	97.44	93.694	84.53	6	0.604926	0.553266	0.50378	5	0.574914	0.542934	0.50378
PVP01_0009700.1-p1	0	6	96.87	91.7533	75.95	4	89.74	81.97	73.19	5	53.24	49.38	40.72	4	99.69	93.155	81.33	6	97.32	86.5467	69.46	7	74.98	70.5729	63.17	10	99.52	86.757	56.96	6	93.03	86.3083	70.24	7	97.91	88.4129	69.4	NA	NA	NA	NA	7	0.611315	0.557417	0.524969	3	0.611315	0.554109	0.524969
PVP01_0009710.1-p1	0	NA	NA	NA	NA	9	89.74	84.9978	80.27	9	53.24	49.1767	39.59	NA	NA	NA	NA	11	97.32	92.2	80.5	NA	NA	NA	NA	10	99.64	93.245	75.22	11	93.03	87.9891	79.08	10	97.29	93.946	85.84	7	97.44	91.4943	84.68	8	0.635265	0.564177	0.527907	0	NA	NA	NA
PVP01_0009720.1-p1	0	4	96.87	88.7475	73.61	6	89.74	86.1333	71.73	5	53.24	50.214	41.06	6	99.7	92.52	84.84	8	97.32	90.62	67.08	6	74.98	72.55	62.68	6	99.6	83.2	64.25	6	93.03	86.0967	68.25	5	97.91	91.712	77.36	4	97.44	91.8725	77.19	8	0.58339	0.552407	0.51011	1	0.577137	0.577137	0.577137
PVP01_0009730.1-p1	0	7	96.87	90.3729	76.88	7	89.74	82.7629	75.7	6	53.24	47.985	35.48	6	99.69	92.0733	71.71	9	97.32	81.5822	61.21	7	74.98	67.23	57.76	9	99.55	93.6167	77.53	7	93.03	83.8014	65.71	7	97.91	93.3271	71.58	6	97.44	92.7233	70.68	19	0.603961	0.540533	0.50067	0	NA	NA	NA
PVP01_0009740.1-p1	0	7	96.87	91.6329	78.59	6	89.74	86.805	78.88	6	53.24	51.4833	46.67	3	99.23	95.5667	91.81	6	97.32	89.7983	75.26	6	74.98	72.7367	65.66	10	99.65	80.733	14.22	6	93.03	89.9417	81.08	8	97.91	93.2613	81.22	5	97.44	94.924	87.8	18	0.605159	0.556339	0.50089	17	0.604935	0.553467	0.50089
PVP01_0009750.1-p1	0	7	96.87	92.8471	76.22	8	89.74	85.77	68.6	6	53.24	50.1883	42.88	6	99.65	93.8583	81.61	8	97.32	88.7163	58.76	11	74.98	73.1545	60.67	10	99.55	81.891	52.7	10	93.03	87.502	63.89	8	97.91	93.3213	78.34	5	97.44	92.642	77.66	11	0.577875	0.53987	0.50233	0	NA	NA	NA
PVP01_0009760.1-p1	0	8	96.87	93.1363	77.56	7	89.74	88.1086	80.59	7	53.24	50.3429	46.81	5	99.54	96.504	91.89	6	97.31	88.6833	52.56	6	74.92	72.5017	62.58	9	99.64	70.5211	32.15	9	93.03	90.2333	80.93	9	97.91	94.3711	76.19	5	97.42	93.746	89.08	8	0.615872	0.553127	0.50761	0	NA	NA	NA
PVP01_0009780.1-p1	0	6	96.87	89.2267	77.59	6	89.74	85.6083	73.24	8	53.24	49.7575	37.18	6	99.69	88.465	75.14	11	97.32	87.9091	56.92	8	74.98	70.6988	54.52	12	99.65	80.27	17.12	8	93.03	86.3538	69.13	7	97.91	84.7929	63	6	97.44	90.1083	72.67	8	0.604538	0.548043	0.516969	5	0.604538	0.549715	0.516969
PVP01_0009790.1-p1	0	6	96.87	94.4033	89.66	7	89.74	85.6257	79.36	5	53.24	50.76	43.37	3	99.68	96.3867	91.58	8	97.32	90.4463	51.98	8	74.98	72.1875	63.73	5	99.31	87.69	44.45	5	93.03	88.194	78.83	5	97.91	92.602	86.22	5	97.44	94.154	87.56	15	0.634564	0.540866	0.50033	0	NA	NA	NA
PVP01_0009800.1-p1	0	5	96.87	90.574	78.18	6	89.74	87.2667	83.57	3	53.24	52.5133	51.11	3	99.11	98.3667	97.58	5	97.32	95.776	92.42	7	74.98	73.4257	70.97	7	99.63	73.0386	12.97	8	93.03	90.8225	85.49	6	97.91	96.625	92.76	5	97.44	96.182	94.55	8	0.62364	0.545734	0.501	6	0.62364	0.542969	0.501
PVP01_0009810.1-p1	0	6	96.87	93.075	82.71	4	89.74	87.585	83.15	4	53.24	50.9675	47.68	4	99.7	96.1625	92.65	4	97.32	88.8175	63.93	5	74.98	73.238	68.05	6	99.63	89.775	65.11	5	93.03	90.31	82.99	5	97.91	94.972	85.77	4	97.44	94.2025	89.47	17	0.618004	0.562149	0.520703	16	0.618004	0.559363	0.520703
PVP01_0009820.1-p1	0	6	96.87	87.765	64.97	6	89.7	84.355	68.57	7	53.22	49.4443	43.11	7	99.64	95.2957	87.4	8	97.32	92.4038	66.74	11	74.98	71.3691	51.37	11	99.65	67.3064	15.26	8	93.01	87.795	75.52	11	97.6	87.7618	62.82	8	97.44	93.0613	80.8	9	0.629406	0.561309	0.514481	0	NA	NA	NA
PVP01_0009830.1-p1	0	7	96.87	91.5286	69.61	7	89.74	85.9814	73.81	6	53.24	49.4567	40.65	6	99.57	93.7867	79.9	8	97.32	88.055	49.15	8	74.98	72.2163	59.06	10	99.52	82.872	39.44	8	93.03	88.3825	71.76	6	97.91	92.665	70.16	7	97.44	91.8114	74.58	10	0.600154	0.552917	0.50422	9	0.590951	0.547669	0.50422
PVP01_0009840.1-p1	0	8	96.87	89.445	75.11	9	89.74	87.9644	78.13	6	53.24	51.4383	43.95	4	99.38	95.4975	85.57	6	97.32	91.5733	66.16	9	74.98	73.1378	63.47	6	99.19	75.5367	41.19	8	93.03	90.2412	75.17	8	97.91	94.0375	81.51	5	97.44	94.134	82.96	9	0.636566	0.558901	0.50567	0	NA	NA	NA
PVP01_0009870.1-p1	0	5	96.87	91.614	74.77	5	89.74	85.53	72.79	4	53.24	50.7425	43.85	5	99.66	96.084	88.06	4	97.32	86.675	60.91	5	74.98	72.176	64.4	6	99.56	70.1383	14.02	5	93.03	90.6	81.33	4	97.91	93.7125	82.78	3	97.44	90.0667	81.15	10	0.602051	0.558055	0.524211	9	0.591357	0.553166	0.524211
PVP01_0009890.1-p1	0	8	96.87	93.6262	82.39	5	89.74	87.148	80.63	8	53.24	50.6475	43.95	6	99.65	96.6483	86.91	8	97.32	92.41	76.01	9	74.98	71.5011	60.91	5	99.6	95.834	88.1	7	93.03	89.3786	75.85	8	97.91	93.1475	79.75	7	97.44	93.7714	81.05	8	0.646587	0.563247	0.51732	0	NA	NA	NA
PVP01_0009900.1-p1	0	5	96.87	90.296	75.39	5	89.74	88.626	84.36	6	53.24	51.87	47.58	5	99.7	97.122	92.21	7	97.32	92.9771	83.25	10	74.98	74.303	69.48	8	99.43	64.3662	22.26	8	93.03	90.2638	79.97	10	97.91	95.991	88.83	5	97.44	95.5	88.36	9	0.634167	0.55777	0.505945	0	NA	NA	NA
PVP01_0009910.1-p1	0	NA	NA	NA	NA	6	89.74	85.65	80.03	NA	NA	NA	NA	NA	NA	NA	NA	6	97.32	93.405	85.93	NA	NA	NA	NA	NA	NA	NA	NA	NA	NA	NA	NA	NA	NA	NA	NA	NA	NA	NA	NA	9	0.580813	0.546156	0.50778	9	0.580813	0.546156	0.50778
PVP01_0009920.1-p1	0	NA	NA	NA	NA	6	89.74	82.1467	61.26	NA	NA	NA	NA	NA	NA	NA	NA	8	97.32	85.845	65.92	NA	NA	NA	NA	NA	NA	NA	NA	NA	NA	NA	NA	NA	NA	NA	NA	NA	NA	NA	NA	6	0.629754	0.562149	0.532133	0	NA	NA	NA
PVP01_0009930.1-p1	0	NA	NA	NA	NA	4	89.74	86.7725	80.41	5	53.24	49.954	39.53	NA	NA	NA	NA	NA	NA	NA	NA	NA	NA	NA	NA	10	99.65	90.798	43.97	6	93.03	87.255	68.5	NA	NA	NA	NA	NA	NA	NA	NA	10	0.624445	0.536268	0.503113	2	0.624445	0.579157	0.53387
PVP01_0009940.1-p1	0	NA	NA	NA	NA	7	89.74	85.9914	78.01	NA	NA	NA	NA	NA	NA	NA	NA	NA	NA	NA	NA	NA	NA	NA	NA	8	99.18	89.4325	77.56	NA	NA	NA	NA	NA	NA	NA	NA	NA	NA	NA	NA	7	0.56905	0.527292	0.502	0	NA	NA	NA
PVP01_0009950.1-p1	0	NA	NA	NA	NA	7	89.74	87.7457	80.2	6	53.24	49.8617	39.88	NA	NA	NA	NA	NA	NA	NA	NA	NA	NA	NA	NA	NA	NA	NA	NA	NA	NA	NA	NA	NA	NA	NA	NA	NA	NA	NA	NA	4	0.617402	0.574868	0.50133	0	NA	NA	NA
PVP01_0009960.1-p1	0	NA	NA	NA	NA	6	89.74	87.5717	79.15	5	53.24	51.562	47.11	NA	NA	NA	NA	7	97.32	95.5514	87.26	NA	NA	NA	NA	NA	NA	NA	NA	NA	NA	NA	NA	NA	NA	NA	NA	NA	NA	NA	NA	6	0.611213	0.561019	0.51522	0	NA	NA	NA
PVP01_0009970.1-p1	0	NA	NA	NA	NA	8	89.74	87.0525	80.24	6	53.24	49.55	42.77	4	99.37	89.6075	82.29	NA	NA	NA	NA	NA	NA	NA	NA	6	99.44	89.72	67.78	NA	NA	NA	NA	NA	NA	NA	NA	NA	NA	NA	NA	8	0.590095	0.546715	0.50211	0	NA	NA	NA
PVP01_0009980.1-p1	0	NA	NA	NA	NA	8	89.74	85.4188	79.02	NA	NA	NA	NA	6	99.7	96.8083	90.95	NA	NA	NA	NA	NA	NA	NA	NA	13	99.36	81.2854	12.97	NA	NA	NA	NA	NA	NA	NA	NA	NA	NA	NA	NA	11	0.617504	0.558809	0.514866	10	0.617504	0.555282	0.514866
PVP01_0009990.1-p1	0	NA	NA	NA	NA	7	89.74	84.1314	65.6	NA	NA	NA	NA	NA	NA	NA	NA	NA	NA	NA	NA	NA	NA	NA	NA	NA	NA	NA	NA	NA	NA	NA	NA	NA	NA	NA	NA	NA	NA	NA	NA	7	0.589281	0.553573	0.50278	5	0.582736	0.553096	0.50278
PVP01_0010010.1-p1	0	9	96.87	92.0456	75.52	6	89.74	82.7983	72.7	5	53.24	49.562	40.55	4	99.15	90.4025	76.65	9	97.32	82.8167	46.13	7	74.98	68.1214	55.34	5	99.36	87.81	59.1	5	93.03	82.284	63.15	8	97.91	93.0525	69.08	5	97.44	88.726	71.86	5	0.605535	0.552662	0.50244	1	0.605535	0.605535	0.605535
PVP01_0010020.1-p1	0	3	96.87	90.7933	81.33	4	89.74	84.7625	82.88	4	53.24	51.305	46.69	3	99.69	97.47	93.13	7	97.32	92.6886	67.55	6	74.98	73.39	66.01	6	99.65	89.2933	52.98	5	93.03	90.678	82.56	7	97.91	94.3771	75.82	4	97.44	95.4475	89.52	4	0.56849	0.548711	0.50789	0	NA	NA	NA
PVP01_0010030.1-p1	0	7	96.87	91.0514	75.09	5	89.74	85.136	72.78	6	53.24	48.4733	38.24	6	99.66	90.92	80.01	7	97.32	88.2714	60.11	6	74.98	68.31	46.61	5	99.2	80.334	57.52	7	93.03	87.2771	71.22	6	97.91	91.1383	69.58	6	97.44	93.1367	76.78	7	0.57363	0.546462	0.511	7	0.57363	0.546462	0.511
PVP01_0010040.1-p1	0	6	96.87	91.875	73.22	8	89.74	83.7138	61.57	6	53.24	48.8183	36.17	5	99.16	89.334	73.74	7	97.32	84.48	56.16	7	74.98	68.7171	49.39	10	99.64	72.493	24	7	93.03	85.04	66.15	9	97.91	89.6489	57.11	6	97.44	88.5033	67.16	11	0.631996	0.53286	0.5015	0	NA	NA	NA
PVP01_0010050.1-p1	0	9	96.87	91.6689	76.17	6	89.74	88.4617	83.76	7	53.24	51.9014	47.67	6	99.49	97.9533	96.6	NA	NA	NA	NA	7	74.98	73.2643	69.17	8	99.65	88.6663	39.56	9	93.03	90.13	83.86	6	97.91	95.9683	92.45	6	97.44	96.3033	94.11	9	0.597225	0.543149	0.50256	8	0.591595	0.536389	0.50256
PVP01_0010070.1-p1	0	4	96.87	92.0025	82.06	5	89.74	86.578	76.73	4	53.24	51.1825	45.81	4	99.66	96.825	90.09	5	97.32	93.004	82.77	4	74.98	73.1925	68.3	5	99.48	82.564	41.19	4	93.03	89.5025	81.24	4	97.91	95.28	89.23	3	97.44	93.8667	88.05	8	0.632149	0.564454	0.52088	8	0.632149	0.564454	0.52088
PVP01_0010080.1-p1	0	4	96.87	93.5775	87.04	4	89.74	85.58	77.65	4	53.24	48.45	43.1	4	99.16	92.545	79.87	7	97.32	81.3371	51.59	4	74.98	69.47	58.07	3	99.61	96.5033	93.65	5	93.03	86.242	69.22	5	97.91	88.31	62.82	4	97.44	87.75	72.83	9	0.612056	0.549456	0.50789	2	0.612056	0.583064	0.554071
PVP01_0010090.1-p1	0	4	96.87	88.18	80.38	3	89.74	86.1067	79.34	3	53.24	52.2533	50.37	2	99.59	96.375	93.16	4	97.32	90.775	83.16	3	74.98	70.34	61.22	7	99.65	88.5471	80.36	4	93.03	90.3825	82.87	4	97.91	94.7775	86.16	3	97.44	94.33	88.27	5	0.596347	0.562186	0.542828	1	0.596347	0.596347	0.596347
PVP01_0010100.1-p1	0	5	96.87	93.21	80	4	89.74	87.9975	84.59	6	53.24	52.4667	50.12	5	99.64	96.956	91.85	NA	NA	NA	NA	NA	NA	NA	NA	12	99.64	90.4633	74.35	6	93.03	90.87	85.15	7	97.91	93.7057	81.25	7	97.44	95.52	88.64	13	0.622269	0.543478	0.50244	12	0.622269	0.539426	0.50244
PVP01_0010120.1-p1	0	5	96.87	90.206	74.28	4	89.74	86.1075	76.01	6	53.24	51.9067	45.53	2	99.62	94.48	89.34	7	97.32	93.51	79.12	7	74.98	72.8857	62.18	7	99.65	82.2914	10.97	5	93.03	88.204	73.56	7	97.91	92.6371	78.57	5	97.44	94.73	84.28	2	0.618757	0.605832	0.592907	1	0.618757	0.618757	0.618757
PVP01_0010130.1-p1	0	6	96.87	89.7017	68.18	7	89.74	87.9443	79.2	6	53.24	50.31	38.92	3	99.43	94.1667	84.28	8	97.32	91.7325	73.78	8	74.98	73.405	64	10	99.65	86.37	55.92	7	93.03	89.6814	76.8	7	97.91	94.5186	77.22	7	97.44	95.4629	83.94	4	0.621395	0.551668	0.507445	3	0.621395	0.547075	0.507445
PVP01_0010150.1-p1	0	8	96.87	90.87	84.06	7	89.74	85.0314	78.98	8	53.24	49.6863	39.2	7	99.38	94.1971	76.85	8	97.32	86.2013	61.97	8	74.98	71.7862	61.36	12	99.65	91.4283	57.3	8	93.03	88.73	77.77	10	97.91	90.29	68	7	97.44	91.9857	76.31	8	0.594111	0.556863	0.52781	7	0.572357	0.551542	0.52781
PVP01_0010160.1-p1	0	8	96.87	94.6587	85.02	6	89.74	84.7983	69.82	7	53.24	50.8329	39.37	4	99.52	93.3375	87.35	8	97.32	93.4412	70.12	8	74.98	70.7738	49.29	10	99.65	87.299	15.26	6	93.03	88.0433	70.63	9	97.91	90.1811	59.88	7	97.44	93.6329	81.12	10	0.625473	0.547987	0.507	0	NA	NA	NA
PVP01_0010170.1-p1	0	7	96.87	91.9714	66.72	5	89.74	85.926	74.6	4	53.24	49.5275	42.35	4	99.62	93.4275	83.39	8	97.32	84.915	63.3	7	74.98	70.28	48.81	9	98.84	71.7133	22.03	6	93.03	87.74	72.39	5	97.91	91.426	75.37	7	97.44	93.91	77.42	9	0.624701	0.555098	0.514702	0	NA	NA	NA
PVP01_0010180.1-p1	0	6	96.87	90.3633	74.89	4	89.74	86.225	77.46	5	53.24	50.486	45.78	4	99.04	92.645	85.05	8	97.32	91.2788	65.22	7	74.98	72.9557	64.34	16	99.65	59.4237	6.71	8	93.03	89.4862	79.48	8	97.91	91.8937	72.7	6	97.44	94.3617	80.75	8	0.567652	0.538641	0.51189	0	NA	NA	NA
PVP01_0010190.1-p1	0	NA	NA	NA	NA	7	89.74	85.2443	68.28	7	53.24	50.6471	40.32	5	99.65	93.294	76.23	10	97.32	91.425	76.2	NA	NA	NA	NA	9	99.65	81.4556	38.53	8	93.03	87.725	64.3	NA	NA	NA	NA	NA	NA	NA	NA	9	0.611247	0.552403	0.515388	0	NA	NA	NA
PVP01_0010200.1-p1	0	NA	NA	NA	NA	4	89.74	89.4125	88.5	NA	NA	NA	NA	2	99.63	98.6	97.57	5	97.32	93.978	88.93	5	74.98	74.186	71.2	5	99.13	95.072	80.73	4	93.03	92.5175	91.03	5	97.91	96.786	92.99	3	97.44	96.8567	95.7	2	0.538987	0.522671	0.506354	0	NA	NA	NA
PVP01_0010210.1-p1	0	7	96.87	88.7329	70.6	8	89.74	81.5	71.58	10	53.24	52.008	48.29	5	99.59	95.224	89.56	10	97.32	91.766	81.34	11	74.98	70.2273	60.65	8	99.62	88.2412	58.86	11	93.03	87.5255	71.8	10	97.91	93.35	85.14	6	97.44	93.415	89.68	4	0.609847	0.535523	0.504482	0	NA	NA	NA
PVP01_0010220.1-p1	0	NA	NA	NA	NA	6	89.74	88.68	87.98	NA	NA	NA	NA	2	99.14	99.075	99.01	6	97.32	96.91	95.68	7	74.98	74.3086	73.41	8	99.29	87.2738	37.14	6	93.03	91.2083	87.53	6	97.91	97.2333	96.31	4	97.44	97.22	97.02	2	0.558441	0.537962	0.517483	0	NA	NA	NA
PVP01_0010230.1-p1	0	NA	NA	NA	NA	6	89.74	84.895	69.69	6	53.24	50.1017	43.74	6	99.65	95.0117	85.07	6	97.32	90.895	72.79	8	74.98	69.2	48.03	5	99.62	65.736	40.31	8	93.03	88.7788	76	8	97.91	86.63	60.44	6	97.44	90.585	77.24	8	0.586608	0.548997	0.50444	0	NA	NA	NA
PVP01_0010250.1-p1	0	6	96.87	89.81	76.49	8	89.74	87.19	78.08	5	53.24	51.922	47.47	6	99.7	97.18	91.92	7	97.32	83.6929	53.66	7	74.98	73.4729	66.51	10	99.53	85.885	40.43	9	93.03	88.6633	75.9	6	97.91	94.9367	82.41	6	97.44	95.6633	87.52	8	0.575127	0.55811	0.510822	7	0.575127	0.556212	0.510822
PVP01_0010260.1-p1	0	4	96.87	89.3575	77.72	5	89.74	83.748	72.17	6	53.24	49.8967	41.2	6	99.65	96.025	79.3	8	97.32	84.47	58.85	6	74.98	70.0617	56.99	9	99.28	84.2944	57.02	7	93.03	88.3	74.84	6	97.91	86.8917	60.87	6	97.44	91.085	73.36	8	0.578878	0.547931	0.502115	8	0.578878	0.547931	0.502115
PVP01_0010270.1-p1	0	6	96.87	90.26	75.23	5	89.72	85.328	72.84	4	53.24	50.0475	41.63	3	99.68	92.3133	80.14	9	97.32	85.7911	65.59	6	74.98	69.6517	52.34	7	99.64	78.9671	14.16	6	93.03	87.86	77.07	7	97.91	93.3814	69.34	4	97.44	91.2375	76.17	7	0.593089	0.569604	0.53572	6	0.593089	0.566461	0.53572
PVP01_0010280.1-p1	0	7	96.87	92.4386	75.74	6	89.74	80.68	62.41	9	53.24	47.8344	31.83	5	99.09	84.856	63.35	8	97.32	88.1462	53.49	8	74.98	70.6112	52.54	9	99.58	92.0433	80.59	8	93.03	85.775	59.26	6	97.91	91.5983	70.25	6	97.44	86.8933	62.04	6	0.57607	0.548517	0.503	1	0.573614	0.573614	0.573614
PVP01_0010290.1-p1	0	6	96.87	92.12	74.13	9	89.74	88.2833	79.05	6	53.24	50.0983	42.49	6	99.35	96.6333	84.17	9	97.32	91.6644	70.92	10	74.98	73.231	61.17	11	99.65	81.9445	14.02	8	93.03	88.9587	71.51	9	97.91	95.1456	76.85	7	97.44	95.4371	83.82	9	0.63356	0.557204	0.513047	0	NA	NA	NA
PVP01_0010300.1-p1	0	6	96.87	91.9717	75.28	5	89.74	86.372	76.38	5	53.24	50.634	42.4	3	99.59	91.08	82.15	7	97.32	89.2229	72.29	6	74.98	72.4833	60.88	11	99.65	91.4173	63.49	6	93.03	88.9717	76.22	5	97.91	91.42	80.08	4	97.44	90.4375	78.83	5	0.56696	0.54013	0.50356	1	0.549444	0.549444	0.549444
PVP01_0010310.1-p1	0	3	96.87	92.88	85.41	4	89.74	87.995	83.45	5	53.24	52.996	52.16	3	99.68	98.14	95.2	6	97.32	96.0867	91.13	4	74.98	73.705	70.27	6	99.65	86.6333	66.05	5	93.03	90.97	84.64	4	97.91	96.94	94.29	4	97.44	96.685	94.78	9	0.581072	0.543502	0.50033	0	NA	NA	NA
PVP01_0010320.1-p1	0	8	96.87	93.665	76.77	8	89.74	85.2862	81.24	8	53.24	50.63	45.08	5	99.37	94.728	91.57	6	97.32	92.6417	70.67	8	74.98	71.88	66.83	10	99.64	80.718	59.31	8	93.03	87.53	78.06	9	97.91	95.1556	84.7	6	97.44	94.5867	88.95	12	0.573878	0.536055	0.50044	11	0.573878	0.532668	0.50044
PVP01_0010330.1-p1	0	7	96.87	82.9529	55.07	6	89.74	82.7817	56.38	6	53.24	46.6633	32.78	5	99.7	85.14	60.69	8	97.32	85.7763	44.88	7	74.98	69.9357	48.06	8	99.07	73.6988	12.25	8	93.03	85.1575	46.25	9	97.91	86.7111	43.99	6	97.44	88.2083	57.92	3	0.607656	0.562273	0.522364	0	NA	NA	NA
PVP01_0010350.1-p1	0	4	96.87	91.635	82.67	4	89.74	84.67	70.89	6	53.24	49.9217	39.19	3	99.65	90.9667	76.37	6	97.32	89.1817	69.22	7	74.98	72.6414	60.63	9	99.29	84.0922	43.49	7	93.03	88.7771	68.34	9	97.91	90.18	67.57	5	97.44	91.596	72.54	8	0.602942	0.551071	0.50167	7	0.568081	0.54366	0.50167
PVP01_0010360.1-p1	0	6	96.87	90.7483	75.18	6	89.74	87.0983	79.99	7	53.24	50.7686	43.23	8	99.66	93.9562	85.98	8	97.32	83.0537	46.59	8	74.98	73.06	66.72	13	99.64	85.8231	12.97	8	93.03	89.2387	72.95	7	97.91	91.1686	66.37	6	97.44	92.0483	80.24	14	0.586723	0.538066	0.502	12	0.570849	0.53264	0.502
PVP01_0010370.1-p1	0	9	96.87	86.5544	67.91	8	89.74	85.7512	78.61	8	53.24	51.2875	39.3	4	99.59	94.6375	84.75	6	97.32	94.1883	80.67	9	74.98	72.0011	60.83	7	98.47	81.5171	38.18	6	93.03	83.7433	69.86	8	97.91	94.3438	76.92	6	97.44	93.0017	83.81	9	0.597243	0.543972	0.50078	0	NA	NA	NA
PVP01_0010390.1-p1	0	NA	NA	NA	NA	9	89.74	83.0633	59.2	8	53.24	49.265	38.91	6	99.09	89.375	71.52	11	97.32	79.9073	52.39	10	74.98	67.407	49.88	7	99.14	79.5043	55.74	8	93.03	85.7887	69.05	12	97.91	91.2733	56.62	8	97.44	90.3988	69.6	8	0.595763	0.538396	0.502055	2	0.595763	0.565437	0.535112
PVP01_0010400.1-p1	0	7	96.87	84.88	62.06	8	89.74	82.8563	63.27	5	53.24	49.396	39.5	6	99.7	94.7433	75.44	9	97.32	89.1444	56.05	7	74.98	68.3643	45.09	8	99.65	82.8713	40.93	6	93.03	83.6733	52.53	6	97.91	88.9783	56.51	5	97.44	91.568	73.41	11	0.592167	0.541419	0.50056	2	0.584445	0.543387	0.50233
PVP01_0010410.1-p1	0	NA	NA	NA	NA	NA	NA	NA	NA	NA	NA	NA	NA	NA	NA	NA	NA	NA	NA	NA	NA	NA	NA	NA	NA	NA	NA	NA	NA	NA	NA	NA	NA	NA	NA	NA	NA	NA	NA	NA	NA	1	0.543671	0.543671	0.543671	0	NA	NA	NA
PVP01_0010420.1-p1	0	5	96.87	93.956	85.59	7	89.74	86.4843	79.57	5	53.24	49.638	40.85	3	99.28	94.73	87.36	6	97.32	93.5133	75.59	8	74.98	72.9762	64.9	6	99.27	94.7533	73.73	7	93.03	90.1429	79.37	5	97.91	94.734	83.04	6	97.44	94.9683	84.6	7	0.629862	0.55515	0.50278	0	NA	NA	NA
PVP01_0010430.1-p1	0	6	96.87	89.875	71.97	6	89.74	87.4383	80.3	5	53.24	49.872	39.26	6	99.7	96.8617	85.23	7	97.32	94.9529	86.29	8	74.98	73.3787	65.92	10	99.65	90.282	69.37	6	93.03	90.3017	79.84	5	97.91	94.538	86.05	4	97.44	92.585	84.18	6	0.583937	0.557558	0.521112	2	0.577817	0.549464	0.521112
PVP01_0010440.1-p1	0	6	96.87	92.0983	74.71	7	89.74	87.5343	78.95	4	53.24	50.6375	43.87	5	99.7	93.604	87.32	7	97.32	83.0257	63.25	8	74.98	73.8787	68.41	6	99.07	79.765	57.33	6	93.03	88.7983	71.11	8	97.91	93.5812	77.8	4	97.44	93.4725	81.66	15	0.623214	0.550533	0.502	0	NA	NA	NA
PVP01_0010450.1-p1	0	7	96.87	89.6929	70.46	5	89.74	85.104	69.01	6	53.24	51.965	47.78	4	99.63	95.745	86.31	9	97.32	92.9289	68.29	6	74.98	69.265	44.88	10	99.28	80.91	16.07	9	93.03	89.18	70.03	9	97.79	94.92	85.06	4	97.44	92.615	81.16	12	0.634492	0.546105	0.501	0	NA	NA	NA
PVP01_0010460.1-p1	0	9	96.87	87.6556	59.79	8	89.74	82.63	69.87	8	53.24	48.2	39.4	6	99.03	89.7367	80.17	9	97.32	87.1389	38.59	10	74.98	72.325	60.78	10	99.35	73.556	34.48	10	93.03	85.451	65.91	9	97.91	86.8144	64.77	8	97.44	90.8225	76.14	4	0.572816	0.536522	0.503464	2	0.572816	0.542757	0.512699
PVP01_0010470.1-p1	0	7	96.87	92.4871	76.54	9	89.74	84.7867	74.24	4	53.24	50.5025	43.94	6	99.7	94.33	81.96	8	97.32	81.8738	52.39	7	74.98	69.9857	56.73	8	99.65	92.1625	65.59	7	93.03	88.1729	70.27	7	97.91	92.5571	72.8	6	97.44	93.22	80.26	9	0.613865	0.548102	0.50178	0	NA	NA	NA
PVP01_0010480.1-p1	0	7	96.87	90.8729	81.97	7	89.74	86.76	81.76	7	53.24	51.1414	43.11	6	99.68	95.5483	82.55	7	97.32	87.8871	42.26	8	74.98	72.8512	67.5	7	99.65	89.3986	76.79	8	93.03	90.3625	80.85	7	97.91	90.34	77.47	7	97.44	94.6657	82.74	3	0.577088	0.561522	0.541919	0	NA	NA	NA
PVP01_0010490.1-p1	0	5	96.87	92.058	87.57	5	89.74	87.222	83.68	6	53.24	52.505	50.27	3	99.23	98.5267	97.18	7	97.32	95.7657	88.25	5	74.98	73.606	69.71	5	99.63	92.73	83.37	5	93.03	90.566	86.07	6	97.91	96.7617	93.26	6	97.44	96.8483	94.7	3	0.641466	0.578615	0.516557	2	0.641466	0.579011	0.516557
PVP01_0010500.1-p1	0	6	96.87	90.7233	73.95	5	89.74	87.138	78.38	5	53.24	50.02	43.78	4	99.64	93.755	83.45	10	97.32	88.944	66.98	7	74.98	73.17	64.79	9	99.65	74.06	14.02	7	93.03	89.1129	72.21	7	97.91	93.4543	73.67	6	97.44	92.3933	80.82	10	0.635428	0.548824	0.50111	0	NA	NA	NA
PVP01_0010510.1-p1	0	5	96.87	92.876	81.12	7	89.74	87.3571	79.05	7	53.24	50.66	45.01	7	99.52	97.6943	94.01	8	97.32	94.37	83.3	7	74.98	72.0429	61.52	5	99.38	94.47	78.65	8	93.03	89.8787	82.96	8	97.91	95.1925	86.74	5	97.44	94.784	90.6	9	0.624343	0.548541	0.503	0	NA	NA	NA
PVP01_0010520.1-p1	0	8	96.87	93.545	78.92	9	89.74	87.5778	78.57	7	53.24	51.7486	45.11	3	99.3	95.64	89.79	7	97.32	92.6371	76.86	9	74.98	72.6233	66.07	11	99.58	93.84	76.96	8	93.03	90.54	76.29	8	97.91	94.01	81.68	5	97.44	95.058	87.34	7	0.636982	0.565779	0.528728	0	NA	NA	NA
PVP01_0010530.1-p1	0	5	96.87	88.114	68.21	4	89.74	87.34	80.26	6	53.24	50.455	42.18	4	99.64	96.1	85.68	5	97.32	92.198	71.85	6	74.98	72.2083	66.6	11	99.65	86.2491	57.57	7	93.03	90.5171	77.87	4	97.91	94.37	83.85	5	97.44	94.792	84.31	13	0.625626	0.535215	0.50278	0	NA	NA	NA
PVP01_0010540.1-p1	0	6	96.87	83.2983	61.2	5	89.74	78.908	54.22	6	53.24	45.8183	25.38	5	99.69	84.064	48.05	8	97.32	69.0637	20.19	6	74.98	67.005	43.98	10	99.65	63.092	24.08	5	93.03	79.134	47.84	6	97.91	80.5167	41.69	5	97.44	78.772	45.67	2	0.559124	0.535719	0.512313	0	NA	NA	NA
PVP01_0010560.1-p1	0	7	96.87	81.4671	48.08	6	89.74	77.5183	58.39	6	53.24	45.4117	27.37	7	99.7	86.6343	53.48	8	97.32	83.1088	30.09	7	74.98	64.7414	45.79	12	99.65	73.4242	23.9	9	93.03	82.9144	56.08	7	97.91	85.1171	55.04	7	97.44	86.8086	50.12	1	0.584512	0.584512	0.584512	0	NA	NA	NA
PVP01_0010570.1-p1	0	7	96.87	88.5514	69.79	7	89.74	85.7071	77.57	4	53.24	49.28	43.99	5	99.63	93.832	90.99	9	97.32	95.2311	83.03	9	74.98	73.56	66.32	10	99.65	82.957	7.04	7	93.03	87.98	78.09	7	97.91	94.8557	81.82	5	97.44	95.22	86.84	4	0.597642	0.557347	0.50133	0	NA	NA	NA
PVP01_0010580.1-p1	0	11	96.87	89.9836	55.21	8	89.74	83.2938	62.98	9	53.24	48.7033	27.94	6	99.31	88.6183	61.72	9	97.32	82.1767	59.07	10	74.98	69.269	48.75	10	99.47	59.61	21.52	9	93.03	83.6522	56.43	10	97.91	88.254	39.75	8	97.44	88.9912	58.06	7	0.597617	0.535755	0.50556	2	0.597617	0.565596	0.533575
PVP01_0010590.1-p1	0	NA	NA	NA	NA	4	89.74	87.115	79.74	6	53.24	51.7667	44.85	3	99.66	94.9767	92.23	7	97.32	93.9671	79.76	5	74.98	72.024	62.42	3	99.16	86.5467	61.86	5	93.03	89.184	77.71	6	97.91	94.5717	81.22	3	97.44	93.7933	86.72	2	0.633501	0.616897	0.600293	1	0.633501	0.633501	0.633501
PVP01_0010600.1-p1	0	6	96.87	79.6167	51.24	8	89.74	84.9613	64.78	8	53.24	50.0737	34.83	5	99.64	87.642	62.76	7	97.32	89.4229	66.83	8	74.98	71.63	52.99	7	99.65	62.7457	7.04	8	93.03	86.3725	58.99	9	97.91	88.8633	56.41	6	97.44	88.1433	59.47	7	0.60969	0.525071	0.50167	0	NA	NA	NA
PVP01_0010610.1-p1	0	5	96.87	93.844	86.75	4	89.74	88.335	84.66	4	53.24	51.2775	45.52	3	99.65	94.9333	85.57	9	97.32	92.7578	80.62	5	74.98	73.642	68.61	4	99.65	93.61	86.59	5	93.03	91.034	84.32	7	97.91	95.9557	86.78	3	97.44	92.8133	83.72	6	0.565914	0.546439	0.50067	1	0.565914	0.565914	0.565914
PVP01_0010620.1-p1	0	4	96.87	87.0825	73.41	6	89.74	86.765	76.11	3	53.24	49.87	45.08	4	99.7	96.295	89.67	8	97.32	93.0713	71.89	6	74.98	72.305	66.78	7	99.61	92.4614	64.61	5	93.03	87.768	74.12	8	97.91	95.275	80.61	5	97.44	94.546	87.38	10	0.644711	0.555277	0.507	0	NA	NA	NA
PVP01_0010630.1-p1	0	7	96.87	91.6571	70.37	6	89.74	85.8367	74.67	7	53.24	51.4471	44.15	5	99.64	95.436	82.73	9	97.32	88.7889	68.51	7	74.98	72.5529	59.75	9	99.54	84.5089	40.31	8	93.03	90.2013	77.93	7	97.91	95.0414	83.22	5	97.44	93.396	80.03	11	0.644495	0.546462	0.50022	0	NA	NA	NA
PVP01_0010640.1-p1	0	7	96.87	89.9257	74.93	9	89.74	84.5089	64.84	7	53.24	48.4386	39.12	7	99.7	95.6543	88.17	10	97.32	88.016	71.88	7	74.98	67.31	46.35	7	99.65	85.4629	51.88	8	93.03	86.91	62.73	9	97.91	92.7544	76.12	8	97.44	92.5575	81	2	0.631182	0.616096	0.60101	1	0.631182	0.631182	0.631182
PVP01_0010650.1-p1	0	5	96.87	83.626	61.88	8	89.74	86.0763	72.58	7	53.24	48.1443	34.7	6	99.64	93.5267	73.38	9	97.32	82.5733	46.47	9	74.98	71.1	56.25	11	99.08	78.6791	13.11	7	93.03	86.5729	64.7	8	97.91	89.6137	60.62	8	97.44	91.715	71.25	10	0.564161	0.535952	0.50533	10	0.564161	0.535952	0.50533
PVP01_0010660.1-p1	0	8	96.87	87.6137	53.93	7	89.74	81.83	53.82	8	53.24	48.9038	33.61	6	99.66	91.1517	68.73	8	97.32	83.3425	51.03	7	74.98	67.0014	39.99	8	99.63	64.8625	12.97	8	93.03	86.1325	54.09	7	97.91	87.7057	49.84	6	97.44	88.945	58.55	5	0.589018	0.553653	0.51839	0	NA	NA	NA
PVP01_0010670.1-p1	0	4	96.87	93.555	87.91	6	89.74	89.0767	86.16	3	53.24	52.3167	50.65	3	99.69	98.8233	97.72	5	97.32	93.676	86.17	5	74.98	73.706	69.49	8	99.56	92.9062	70.09	5	93.03	91.862	88.33	4	97.91	94.7525	88.9	4	97.44	96.6875	94.63	1	0.558439	0.558439	0.558439	0	NA	NA	NA
PVP01_0010690.1-p1	0	NA	NA	NA	NA	5	89.74	88.562	84.55	NA	NA	NA	NA	3	99.67	98.7867	97.03	NA	NA	NA	NA	NA	NA	NA	NA	NA	NA	NA	NA	NA	NA	NA	NA	NA	NA	NA	NA	NA	NA	NA	NA	8	0.619601	0.555359	0.51311	0	NA	NA	NA
PVP01_0010700.1-p1	0	NA	NA	NA	NA	8	89.74	83.0837	54.11	6	53.24	48.0067	34.45	NA	NA	NA	NA	NA	NA	NA	NA	NA	NA	NA	NA	9	99.63	78.3944	49.78	NA	NA	NA	NA	NA	NA	NA	NA	6	97.44	90.6517	67.08	1	0.593333	0.593333	0.593333	0	NA	NA	NA
PVP01_0010710.1-p1	0	NA	NA	NA	NA	7	89.74	83.8171	69.17	NA	NA	NA	NA	NA	NA	NA	NA	NA	NA	NA	NA	NA	NA	NA	NA	11	99.08	72.4355	13.11	NA	NA	NA	NA	NA	NA	NA	NA	NA	NA	NA	NA	8	0.584276	0.53748	0.50256	7	0.584276	0.541002	0.50256
PVP01_0010720.1-p1	0	NA	NA	NA	NA	7	89.74	82.45	60.79	NA	NA	NA	NA	NA	NA	NA	NA	NA	NA	NA	NA	NA	NA	NA	NA	NA	NA	NA	NA	NA	NA	NA	NA	NA	NA	NA	NA	NA	NA	NA	NA	4	0.660512	0.573051	0.52276	0	NA	NA	NA
PVP01_0010730.1-p1	0	NA	NA	NA	NA	8	89.74	85.76	69.79	7	53.24	50.4014	39.41	6	99.54	90.765	80.08	8	97.32	85.1875	53.35	7	74.98	72.5643	61.4	12	99.65	75.6625	14.02	8	93.03	88.1612	67.88	7	97.91	90.45	68.27	6	97.44	91.91	76.16	4	0.587763	0.537139	0.50011	3	0.587763	0.531364	0.50011
PVP01_0010740.1-p1	0	6	96.87	92.7233	74.6	4	89.74	83.8475	73.42	6	53.24	50.8033	40.5	4	99.69	94.2425	85.68	8	97.32	91.04	63.16	6	74.98	70.455	52.41	9	99.65	89.8444	39.56	5	93.03	88.63	73.69	7	97.91	89.0557	58.65	4	97.44	89.7975	78.5	6	0.629224	0.548209	0.50233	0	NA	NA	NA
PVP01_0010750.1-p1	0	NA	NA	NA	NA	8	89.74	86.3875	71.55	6	53.24	50.155	39.81	NA	NA	NA	NA	10	97.32	89.26	72.31	NA	NA	NA	NA	11	99.65	85.4718	13.15	NA	NA	NA	NA	NA	NA	NA	NA	7	97.44	93.7186	76.13	8	0.590913	0.548291	0.507	1	0.590913	0.590913	0.590913
PVP01_0010760.1-p1	0	NA	NA	NA	NA	7	89.74	81.8786	59.37	6	53.24	43.4533	32.51	7	99.7	89.9086	65.62	8	97.32	76.55	52.49	6	74.98	66.5933	44.29	10	99.65	84.028	39.71	7	93.03	83.8714	61.15	8	97.91	83.845	48.84	5	97.44	85.41	57.84	4	0.5794	0.550896	0.5345	0	NA	NA	NA
PVP01_0010770.1-p1	0	8	96.87	87.5888	69.17	8	89.74	83.5088	64.93	9	53.24	47.8844	33.11	8	99.46	92.705	70.63	11	97.32	88.4482	64.75	10	74.98	69.687	51.15	6	99.34	74.9217	27.07	8	93.03	84.9887	64.66	12	97.91	91.9817	68.91	8	97.44	92.07	74.39	5	0.554141	0.538486	0.502	0	NA	NA	NA
PVP01_0010780.1-p1	0	8	96.87	89.3213	71.64	9	89.74	84.5389	66.2	7	53.24	48.2757	38.78	8	99.7	95.0975	85.49	8	97.32	88.385	48.87	9	74.98	69.27	51.55	7	99.28	91.1114	78.79	8	93.03	84.6475	67.08	11	97.91	90.8509	58.01	5	97.44	88.298	77.53	4	0.624146	0.557577	0.50836	0	NA	NA	NA
PVP01_0010790.1-p1	0	3	96.87	91.75	81.52	3	89.74	84.67	80.9	5	53.24	51.082	42.66	5	99.7	96.208	82.3	7	97.32	84.4414	49.99	5	74.98	72.552	63.61	4	99.26	74.0775	25.71	7	93.03	89.4443	70.69	6	97.91	93.7633	74.03	2	97.44	89.95	82.46	4	0.621682	0.549831	0.50122	0	NA	NA	NA
PVP01_0010800.1-p1	0	6	96.87	86.34	68.68	7	89.74	81.6371	62.98	6	53.24	50.0183	40.65	5	99.66	91.702	77.87	6	97.32	90.7717	71.32	6	74.98	69.8117	57.93	8	99.62	83.2375	57	7	93.03	86.73	64.26	5	97.91	93.002	78.91	5	97.44	89.222	72.33	5	0.610225	0.558478	0.50611	1	0.610225	0.610225	0.610225
PVP01_0010810.1-p1	0	9	96.87	92.93	73.29	7	89.74	86.5771	79.72	6	53.24	48.96	38.93	6	99.57	95.6933	82.86	7	97.32	90.6971	71.04	9	74.98	71.3944	60.87	7	99.22	95.7614	87.64	8	93.03	88.3425	72.56	8	97.91	91.775	71.07	6	97.44	94.3517	85.03	4	0.579707	0.538978	0.50539	3	0.545634	0.525401	0.50539
PVP01_0010820.1-p1	0	10	96.87	86.261	60.59	9	89.74	84.8356	69.24	9	53.24	50.0433	41.01	8	99.52	95.7712	83.88	11	97.32	92.3173	69.33	11	74.98	72.1345	58.22	10	99.32	66.988	7.04	11	93.03	86.4709	63.47	10	97.91	91.338	75.58	7	97.44	92.5757	79.83	3	0.559966	0.537216	0.5075	0	NA	NA	NA
PVP01_0010830.1-p1	0	4	96.87	92.6175	87.17	4	89.74	86.645	81.28	4	53.24	50.675	44.73	4	99.66	95.6475	87.07	5	97.32	92.122	80.02	6	74.98	71.9533	65.43	5	99.65	91.962	75.1	4	93.03	89.9825	83.9	6	97.91	93.7017	81.35	4	97.44	94.1	87.42	7	0.580667	0.53745	0.50644	1	0.560905	0.560905	0.560905
PVP01_0010840.1-p1	0	7	96.87	90.3286	68.37	7	89.74	86.26	73.73	6	53.24	49.79	42.64	5	99.7	94.516	88.05	8	97.32	90.27	60.29	NA	NA	NA	NA	10	99.65	82.54	27.96	9	93.03	88.6856	74.16	8	97.91	88.5337	65.07	6	97.44	91.1933	79.41	7	0.627669	0.553143	0.50726	0	NA	NA	NA
PVP01_0010850.1-p1	0	7	96.87	93.5329	85.79	8	89.74	83.3413	74.53	7	53.24	49.3986	34.61	6	99.16	94.5433	74.94	7	97.32	83.1629	62.43	9	74.98	68.2222	53.3	4	99.06	90.6375	72.71	8	93.03	87.1488	64.04	7	97.91	90.3014	66.08	8	97.44	93.0362	72.39	9	0.57347	0.542303	0.50344	0	NA	NA	NA
PVP01_0010860.1-p1	0	7	96.87	88.3943	67.42	6	89.74	79.0533	64.09	8	53.24	48.6475	34.55	9	99.7	92.2856	62.47	9	97.32	81.9356	41.14	7	74.98	70.6457	55.23	10	99.65	73.636	12.97	8	93.03	85.3713	57.23	9	97.91	84.6322	61.81	5	97.44	85.302	59.37	5	0.580378	0.555673	0.510748	0	NA	NA	NA
PVP01_0010870.1-p1	0	6	96.87	90.0233	75.83	6	89.74	87.42	83.34	7	53.24	51.5686	47.45	6	99.7	98.49	96.45	9	97.32	93.3667	87.16	7	74.98	72.97	68.18	6	99.01	85.875	58.7	7	93.03	90.9686	83.95	9	97.91	94.6011	87.03	6	97.44	95.825	94.07	10	0.575193	0.533964	0.50167	0	NA	NA	NA
PVP01_0010880.1-p1	0	5	96.87	94.484	89.98	5	89.74	86.188	79.37	6	53.24	51.775	49.07	5	99.7	97.368	91.9	6	97.32	92.63	84.15	4	74.98	72.5025	69.85	9	99.65	84.6156	40.69	5	93.03	90.154	83.01	8	97.91	96.23	89.82	5	97.44	94.904	88.68	9	0.627534	0.550643	0.50433	8	0.627534	0.544604	0.50433
PVP01_0010890.1-p1	0	7	96.87	91.4257	76.94	6	89.74	86.955	84.64	3	53.24	50.6267	45.43	4	99.7	95.1475	85.32	7	97.32	86.9071	53.89	7	74.98	71.7543	67.02	9	99.65	80.7556	7.04	6	93.03	87.7167	78.77	7	97.91	94.1543	74.33	4	97.44	93.8275	83.03	3	0.60802	0.563717	0.531825	0	NA	NA	NA
PVP01_0010900.1-p1	0	4	96.87	94.88	90.19	5	89.74	87.662	86.14	3	53.24	51.8833	50.97	3	99.7	98.5633	97.69	4	97.32	96.275	93.23	5	74.98	73.096	71.49	4	99.11	93.32	87.61	5	93.03	91.656	88.97	4	97.91	96.285	93.69	3	97.44	96.28	95.51	4	0.595109	0.569953	0.552397	0	NA	NA	NA
PVP01_0010910.1-p1	0	6	96.87	85.5717	67.51	8	89.74	85.9062	78.36	6	53.24	51.745	47.97	6	99.7	95.92	92.37	9	97.32	95.6722	84.86	9	74.98	72.2989	62.7	14	99.65	72.2229	7.81	9	93.03	89.3756	79.6	9	97.91	94.5978	72.94	6	97.44	93.2983	88.61	3	0.614107	0.556904	0.507275	0	NA	NA	NA
PVP01_0010920.1-p1	0	8	96.87	86.9363	64.68	8	89.74	85.885	71.91	8	53.24	49.8325	37.62	6	99.64	93.605	75.24	9	97.32	89.2356	66.25	9	74.98	72.2289	60.83	10	99.08	78.368	15.12	11	93.03	88.9918	69.31	9	97.91	91.2033	66.33	7	97.44	91.2157	72.37	9	0.604333	0.54709	0.50211	8	0.604333	0.54204	0.50211
PVP01_0010930.1-p1	0	7	96.87	88.9529	67.62	6	89.74	87.3067	79.74	6	53.24	50.1633	39.94	3	99.4	93.16	83.05	8	97.32	91.1238	57.1	9	74.98	73.0889	64.01	8	99.65	88.9562	64.59	8	93.03	89.4437	73.58	10	97.91	93.95	76.13	6	97.44	94.635	82.97	2	0.595965	0.587034	0.578103	1	0.595965	0.595965	0.595965
PVP01_0010940.1-p1	0	6	96.87	90.2783	69.6	5	89.74	83.864	64.57	6	53.24	49.985	38.24	5	99.7	94.514	79.05	10	97.32	88.438	53.34	7	74.98	67.9157	49.06	7	99.64	86.4771	30.56	7	93.03	86.6771	61.42	6	97.91	90.205	73.14	4	97.44	90.55	78.95	4	0.604234	0.56539	0.526362	1	0.604234	0.604234	0.604234
PVP01_0010950.1-p1	0	7	96.87	88.5957	59.86	8	89.74	84.6575	71.32	7	53.24	49.94	37.94	7	99.7	92.0114	79.72	10	97.32	83.294	48.63	9	74.98	72.4378	59.73	12	99.08	81.0642	24.08	9	93.03	87.2289	65.64	8	97.91	90.69	67.54	8	97.44	90.5825	76.02	8	0.613125	0.551234	0.50756	0	NA	NA	NA
PVP01_0010960.1-p1	0	10	96.87	88.309	69.47	8	89.74	84.7288	77.76	7	53.24	48.8186	42.15	5	99.48	94.812	90.07	10	97.32	91.781	57.17	10	74.98	71.397	62.04	7	99.61	80.0043	64.52	8	93.03	86.1488	71.96	8	97.91	92.7025	81.7	6	97.44	92.6833	86.61	11	0.603936	0.542237	0.50522	0	NA	NA	NA
PVP01_0010970.1-p1	0	6	96.87	92.4467	79.94	4	89.74	88.19	84.13	4	53.24	51.63	46.86	4	99.65	96.445	92.33	8	97.32	91.2975	74.87	7	74.98	74	69.04	5	99.07	90.146	78.34	7	93.03	90.7429	80.87	7	97.91	93.08	81.19	4	97.44	95.2625	88.78	4	0.607893	0.571899	0.548081	0	NA	NA	NA
PVP01_0010980.1-p1	0	6	96.87	92.5383	73.95	6	89.74	87.6717	80.53	5	53.24	49.964	43.99	5	99.7	95.03	87.46	5	97.32	89.618	70.51	7	74.98	73.39	66.52	9	99.29	88.0067	58.95	7	93.03	88.6271	72.09	8	97.91	93.1725	67.23	5	97.44	93.624	80.99	2	0.600507	0.591279	0.58205	0	NA	NA	NA
PVP01_0010990.1-p1	0	7	96.87	90.31	70.32	7	89.74	83.1943	73.54	6	53.24	50.525	45.51	5	99.14	92.522	83.52	11	97.32	86.4845	59.6	10	74.98	72.403	67.28	9	97.02	84.4878	49.35	9	93.03	88.8189	75.53	9	97.91	94.5189	84.73	7	97.44	91.9071	80.24	5	0.595711	0.55075	0.5191	5	0.595711	0.55075	0.5191
PVP01_0011000.1-p1	0	NA	NA	NA	NA	NA	NA	NA	NA	NA	NA	NA	NA	NA	NA	NA	NA	NA	NA	NA	NA	NA	NA	NA	NA	NA	NA	NA	NA	NA	NA	NA	NA	NA	NA	NA	NA	NA	NA	NA	NA	1	0.53532	0.53532	0.53532	0	NA	NA	NA
PVP01_0011010.1-p1	0	7	96.87	91.4086	68.71	5	89.74	85.828	76.89	8	53.24	51.56	44.89	5	99.64	95.136	84.12	8	97.32	89.6787	52.43	6	74.98	69.4	58.35	11	99.65	80.6173	32.96	6	93.03	88.1733	75.53	8	97.91	90.0863	64.29	7	97.44	92.9071	78	8	0.597441	0.558108	0.529697	0	NA	NA	NA
PVP01_0011020.1-p1	0	6	96.87	94.2517	83.71	5	89.74	84.144	68.35	4	53.24	49.64	44.25	3	99.07	94.55	89.17	6	97.32	83.7	52.34	7	74.98	71.6657	57.43	11	99.35	94.1518	64.52	6	93.03	88.2333	73.87	6	97.91	88.29	69.91	4	97.44	91.105	79.84	5	0.587447	0.549219	0.518333	0	NA	NA	NA
PVP01_0011030.1-p1	0	7	96.87	89.0057	71.15	4	89.74	82.3475	62.31	5	53.24	49.6	37.98	5	99.7	90.016	76.08	10	97.32	85.116	50.4	6	74.98	65.1167	47.91	9	99.05	83.4833	57.06	7	93.03	86.7843	60.14	5	97.91	84.382	62.57	4	97.44	88.4275	65.98	8	0.619304	0.547577	0.50222	0	NA	NA	NA
PVP01_0011040.1-p1	0	NA	NA	NA	NA	8	89.74	84.6538	62.99	8	53.24	48.04	31.6	4	99.08	87.71	70.01	8	97.32	89.3113	58.94	NA	NA	NA	NA	8	99.22	72.8025	29.8	9	93.03	86.1478	53.55	9	97.91	93.4778	70.76	7	97.44	90.9271	67.54	7	0.576459	0.54002	0.502	0	NA	NA	NA
PVP01_0011050.1-p1	0	8	96.87	91.1287	78.19	7	89.74	88.0529	82.61	7	53.24	51.4971	47.21	5	99.3	96.612	92.18	8	97.32	94.8487	80.56	8	74.98	73.2862	65.61	8	99.65	74.3675	14.02	8	93.03	90.7275	84.01	8	97.91	94.7113	76.65	5	97.44	94.642	89.21	3	0.605141	0.543879	0.511927	0	NA	NA	NA
PVP01_0011060.1-p1	0	10	96.87	87.511	64.72	7	89.74	78.7214	59.03	6	53.24	49.6233	39.15	7	99.7	92.3071	75.04	9	97.32	79.3989	43.64	8	74.98	65.485	44.79	9	99.65	90.3456	64.52	8	93.03	81.3413	52.78	6	97.91	82.6717	56.06	6	97.44	86.975	64.76	8	0.591474	0.557701	0.520234	1	0.588687	0.588687	0.588687
PVP01_0011070.1-p1	0	7	96.87	87.7414	71.64	9	89.74	84.8167	69.87	5	53.24	51.018	46.03	5	99.14	94.104	86.66	8	97.32	92.535	79.59	8	74.98	70.7875	49.75	14	99.65	88.9579	13.25	8	93.03	87.3688	69.52	9	97.91	93.6156	80.24	5	97.44	92.868	80.07	11	0.622909	0.550438	0.50578	0	NA	NA	NA
PVP01_0011080.1-p1	0	7	96.87	92.4629	76.68	7	89.74	87.6986	81.7	5	53.24	49.904	43.5	3	99.08	95.1567	91.09	6	97.32	89.1933	52.43	8	74.98	73.01	64.92	8	99.58	66.2963	14.06	6	93.03	89.5067	80.51	7	97.91	92.97	77.01	6	97.44	95.44	88.71	9	0.572187	0.548491	0.51278	8	0.572187	0.545649	0.51278
PVP01_0011090.1-p1	0	6	96.87	89.3117	69.47	6	89.74	85.635	76.74	4	53.24	50.155	42	5	99.7	95.004	79.1	7	97.32	87.5571	65.7	6	74.98	73.26	65.45	9	99.65	87.0533	48.51	5	93.03	87.884	68.96	5	97.91	87.874	66.09	4	97.44	90.345	72.91	8	0.61638	0.559913	0.50511	0	NA	NA	NA
PVP01_0011100.1-p1	0	7	96.87	88.9543	60.25	7	89.74	85.2043	66.83	10	53.24	50.594	38.6	6	99.59	90.67	74.07	12	97.32	87.4308	62.3	7	74.98	70.1657	49.75	5	99.32	80.262	43.62	8	93.03	85.2188	56.46	9	97.91	90.3767	74.8	6	97.44	87.5633	66.79	9	0.593388	0.550994	0.51456	7	0.576795	0.550142	0.530606
PVP01_0011110.1-p1	0	9	96.87	92.5778	79.7	7	89.74	86.3957	78.98	5	53.24	49.342	38.76	4	99.65	94.475	83	7	97.32	93.9743	77.85	8	74.98	72.8487	64.28	6	99.19	83.71	66.58	6	93.03	88.955	75.71	6	97.91	93.3317	75.2	5	97.44	93.914	83.5	8	0.6063	0.5475	0.50606	1	0.576479	0.576479	0.576479
PVP01_0011120.1-p1	0	NA	NA	NA	NA	9	89.74	82.1122	65.04	6	53.24	48.28	31.41	4	99.02	89.3775	66.47	8	97.32	87.0525	53.16	7	74.98	65.9314	43.59	7	99.65	79.2643	35.32	6	93.03	84.5467	62.35	6	97.91	91.6467	69.61	5	97.44	88.778	62.62	8	0.635817	0.543333	0.50067	0	NA	NA	NA
PVP01_0011130.1-p1	0	9	96.87	88.9267	77.75	8	89.74	85.1562	72.22	10	53.24	49.444	37.45	9	99.38	93.5233	75.54	8	97.32	90.885	69.12	10	74.94	69.82	60.8	10	99.65	90.505	57.3	11	93.03	87.6591	65.92	10	97.91	89.59	67.74	9	97.44	92.3911	72.74	16	0.588	0.546982	0.507537	0	NA	NA	NA
PVP01_0011140.1-p1	0	5	96.87	93.386	81.81	5	89.74	87.662	80.98	5	53.24	51.778	48.87	5	99.62	95.466	93.98	6	97.32	79.65	43.13	6	74.98	72.9683	65.24	3	99.64	92.1567	80.5	6	93.03	90.3733	84.78	5	97.91	91.494	75.25	5	97.44	92.252	88.06	16	0.613963	0.536577	0.50256	0	NA	NA	NA
PVP01_0011150.1-p1	0	4	96.87	90.8875	76.51	5	89.74	81.876	60.68	7	53.24	49.3629	40.63	6	99.7	92.7833	76.62	9	97.32	79.8678	47.31	7	74.98	69.3729	53.56	11	98.89	88.01	75.46	7	93.03	84.9943	56.95	8	97.91	88.995	57.2	6	97.44	88.3417	68.16	9	0.633035	0.557377	0.51033	0	NA	NA	NA
PVP01_0011160.1-p1	0	8	96.87	89.2125	74.82	8	89.74	86.57	71.87	10	53.24	50.934	39.8	5	99.37	93.76	80.67	8	97.32	82.4	44.3	11	74.98	73.3136	62.58	13	99.65	90.5554	57.82	9	93.03	88.5878	69.11	8	97.91	94.2975	74.46	7	97.44	94	76.96	11	0.624522	0.545831	0.503945	0	NA	NA	NA
PVP01_0100100.1-p1	0	NA	NA	NA	NA	8	89.74	87.1325	73.12	NA	NA	NA	NA	NA	NA	NA	NA	NA	NA	NA	NA	NA	NA	NA	NA	12	99.48	80.4008	13.25	NA	NA	NA	NA	7	97.91	90.7257	67.72	NA	NA	NA	NA	8	0.578329	0.543688	0.50467	0	NA	NA	NA
PVP01_0100200.1-p1	0	NA	NA	NA	NA	4	89.74	83.85	79.23	4	53.24	51.6625	49.69	NA	NA	NA	NA	NA	NA	NA	NA	NA	NA	NA	NA	7	99.65	93.7257	73.06	4	93.03	90.79	86.72	5	97.91	94.916	91.15	NA	NA	NA	NA	6	0.607334	0.545406	0.50256	5	0.607334	0.539668	0.50256
PVP01_0100300.1-p1	0	NA	NA	NA	NA	9	89.74	84.8578	79.29	6	53.24	48.245	38.84	NA	NA	NA	NA	NA	NA	NA	NA	NA	NA	NA	NA	8	99.65	88.435	59.58	NA	NA	NA	NA	NA	NA	NA	NA	NA	NA	NA	NA	12	0.645811	0.548438	0.50411	0	NA	NA	NA
PVP01_0100500.1-p1	0	NA	NA	NA	NA	9	89.74	81.5089	55.49	NA	NA	NA	NA	NA	NA	NA	NA	NA	NA	NA	NA	NA	NA	NA	NA	8	99.62	84.8975	57.3	NA	NA	NA	NA	NA	NA	NA	NA	NA	NA	NA	NA	9	0.626496	0.555365	0.507335	0	NA	NA	NA
PVP01_0100600.1-p1	0	NA	NA	NA	NA	5	89.74	83.376	74.4	NA	NA	NA	NA	4	99.56	90.7825	79.34	NA	NA	NA	NA	NA	NA	NA	NA	NA	NA	NA	NA	NA	NA	NA	NA	NA	NA	NA	NA	4	97.43	90.9725	72.04	10	0.600373	0.5507	0.51009	1	0.600373	0.600373	0.600373
PVP01_0100700.1-p1	0	NA	NA	NA	NA	7	89.74	86.8286	76.47	NA	NA	NA	NA	NA	NA	NA	NA	NA	NA	NA	NA	NA	NA	NA	NA	9	99.58	84.9922	30.05	NA	NA	NA	NA	NA	NA	NA	NA	NA	NA	NA	NA	9	0.601772	0.5549	0.507055	8	0.575511	0.549041	0.507055
PVP01_0100800.1-p1	0	NA	NA	NA	NA	8	89.74	87.86	79.47	NA	NA	NA	NA	NA	NA	NA	NA	NA	NA	NA	NA	NA	NA	NA	NA	11	99.65	77.4445	13.11	NA	NA	NA	NA	NA	NA	NA	NA	NA	NA	NA	NA	10	0.620311	0.549344	0.50011	9	0.580311	0.541459	0.50011
PVP01_0100900.1-p1	0	NA	NA	NA	NA	7	89.74	85.8186	77.08	NA	NA	NA	NA	5	99.54	89.542	77.64	NA	NA	NA	NA	NA	NA	NA	NA	NA	NA	NA	NA	NA	NA	NA	NA	NA	NA	NA	NA	5	97.44	91.904	73.79	7	0.585975	0.546399	0.51011	1	0.585975	0.585975	0.585975
PVP01_0101000.1-p1	0	NA	NA	NA	NA	7	89.74	84.2029	62.37	NA	NA	NA	NA	NA	NA	NA	NA	NA	NA	NA	NA	NA	NA	NA	NA	NA	NA	NA	NA	NA	NA	NA	NA	NA	NA	NA	NA	NA	NA	NA	NA	7	0.584645	0.544261	0.51413	2	0.561914	0.548933	0.535951
PVP01_0101100.1-p1	0	NA	NA	NA	NA	6	89.74	79.7183	62.03	4	53.24	50.3625	44.57	4	99.66	93.5425	79.96	7	97.32	83.2457	40.17	6	74.98	66.105	50.76	13	99.58	94.4108	63.79	NA	NA	NA	NA	NA	NA	NA	NA	NA	NA	NA	NA	10	0.592903	0.548928	0.506225	0	NA	NA	NA
PVP01_0101200.1-p1	0	NA	NA	NA	NA	4	89.74	86.295	79.36	NA	NA	NA	NA	4	99.7	97.94	94.54	5	97.32	94.558	86.21	NA	NA	NA	NA	NA	NA	NA	NA	NA	NA	NA	NA	NA	NA	NA	NA	NA	NA	NA	NA	11	0.642436	0.553028	0.50111	10	0.642436	0.548999	0.50111
PVP01_0101300.1-p1	0	NA	NA	NA	NA	8	89.46	86.3538	78.09	NA	NA	NA	NA	NA	NA	NA	NA	NA	NA	NA	NA	NA	NA	NA	NA	NA	NA	NA	NA	9	93.03	87.4267	71.82	NA	NA	NA	NA	NA	NA	NA	NA	17	0.609875	0.537415	0.50211	15	0.609875	0.539341	0.50211
PVP01_0101400.1-p1	0	NA	NA	NA	NA	11	89.74	86.4764	78.77	NA	NA	NA	NA	8	99.68	97.4125	91.46	5	97.32	93.482	81.41	10	74.98	71.748	62.83	7	99.2	91.0857	56.85	10	93.03	88.707	76.11	9	97.91	94.4078	85.3	7	97.44	94.9429	88.15	22	0.630296	0.552438	0.50044	21	0.630296	0.549118	0.50044
PVP01_0101500.1-p1	0	7	96.87	92.9771	74.58	5	89.74	85.466	76.01	4	53.24	50.635	43.64	5	99.7	94.268	82.32	8	97.32	75.7575	50.12	8	74.98	72.5875	62.79	6	99.54	88.7683	75.66	7	93.03	87.8543	74.34	7	97.91	93.6614	72.98	4	97.44	90.9975	79.76	10	0.610004	0.556005	0.50233	9	0.610004	0.552333	0.50233
PVP01_0101600.1-p1	0	5	96.87	91.464	79.48	5	89.74	88.704	85.84	4	53.24	52.54	50.5	3	99.65	98.3367	95.72	5	97.32	95.698	92.22	5	74.98	74.524	73.66	8	99.64	87.0888	66.18	5	93.03	91.364	86.47	6	97.91	96.6817	94.42	3	97.44	96.1233	93.74	28	0.629003	0.547661	0.50333	27	0.591168	0.544648	0.50333
PVP01_0101700.1-p1	0	5	96.87	87.334	69.09	7	89.74	87.2343	80.13	5	53.24	48.944	39.06	6	99.7	96.6667	86.15	7	97.32	92.4343	80.69	6	74.98	71.6183	62.93	7	99.26	78.07	13.11	5	93.03	87.234	75.42	5	97.91	93.962	85.21	5	97.44	94.088	83.97	14	0.609844	0.536827	0.50133	13	0.577444	0.53121	0.50133
PVP01_0101800.1-p1	0	4	96.87	92.7625	84.67	7	89.74	88.7543	83.92	4	53.24	51.765	48.56	6	99.7	98.5917	97.09	6	97.32	92.735	83.36	10	74.98	73.62	68.75	9	99.65	86.2056	74.3	8	93.03	90.5725	81.6	8	97.91	94.545	88.65	5	97.44	96.17	94.28	25	0.631941	0.547223	0.50178	24	0.60666	0.543693	0.50178
PVP01_0101900.1-p1	0	9	96.87	89.0267	75.28	7	89.74	85.6486	76.45	9	53.24	49.3556	41.98	8	99.66	94.4188	88.34	9	97.32	85.9678	52.07	8	74.98	70.0288	59.09	8	99.6	86.46	63.49	9	93.03	87.5522	71.82	13	97.91	91.7631	64.23	8	97.44	90.5337	81.22	18	0.630135	0.549581	0.50478	17	0.605141	0.544843	0.50478
PVP01_0102000.1-p1	0	10	96.87	88.577	61.93	8	89.74	84.975	69	9	53.24	48.3044	37.77	8	99.7	93.1238	79.32	11	97.32	77.4564	51.94	11	74.98	70.8291	60.18	10	99.65	84.968	51.27	9	93.03	83.2	64.61	NA	NA	NA	NA	NA	NA	NA	NA	12	0.591865	0.550801	0.50078	1	0.579186	0.579186	0.579186
PVP01_0102300.1-p1	1	NA	NA	NA	NA	4	89.74	88.7425	85.82	NA	NA	NA	NA	NA	NA	NA	NA	NA	NA	NA	NA	NA	NA	NA	NA	4	99.2	94.97	91.28	NA	NA	NA	NA	NA	NA	NA	NA	NA	NA	NA	NA	16	0.610632	0.552744	0.504665	14	0.610632	0.549735	0.504665
PVP01_0102400.1-p1	0	NA	NA	NA	NA	6	89.74	85.73	70.81	NA	NA	NA	NA	NA	NA	NA	NA	NA	NA	NA	NA	NA	NA	NA	NA	NA	NA	NA	NA	NA	NA	NA	NA	NA	NA	NA	NA	NA	NA	NA	NA	7	0.632891	0.574387	0.544211	0	NA	NA	NA
PVP01_0102600.1-p1	0	NA	NA	NA	NA	4	89.74	77.5225	50.76	5	53.24	49.366	41.46	NA	NA	NA	NA	NA	NA	NA	NA	NA	NA	NA	NA	8	99.65	79.7938	26.72	NA	NA	NA	NA	NA	NA	NA	NA	NA	NA	NA	NA	5	0.641996	0.54704	0.50422	1	0.513225	0.513225	0.513225
PVP01_0102700.1-p1	0	NA	NA	NA	NA	5	89.74	83.77	70.54	5	53.24	48.208	33.43	4	99.64	89.73	69.25	7	97.32	88.57	65.86	NA	NA	NA	NA	NA	NA	NA	NA	NA	NA	NA	NA	NA	NA	NA	NA	NA	NA	NA	NA	3	0.573982	0.564803	0.559848	1	0.559848	0.559848	0.559848
PVP01_0102800.1-p1	0	NA	NA	NA	NA	7	89.74	86.8957	83.08	7	53.24	52.0657	48.1	NA	NA	NA	NA	NA	NA	NA	NA	NA	NA	NA	NA	9	99.28	77.5133	51.81	NA	NA	NA	NA	NA	NA	NA	NA	NA	NA	NA	NA	18	0.623248	0.558523	0.502	0	NA	NA	NA
PVP01_0103100.1-p1	0	NA	NA	NA	NA	8	89.74	85.9287	78.58	NA	NA	NA	NA	NA	NA	NA	NA	NA	NA	NA	NA	NA	NA	NA	NA	NA	NA	NA	NA	NA	NA	NA	NA	NA	NA	NA	NA	NA	NA	NA	NA	3	0.584729	0.550501	0.519442	0	NA	NA	NA
PVP01_0103200.1-p1	0	NA	NA	NA	NA	5	89.74	88.13	83.77	NA	NA	NA	NA	NA	NA	NA	NA	6	97.32	88.5717	62.58	NA	NA	NA	NA	NA	NA	NA	NA	NA	NA	NA	NA	NA	NA	NA	NA	NA	NA	NA	NA	46	0.623662	0.540013	0.50011	0	NA	NA	NA
PVP01_0103300.1-p1	0	NA	NA	NA	NA	5	89.74	85.406	73.23	4	53.24	48.8825	37.88	4	99.7	92.315	75.42	8	97.32	82.1038	57.42	5	74.98	71.558	60.42	12	99.65	76.9067	7.04	NA	NA	NA	NA	NA	NA	NA	NA	NA	NA	NA	NA	4	0.616397	0.553944	0.516	0	NA	NA	NA
PVP01_0103400.1-p1	0	NA	NA	NA	NA	6	89.74	88.4783	86.07	NA	NA	NA	NA	4	99.39	98.265	97.66	NA	NA	NA	NA	NA	NA	NA	NA	6	99.65	95.2717	88.47	6	93.03	91.7783	87.86	NA	NA	NA	NA	4	97.44	96.4725	95.26	32	0.598507	0.537262	0.50167	0	NA	NA	NA
PVP01_0103500.1-p1	0	NA	NA	NA	NA	8	89.74	84.245	64.9	7	53.24	49.7586	37.11	NA	NA	NA	NA	NA	NA	NA	NA	NA	NA	NA	NA	8	99.52	85.1287	56.22	8	93.03	87.0563	69.89	NA	NA	NA	NA	7	97.44	91.84	77.96	5	0.642756	0.5648	0.50178	0	NA	NA	NA
PVP01_0103600.1-p1	0	NA	NA	NA	NA	5	89.74	88.234	82.56	NA	NA	NA	NA	NA	NA	NA	NA	NA	NA	NA	NA	NA	NA	NA	NA	9	99.29	92.9733	73.72	NA	NA	NA	NA	7	97.91	92.6329	81.9	NA	NA	NA	NA	19	0.583233	0.54492	0.508073	0	NA	NA	NA
PVP01_0103700.1-p1	0	NA	NA	NA	NA	3	89.74	88.6167	87.23	NA	NA	NA	NA	NA	NA	NA	NA	NA	NA	NA	NA	NA	NA	NA	NA	NA	NA	NA	NA	NA	NA	NA	NA	NA	NA	NA	NA	NA	NA	NA	NA	38	0.665139	0.543913	0.50022	0	NA	NA	NA
PVP01_0103800.1-p1	0	NA	NA	NA	NA	5	89.74	85.432	71.89	NA	NA	NA	NA	NA	NA	NA	NA	7	97.32	93.8643	78.71	NA	NA	NA	NA	10	99.65	91.879	66.75	8	93.03	88.875	67.34	8	97.91	93.2887	82.07	5	97.44	93.114	78.83	5	0.567241	0.53199	0.50167	0	NA	NA	NA
PVP01_0103900.1-p1	0	8	96.87	91.2	73.43	9	89.74	85.1933	69.14	5	53.24	50.394	43.97	4	99.7	91.9825	82.38	8	97.32	88.285	44.79	7	74.98	72.0329	58.19	10	99.13	88.611	63.94	9	93.03	89.2033	71.64	5	97.91	89.774	69.29	4	97.44	90.0775	78.92	8	0.587174	0.54044	0.50033	0	NA	NA	NA
PVP01_0104000.1-p1	0	6	96.87	93.245	81.78	4	89.74	87.05	84.42	4	53.24	52.1025	48.73	4	99.7	97.605	95.7	5	97.32	92.2	82.33	7	74.98	72.9671	61.78	10	98.64	80.935	14.16	6	93.03	90.99	82.47	6	97.91	96.06	87.57	3	97.44	95.2867	90.99	13	0.614273	0.566341	0.5153	0	NA	NA	NA
PVP01_0104100.1-p1	0	5	96.87	95.194	90.64	5	89.74	87.59	84.31	7	53.24	51.5114	48.34	7	99.7	98.0171	96.67	6	97.32	94.93	88.71	8	74.98	72.3875	69.2	9	99.64	86.4878	59.16	9	93.03	89.72	81.77	8	97.91	94.8875	89.27	6	97.44	95.4617	94.11	101	0.633008	0.546903	0.50078	0	NA	NA	NA
PVP01_0104200.1-p1	0	3	96.87	93.8533	89.41	3	89.74	87.55	83.21	2	53.24	51.835	50.43	4	99.7	97.5175	91.94	6	97.32	94.2867	81.27	5	74.98	72.46	65.51	3	99.65	88.8433	68.19	3	93.03	91.4833	88.41	4	97.91	95.3825	89.33	2	97.44	93.675	89.91	79	0.611381	0.540174	0.50089	0	NA	NA	NA
PVP01_0104300.1-p1	0	3	96.87	95.04	91.66	4	89.74	88.525	85.47	5	53.24	52.454	51.15	4	99.66	98.725	97.84	3	97.32	95.4967	93.82	6	74.98	74.43	72.15	3	99.64	97.3233	94.13	5	93.03	92.202	91.31	5	97.91	96.768	95.19	4	97.44	96.5925	95.74	71	0.622036	0.559561	0.50011	68	0.622036	0.560896	0.50011
PVP01_0104400.1-p1	0	7	96.87	92.2157	80.92	7	89.74	87.22	79.43	7	53.24	51.7529	46.35	6	99.65	97.915	93.17	6	97.32	91.4317	82.06	7	74.98	71.9357	62.38	8	99.64	85.4688	33.06	8	93.03	89.0975	77.31	8	97.91	94.04	84.88	6	97.44	94.7917	89.37	24	0.605119	0.549094	0.50344	0	NA	NA	NA
PVP01_0104500.1-p1	0	2	96.87	94.545	92.22	2	89.74	89.19	88.64	2	53.24	52.3	51.36	3	99.7	98.5367	97.91	4	97.32	95.785	94.12	3	74.98	74.12	72.41	6	99.21	86.9367	63.4	3	93.03	91.7467	89.27	5	97.91	96.444	93.89	3	97.44	96.2667	95.57	32	0.618222	0.550975	0.501665	32	0.618222	0.550975	0.501665
PVP01_0104600.1-p1	0	8	96.87	92.6863	75.16	7	89.74	83.2957	76.13	9	53.24	50.5189	44.8	8	99.7	93.5987	89.34	8	97.32	85.485	67.67	7	74.98	71.0657	65.54	9	99.44	86.97	45.35	8	93.03	87.8925	73.64	9	97.91	90.9422	76.55	7	97.44	90.8714	87.29	18	0.599644	0.547416	0.508667	0	NA	NA	NA
PVP01_0104700.1-p1	0	8	96.87	93.115	80.56	7	89.74	83.6686	71.91	7	53.24	48.77	44.46	8	99.16	90.2788	82.5	9	97.32	86.2844	46.6	7	74.98	70.7714	60.71	9	99.63	85.7356	65.42	10	93.03	87.592	72.27	8	97.91	89.915	62.92	6	97.44	91.0483	79.63	31	0.617798	0.54491	0.50061	0	NA	NA	NA
PVP01_0104800.1-p1	0	4	96.87	95.9125	93.78	5	89.74	86.812	84.53	4	53.24	52.4025	51.57	4	99.68	98.89	98.2	5	97.32	94.792	93.06	6	74.98	72.855	71.49	5	99.05	89.124	57.49	5	93.03	90.248	87.08	5	97.91	95.952	94.24	4	97.44	96.205	95.02	76	0.63529	0.555947	0.50044	74	0.63529	0.555907	0.50044
PVP01_0104900.1-p1	0	6	96.87	93.8767	84.88	4	89.74	88.2025	84.47	5	53.24	49.992	44.11	4	99.65	95.3175	89.41	6	97.32	92.1267	77.46	7	74.98	73.5829	67.03	9	99.65	82.9911	14.16	7	93.03	90.9471	81.3	6	97.91	91.8283	83.34	4	97.44	94.84	87.35	32	0.643915	0.553535	0.50111	31	0.643915	0.553591	0.50111
PVP01_0105000.1-p1	0	NA	NA	NA	NA	5	89.74	88.918	86.24	5	53.24	52.532	51.59	3	99.38	98.43	97.92	NA	NA	NA	NA	6	74.98	74.145	72.43	5	99.62	80.87	42.28	NA	NA	NA	NA	NA	NA	NA	NA	NA	NA	NA	NA	24	0.612664	0.561341	0.50827	0	NA	NA	NA
PVP01_0105100.1-p1	0	NA	NA	NA	NA	7	89.74	83.8814	66.66	NA	NA	NA	NA	NA	NA	NA	NA	NA	NA	NA	NA	NA	NA	NA	NA	11	99.57	89.6127	52.16	NA	NA	NA	NA	NA	NA	NA	NA	NA	NA	NA	NA	9	0.631611	0.558449	0.52844	0	NA	NA	NA
PVP01_0105200.1-p1	0	NA	NA	NA	NA	4	89.74	87.275	83.57	NA	NA	NA	NA	NA	NA	NA	NA	NA	NA	NA	NA	NA	NA	NA	NA	NA	NA	NA	NA	NA	NA	NA	NA	NA	NA	NA	NA	NA	NA	NA	NA	28	0.624692	0.548028	0.50144	0	NA	NA	NA
PVP01_0105300.1-p1	0	NA	NA	NA	NA	7	89.74	87.1043	82.84	4	53.24	51.965	48.91	4	99.7	95.655	92.17	4	97.32	90.97	83.81	NA	NA	NA	NA	NA	NA	NA	NA	NA	NA	NA	NA	NA	NA	NA	NA	NA	NA	NA	NA	20	0.599957	0.546593	0.50122	0	NA	NA	NA
PVP01_0105400.1-p1	0	NA	NA	NA	NA	8	89.74	84.51	77.79	4	53.24	48.1975	43.96	7	99.59	95.9314	90.09	NA	NA	NA	NA	NA	NA	NA	NA	10	99.62	85.037	36.07	NA	NA	NA	NA	NA	NA	NA	NA	NA	NA	NA	NA	40	0.596944	0.545045	0.50144	0	NA	NA	NA
PVP01_0105500.1-p1	0	NA	NA	NA	NA	5	89.74	85.702	77.22	NA	NA	NA	NA	4	99.16	96.39	89.97	NA	NA	NA	NA	NA	NA	NA	NA	NA	NA	NA	NA	NA	NA	NA	NA	NA	NA	NA	NA	NA	NA	NA	NA	13	0.593796	0.533604	0.504	0	NA	NA	NA
PVP01_0105600.1-p1	0	NA	NA	NA	NA	5	89.74	89.53	89.23	4	53.24	53.21	53.19	1	99.67	99.67	99.67	NA	NA	NA	NA	NA	NA	NA	NA	11	99.65	78.0445	23.9	NA	NA	NA	NA	NA	NA	NA	NA	NA	NA	NA	NA	36	0.622085	0.539093	0.50011	0	NA	NA	NA
PVP01_0105700.1-p1	0	NA	NA	NA	NA	6	89.74	88.82	85.68	NA	NA	NA	NA	NA	NA	NA	NA	NA	NA	NA	NA	NA	NA	NA	NA	NA	NA	NA	NA	NA	NA	NA	NA	NA	NA	NA	NA	NA	NA	NA	NA	54	0.640207	0.550618	0.50011	0	NA	NA	NA
PVP01_0105800.1-p1	0	NA	NA	NA	NA	6	89.74	87.065	83.1	5	53.24	50.7	47.31	8	99.7	97.9475	96.4	7	97.32	94.4343	85.24	NA	NA	NA	NA	NA	NA	NA	NA	NA	NA	NA	NA	NA	NA	NA	NA	NA	NA	NA	NA	30	0.626032	0.544615	0.50122	0	NA	NA	NA
PVP01_0105900.1-p1	0	NA	NA	NA	NA	NA	NA	NA	NA	NA	NA	NA	NA	NA	NA	NA	NA	NA	NA	NA	NA	NA	NA	NA	NA	NA	NA	NA	NA	NA	NA	NA	NA	NA	NA	NA	NA	NA	NA	NA	NA	2	0.566942	0.54375	0.520557	0	NA	NA	NA
PVP01_0106000.1-p1	0	NA	NA	NA	NA	7	89.74	86.65	72.34	NA	NA	NA	NA	4	99.65	95.7475	89.61	NA	NA	NA	NA	NA	NA	NA	NA	6	99.54	84.5033	57.51	NA	NA	NA	NA	6	97.91	94.6317	81.42	NA	NA	NA	NA	7	0.611771	0.547678	0.502637	0	NA	NA	NA
PVP01_0106100.1-p1	0	NA	NA	NA	NA	NA	NA	NA	NA	NA	NA	NA	NA	NA	NA	NA	NA	NA	NA	NA	NA	NA	NA	NA	NA	NA	NA	NA	NA	9	93.03	88.3389	67.87	10	97.91	88.277	50.29	5	97.44	89.776	69.81	2	0.569289	0.550718	0.532147	1	0.532147	0.532147	0.532147
PVP01_0106200.1-p1	1	NA	NA	NA	NA	6	89.74	86.545	79.43	NA	NA	NA	NA	7	99.7	97.6571	92.03	7	97.32	92.1143	69.66	NA	NA	NA	NA	NA	NA	NA	NA	NA	NA	NA	NA	NA	NA	NA	NA	NA	NA	NA	NA	41	0.61267	0.531347	0.501055	0	NA	NA	NA
PVP01_0106300.1-p1	1	NA	NA	NA	NA	NA	NA	NA	NA	NA	NA	NA	NA	NA	NA	NA	NA	NA	NA	NA	NA	NA	NA	NA	NA	3	99.06	95.03	92.84	5	93.03	90.306	84.59	6	97.91	97.265	94.87	5	97.44	96.862	94.93	44	0.595994	0.531903	0.50078	0	NA	NA	NA
PVP01_0106400.1-p1	0	7	96.87	85.3771	51.73	7	89.74	81.2757	47.52	7	53.24	44.8543	20.91	7	99.7	87.0857	46.52	8	97.32	83.25	29.15	NA	NA	NA	NA	8	99.65	90.305	41.59	8	93.03	84.6863	55.26	9	97.91	86.86	48.35	7	97.44	85.7871	48.57	3	0.593628	0.552396	0.51233	0	NA	NA	NA
PVP01_0106500.1-p1	0	7	96.87	92.2514	73.65	6	89.74	87.6033	82.49	6	53.24	51.0867	45.63	5	99.57	94.526	82.15	5	97.32	94.46	85.17	6	74.98	73.6983	70.49	7	99.22	92.82	74.57	7	93.03	90.2329	79.14	6	97.91	95.4633	87.8	5	97.44	93.394	85.31	3	0.612661	0.587186	0.546223	0	NA	NA	NA
PVP01_0106600.1-p1	0	9	96.87	87.7811	46.59	7	89.74	80.0257	54.08	8	53.24	44.97	25.83	8	99.65	88.1238	54.1	10	97.32	76.969	31.32	9	74.98	66.2044	44.23	8	99.28	67.7875	7.04	11	93.03	83.3945	44.04	7	97.91	88.6057	65.04	8	97.44	87.0837	59.53	2	0.600464	0.596994	0.593525	0	NA	NA	NA
PVP01_0106700.1-p1	0	NA	NA	NA	NA	4	89.74	88.975	87.06	4	53.24	52.74	51.29	2	99.65	98.66	97.67	5	97.32	95.15	87.96	NA	NA	NA	NA	NA	NA	NA	NA	NA	NA	NA	NA	NA	NA	NA	NA	NA	NA	NA	NA	19	0.647253	0.558766	0.50278	0	NA	NA	NA
PVP01_0106800.1-p1	0	NA	NA	NA	NA	NA	NA	NA	NA	NA	NA	NA	NA	NA	NA	NA	NA	NA	NA	NA	NA	NA	NA	NA	NA	10	99.47	75.771	12.97	6	93.02	89.0933	80.29	7	97.91	94.6129	82.45	5	97.44	94.544	86.52	16	0.602708	0.550149	0.502555	0	NA	NA	NA
PVP01_0106900.1-p1	0	NA	NA	NA	NA	5	89.74	86.132	79.2	4	53.24	50.7375	46.33	5	99.12	95.85	88.33	7	97.32	85.5214	68.38	7	74.98	72.1643	63.26	8	97.16	84.7212	39.2	8	93.03	89.6225	77.2	7	97.91	91.5629	68.2	6	97.44	92.9633	80.86	27	0.605883	0.533918	0.50089	0	NA	NA	NA
PVP01_0107400.1-p1	0	NA	NA	NA	NA	7	89.74	88.3671	85.29	5	53.24	51.318	46.06	7	99.7	96.3471	89.63	7	97.32	88.9857	74.99	6	74.98	72.4033	68.15	8	99.65	86.8363	65.49	6	93.03	89.3183	81.39	6	97.91	92.7317	79.17	6	97.44	93.6967	86.41	39	0.646075	0.544461	0.50111	0	NA	NA	NA
PVP01_0107500.1-p1	0	4	96.87	94.0975	87.43	4	89.74	88.035	83.64	4	53.24	52.49	50.29	3	99.65	98.18	97.25	5	97.32	95.232	88.63	6	74.98	73.3783	68.38	6	98.46	94.8517	87.64	4	93.03	91.045	85.28	6	97.91	96.315	92.32	2	97.44	96.055	94.67	1	0.583635	0.583635	0.583635	0	NA	NA	NA
PVP01_0107600.1-p1	0	7	96.87	93.1457	77.61	7	89.74	86.6471	76.46	4	53.24	51.315	47.69	4	99.65	97.3775	94.61	5	97.32	93.53	83.89	7	74.98	72.3329	66.43	6	99.05	91.36	74.42	7	93.03	90.0329	80.27	5	97.91	93.128	80.23	3	97.44	93.86	89.34	16	0.616403	0.541913	0.50144	0	NA	NA	NA
PVP01_0107700.1-p1	0	7	96.87	96.04	94.16	5	89.74	88.214	86.25	5	53.24	51.482	44.88	5	99.7	94.516	91.31	8	97.32	90.5713	71.1	7	74.98	73.2229	69.91	7	99.65	94.5943	90.41	8	93.03	91.1925	87.45	6	97.91	92.055	83.52	4	97.44	93.685	87.03	36	0.622572	0.544114	0.502615	0	NA	NA	NA
PVP01_0107800.1-p1	0	3	96.87	90.1033	77.51	3	89.74	83.9267	72.35	4	53.24	51.4325	46.21	3	99.69	93.9833	90.53	6	97.32	91.09	65.84	4	74.98	72.2175	64.13	10	99.65	81.465	30.73	4	93.03	90.755	84.26	4	97.91	91.3225	81.31	5	97.44	94.064	82.24	13	0.674839	0.555474	0.50589	0	NA	NA	NA
PVP01_0107900.1-p1	0	NA	NA	NA	NA	4	89.74	87.9075	84.07	5	53.24	52.068	48.88	4	99.66	98.5675	96.99	6	97.32	94.29	92.16	5	74.98	73.172	70.69	4	99.61	95.7025	88.08	5	93.03	90.868	84.92	7	97.91	95.7843	93.48	3	97.44	96.01	94.48	15	0.644342	0.553075	0.501	0	NA	NA	NA
PVP01_0108000.1-p1	0	5	96.87	94.098	84.66	6	89.74	89.3967	88.9	5	53.24	53.16	53.01	4	99.64	99.5625	99.48	6	97.32	96.7167	94.33	7	74.98	74.7214	73.76	8	99.65	83.895	57.93	7	93.03	92.0829	89.36	6	97.91	97.1633	96.33	4	97.44	97.31	97.17	35	0.608563	0.539823	0.50056	35	0.608563	0.539823	0.50056
PVP01_0108100.1-p1	0	6	96.87	86.575	67.67	7	89.74	85.0557	71.78	6	53.24	50.6567	39.88	4	99.35	93.93	85.34	8	97.32	90.2013	72.21	8	74.98	72.3375	57.08	7	99.48	75.2157	32.66	7	93.03	87.4857	64.69	7	97.91	90.38	63.53	5	97.44	92.072	79.21	7	0.578055	0.551037	0.507956	0	NA	NA	NA
PVP01_0108200.1-p1	0	5	96.87	95.27	91.19	3	89.74	88.11	84.9	5	53.24	52.348	49	6	99.7	97.8533	94.1	5	97.32	84.416	62.32	7	74.98	73.77	67.22	6	99.65	83.9283	13.11	8	93.03	92.0288	86.71	5	97.91	94.52	82.39	3	97.44	95.1033	90.44	30	0.595726	0.541912	0.501	0	NA	NA	NA
PVP01_0108300.1-p1	0	5	96.87	90.414	74.69	4	89.74	80.69	61.78	6	53.24	50.8433	41.65	3	99.15	93.93	84.51	6	97.32	90.5983	71.61	5	74.98	68.64	48.78	7	99.65	89.78	55.47	5	93.03	86.644	66.93	7	97.91	93.8671	78.91	4	97.44	92.8275	82.01	6	0.594167	0.529452	0.50061	0	NA	NA	NA
PVP01_0108400.1-p1	0	12	96.87	87.6383	39.32	11	89.74	79.5109	42.36	9	53.24	47.4522	28.44	7	99.69	89.2814	64.55	13	97.32	83.8869	15.87	13	74.98	66.8715	37.47	13	99.65	57.6969	13.11	13	93.03	82.7	43.65	13	97.91	84.5692	39.3	7	97.44	83.0457	51.08	5	0.547265	0.516283	0.50378	0	NA	NA	NA
PVP01_0108500.1-p1	0	8	96.87	90.9375	81.99	9	89.74	85.6289	79.73	3	53.24	49.22	43.11	5	99.14	95.676	85.21	5	97.32	91.594	69.81	8	74.98	70.4175	63.49	9	99.65	91.3156	80.55	5	93.03	89.518	77.87	4	97.91	94.075	82.73	4	97.44	93.44	84.59	28	0.623082	0.546566	0.50494	0	NA	NA	NA
PVP01_0108600.1-p1	0	5	96.87	89.702	70.34	5	89.74	84.428	72.73	5	53.24	49.922	40.04	5	99.7	94.146	79.25	8	97.32	85.4775	52.22	6	74.98	72.605	63.28	6	99.65	81.0633	42.93	5	93.03	86.264	70.19	6	97.91	90.5717	62.33	6	97.44	92.6433	75.78	11	0.587966	0.532705	0.50044	0	NA	NA	NA
PVP01_0108700.1-p1	0	4	96.87	90.775	75.94	6	89.74	87.4967	84.17	3	53.24	50.4033	45.9	5	99.7	95.944	85.74	7	97.32	93.1314	72.16	7	74.98	72.86	68.41	7	99.2	64.3829	12.97	4	93.03	89.5225	80.22	5	97.91	88.44	62.78	8	97.44	94.5075	82	27	0.60226	0.533728	0.50144	0	NA	NA	NA
PVP01_0108800.1-p1	0	NA	NA	NA	NA	4	89.74	87.35	84.97	4	53.24	52.235	49.27	4	99.66	97.0925	94.37	5	97.32	90.25	77.87	NA	NA	NA	NA	NA	NA	NA	NA	NA	NA	NA	NA	NA	NA	NA	NA	NA	NA	NA	NA	2	0.573015	0.554258	0.535501	0	NA	NA	NA
PVP01_0108900.1-p1	0	10	96.87	88.143	61.57	8	89.74	82.9825	53.34	7	53.24	47.25	35.26	7	99.7	91.2857	77.84	7	97.32	80.6957	39.22	8	74.98	70.3337	49.4	12	99.22	71.1308	15.07	6	93.03	86.69	65.87	9	97.91	91.4211	72.93	6	97.44	88.09	68.66	10	0.60754	0.536051	0.50144	0	NA	NA	NA
PVP01_0109000.1-p1	0	6	96.87	91.3167	69.84	5	89.74	86.81	82.43	6	53.24	51.215	44.08	6	99.7	96.8133	82.9	7	97.32	92.9829	83.19	7	74.98	73.6429	69.71	11	99.65	61.6964	15.07	7	93.03	89.9114	78.37	7	97.91	94.2271	80.54	6	97.44	94.36	83.19	5	0.569602	0.541569	0.513031	3	0.569602	0.535263	0.513031
PVP01_0109100.1-p1	0	NA	NA	NA	NA	5	89.72	87.268	80.86	5	53.24	51.954	48.63	4	99.68	97.47	93.68	7	97.32	86.9643	69.05	5	74.98	72.676	63.74	9	99.65	92.3844	79.57	7	93.03	90.63	83.39	7	97.91	91.8886	78.29	6	97.44	95.6767	87.5	29	0.571285	0.532025	0.50011	0	NA	NA	NA
PVP01_0109200.1-p1	0	9	96.87	88.6667	73.05	7	89.74	81.9229	59.32	9	53.24	49.5611	35.81	7	99.55	93.2343	76.22	9	97.32	83.3311	46.67	9	74.98	69.5322	50.55	14	99.65	82.3179	40.34	8	93.03	85.4412	58.72	14	97.91	87.6379	50.27	8	97.44	89.9975	65.57	10	0.645847	0.552715	0.50278	1	0.617696	0.617696	0.617696
PVP01_0109300.1-p1	0	8	96.87	88.26	71.78	8	89.74	85.5837	76.41	6	53.24	49.08	37.5	4	99.66	92.825	76.42	8	97.32	90.77	73.97	7	74.98	70.1657	56.73	9	99.22	79.3078	57.56	6	93.03	86.0667	70.86	8	97.91	92.0975	78	5	97.44	90.274	77.1	13	0.590517	0.541225	0.501	6	0.580932	0.54383	0.50956
PVP01_0109400.1-p1	0	5	96.87	90.77	78.9	7	89.74	86.0214	76.8	3	53.24	51.3867	48.82	6	99.7	97.6083	91.31	4	97.32	91.18	80.6	6	74.98	73.5017	68.46	8	99.51	90.9412	74.43	6	93.03	89.57	78.94	5	97.91	93.63	84.18	5	97.44	94.156	88.14	31	0.619017	0.5455	0.50044	0	NA	NA	NA
PVP01_0109500.1-p1	0	7	96.87	89.2	76.07	7	89.74	85.6943	83.81	6	53.24	51.3733	47.62	7	99.7	97.9243	96.56	8	97.32	94.0637	88.78	7	74.98	71.4357	68.43	7	99.65	84.7043	43.22	6	93.03	89.385	84.64	9	97.91	94.8256	89.96	7	97.44	95.5886	94.09	15	0.616047	0.530819	0.50122	0	NA	NA	NA
PVP01_0109600.1-p1	0	NA	NA	NA	NA	4	89.74	88.0475	86.31	3	53.24	52.6967	51.63	2	99.66	98.795	97.93	4	97.32	95.925	94.21	4	74.98	73.35	72.56	12	99.65	90.7842	74.9	4	93.03	91.6525	90.45	5	97.91	96.014	94.66	3	97.44	96.27	95.58	53	0.639382	0.554495	0.50156	0	NA	NA	NA
PVP01_0109700.1-p1	0	NA	NA	NA	NA	5	89.74	88.48	86.56	3	53.24	50.59	46.49	4	99.66	96.12	87.85	6	97.32	91.1683	72.16	5	74.98	74.026	70.51	13	99.04	90.0562	66.41	6	93.03	91.4733	87.16	5	97.91	90.1	72.98	4	97.44	93.8225	85.57	27	0.622193	0.544773	0.50033	0	NA	NA	NA
PVP01_0109800.1-p1	0	7	96.87	80.5014	55.84	12	89.74	80.5758	46.41	8	53.24	47.685	25.86	9	99.7	88.1222	46.96	8	97.32	83.3375	50.2	11	74.98	66.6209	32.96	10	99.64	74.003	32.03	10	93.03	82.422	36.91	11	97.91	86.7345	38.16	7	97.44	86.3257	48.3	7	0.58635	0.528237	0.50033	0	NA	NA	NA
PVP01_0109900.1-p1	0	5	96.87	88.072	79.22	6	89.74	83.9017	76.11	7	53.24	50.79	44.75	6	99.64	95.7583	89.61	7	97.32	89.2229	72.17	5	74.98	70.292	64.12	8	99.65	82.46	41.8	7	93.03	86.1371	71.49	6	97.91	93.3917	86.57	6	97.44	92.5133	87.18	20	0.631123	0.557955	0.502445	0	NA	NA	NA
PVP01_0110000.1-p1	0	4	96.87	93.155	83.22	7	89.74	88.2343	86.05	6	53.24	51.7517	49.31	4	99.55	98.2425	97.19	5	97.32	95.23	92.14	6	74.98	73.7133	71.27	5	99.65	89.282	64.42	6	93.03	91.3	88.44	7	97.91	96.5243	92.67	6	97.44	96.7167	95.26	15	0.630632	0.547239	0.50156	0	NA	NA	NA
PVP01_0110100.1-p1	0	8	96.87	84.7763	55.05	7	89.74	85.5114	68.34	9	53.24	49.8311	43.07	5	99.54	92.342	85.38	7	97.31	81.78	45.27	9	74.97	71.4367	54.17	12	99.65	59.4267	7.04	10	92.94	86.878	72.53	8	97.87	86.2525	65.48	7	97.43	90.6857	77.06	14	0.617354	0.542996	0.50233	0	NA	NA	NA
PVP01_0110200.1-p1	0	9	96.87	84.6833	43.83	8	89.74	83.805	58.26	9	53.24	47.1378	24.79	7	99.68	91.2571	64.73	12	97.32	84.8467	20.62	12	74.98	69.3717	38.27	12	99.65	73.8558	7.04	12	93.03	85.3658	47.43	8	97.91	80.825	36.06	8	97.44	88.525	57.39	1	0.540365	0.540365	0.540365	0	NA	NA	NA
PVP01_0110300.1-p1	0	NA	NA	NA	NA	4	89.74	88.2875	84.54	5	53.24	52.152	50.69	4	99.57	99.0575	97.78	5	97.32	94.936	87.34	NA	NA	NA	NA	5	99.17	93.354	87.63	4	93.03	90.855	86.59	5	97.91	95.79	92.05	5	97.44	96.328	94.9	43	0.61793	0.556957	0.50144	40	0.61793	0.556321	0.50144
PVP01_0110400.1-p1	0	NA	NA	NA	NA	6	89.65	85.93	80.53	5	53.24	49.732	46.72	8	99.7	95.75	91.8	5	97.32	86.808	63.14	NA	NA	NA	NA	11	94.07	86.0918	47.99	6	93.03	89.005	82.26	8	97.91	90.5487	77.15	6	97.44	93.3183	88.71	109	0.627679	0.526397	0.50011	0	NA	NA	NA
PVP01_0110500.1-p1	0	6	96.87	89.315	79.95	5	89.74	84.898	73.51	7	53.24	50.9543	45.71	7	99.7	94.1943	86.3	8	97.32	91.3588	79.5	6	74.98	70.03	60.08	9	99.09	84.5789	64.61	7	93.03	87.3786	66.87	7	97.91	90.09	58.96	6	97.44	90.6367	82.53	16	0.650069	0.559099	0.50367	0	NA	NA	NA
PVP01_0110600.1-p1	0	6	96.87	94.7917	87.26	5	89.74	88	83.92	4	53.24	51.6475	47.85	4	99.66	95.7125	92.75	8	97.32	93.9188	85.25	7	74.98	73.1586	66.19	6	99.63	87.2233	76.21	6	93.03	91.24	85.97	7	97.91	95.7357	87.02	4	97.44	94.7625	89.5	23	0.584881	0.541138	0.508917	0	NA	NA	NA
PVP01_0110700.1-p1	0	7	96.87	88.4529	63.66	7	89.74	83.3029	60.68	7	53.24	50.1971	41.5	8	99.7	95.0763	73.31	10	97.32	90.128	72.04	9	74.98	70.9733	52.28	12	99.65	70.805	24.8	10	93.03	87.582	61.49	9	97.91	93.0444	81.39	7	97.44	92.32	72.95	5	0.651895	0.566362	0.524055	2	0.651895	0.606059	0.560223
PVP01_0110800.1-p1	0	6	96.87	89.56	74.33	7	89.74	85.33	78.34	6	53.24	50.5067	43.94	6	99.7	91.8717	83.69	9	97.32	83.3089	67.49	8	74.98	72.0312	63.65	6	99.16	70.435	43.24	6	93.03	88.815	80.8	6	97.91	89.925	72.47	6	97.44	90.8783	80.04	8	0.582125	0.551444	0.511055	0	NA	NA	NA
PVP01_0110900.1-p1	0	8	96.87	92.2862	72.83	7	89.74	87.93	83.9	7	53.24	50.8014	42.86	5	99.66	95.616	87.42	7	97.32	81.4186	48.32	8	74.98	71.915	63.75	7	99.65	94.3157	80.65	7	93.03	87.3029	68.51	8	97.91	90.6388	63.85	5	97.44	92.064	80.9	9	0.602364	0.546762	0.505725	0	NA	NA	NA
PVP01_0111000.1-p1	0	9	96.87	89.99	61.99	8	89.74	83.1437	65.07	7	53.24	49.4243	43.34	7	99.16	95.2871	87.1	8	97.32	88.1725	46.24	8	74.98	69.8187	49.96	11	99.65	80.8791	28.3	8	93.03	85.1925	62.94	8	97.91	93.4225	77.84	8	97.44	91.6688	78.19	2	0.612775	0.595889	0.579003	0	NA	NA	NA
PVP01_0111100.1-p1	0	6	96.87	93.0333	79.88	6	89.74	86.0867	76	6	53.24	51.235	44.62	6	99.7	97.4633	89.3	8	97.32	89.98	68.35	7	74.98	72.9457	63.65	8	99.63	92.6038	72.16	7	93.03	88.2971	70.51	9	97.91	93.8222	73.19	5	97.44	94.768	87.14	3	0.610162	0.575522	0.527224	0	NA	NA	NA
PVP01_0111200.1-p1	0	5	96.87	89.846	74.7	5	89.74	84.534	76.86	5	53.24	49.344	44.07	3	99.7	91.42	75.64	9	97.32	87.6222	66.94	5	74.98	68.938	56.09	10	99.55	75.473	13.11	5	93.03	84.512	63.61	6	97.91	91.3717	74.36	4	97.44	87.315	70.9	9	0.613545	0.546631	0.50333	9	0.613545	0.546631	0.50333
PVP01_0111300.1-p1	0	12	96.87	90.5892	61.03	9	89.74	83.7244	63.27	7	53.24	49.3786	36.86	7	99.63	93.3686	65.86	8	97.32	87.9387	62.5	8	74.98	69.62	46.82	10	99.08	66.224	13.11	8	93.03	85.3088	53.06	8	97.91	92.5875	66.27	8	97.44	93.4737	73.45	10	0.606834	0.553125	0.520503	0	NA	NA	NA
PVP01_0111400.1-p1	0	4	96.87	94.5725	92.19	4	89.74	88.06	83.63	3	53.24	52.8867	52.22	2	99.68	97.54	95.4	5	97.32	96.048	91.64	4	74.98	73.76	70.52	5	99.63	95.984	92.9	4	93.03	90.71	84.77	4	97.91	97.0875	95.04	3	97.44	96.59	95.01	32	0.616961	0.543982	0.50061	30	0.616961	0.543892	0.50061
PVP01_0111500.1-p1	0	9	96.87	89.2433	60	8	89.74	78.9788	53.13	8	53.24	48.4913	33.44	8	99.7	91.4638	70.55	11	97.32	84.3409	40.47	11	74.98	66.2755	48.84	9	99.54	79.43	28.5	11	93.03	84.6373	55.5	12	97.91	91.4975	69.17	8	97.44	91.8575	69.32	4	0.584313	0.569356	0.539075	2	0.575728	0.557402	0.539075
PVP01_0111600.1-p1	0	3	96.87	95.5367	93.11	3	89.74	87.11	82.76	4	53.24	51.7225	47.87	NA	NA	NA	NA	NA	NA	NA	NA	5	74.98	72.652	65.08	10	99.63	91.323	25.72	6	93.03	90.2933	79.67	6	97.91	91.11	86.88	4	97.44	94.8475	89.52	26	0.619015	0.544582	0.50144	0	NA	NA	NA
PVP01_0111700.1-p1	0	7	96.87	91.5786	66.71	7	89.74	83.7014	69.89	6	53.24	50.9233	41.49	6	99.21	95.955	84.15	8	97.32	93.2037	75.47	7	74.98	67.9671	51.29	8	99.65	87.0987	39.56	6	93.03	85.735	67.52	7	97.91	93.57	82.37	7	97.44	93.41	76.94	5	0.601731	0.561579	0.532402	0	NA	NA	NA
PVP01_0111800.1-p1	0	4	96.87	94.7475	91.57	5	89.74	88.816	86.38	4	53.24	52.0525	51.12	6	99.7	98.485	97.81	4	97.32	96.375	93.6	5	74.98	74.246	71.99	3	99.63	96.8167	94.08	4	93.03	92.0275	91.04	6	97.91	97.3083	95.15	4	97.44	96.9925	95.74	7	0.614073	0.571615	0.524699	0	NA	NA	NA
PVP01_0111900.1-p1	0	5	96.87	93.66	85.62	6	89.74	85.3833	80.75	4	53.24	52.165	49.03	3	99.68	96.83	91.15	8	97.32	89.7775	70.61	4	74.98	73.4875	69.41	7	99.3	92.6886	82.53	5	93.03	89.7	78.24	6	97.91	94.7317	83.74	4	97.44	94.375	85.42	11	0.636191	0.576778	0.523271	0	NA	NA	NA
PVP01_0111950.1-p1	0	10	96.87	87.233	50.23	8	89.74	79.8563	43.73	11	53.24	48.2327	27.95	8	99.52	87.2188	42.34	12	97.32	86.0567	46.83	11	74.98	68.6036	37.64	9	99.14	82.0311	23.16	12	93.03	83.4492	34.98	10	97.91	86.699	54.89	10	97.44	86.693	46.65	2	0.563414	0.555492	0.54757	0	NA	NA	NA
PVP01_0112000.1-p1	0	8	96.87	92.0012	86.05	8	89.74	82.7075	70.35	7	53.24	49.9429	45.01	11	99.7	94.1973	84.01	10	97.32	83.331	49.81	9	74.98	69.2622	63.35	14	99.65	91.3529	39.56	10	93.03	86.482	72.14	10	97.91	88.76	74.01	6	97.44	91.1183	78.38	15	0.570843	0.533032	0.509178	0	NA	NA	NA
PVP01_0112100.1-p1	0	7	96.87	86.0657	60.41	7	89.74	80.6586	67.64	8	53.24	47.8263	36.06	8	99.65	91.2525	71.1	10	97.32	86.617	63.72	11	74.98	70.1491	57.2	6	99.63	78.0167	31.65	11	93.03	83.4109	60.61	8	97.91	90.3225	69.96	7	97.44	89.3714	71.12	5	0.595909	0.552419	0.512297	0	NA	NA	NA
PVP01_0112200.1-p1	0	6	96.87	93.81	84.47	4	89.74	85.605	76.6	4	53.24	51.7575	48.98	5	99.7	97.426	91.58	6	97.32	90.77	81.95	5	74.98	73.288	69.32	4	99.03	77.095	14.2	6	93.03	89.905	80.46	6	97.91	95.275	87.7	4	97.44	94.2575	88.61	17	0.596491	0.538746	0.50578	0	NA	NA	NA
PVP01_0112300.1-p1	0	7	96.87	93.9557	79.81	7	89.74	85.0143	77.76	5	53.24	50.878	47.77	7	99.66	94.9229	90.06	7	97.32	91.2214	71.29	8	74.98	70.8588	62.21	9	99.52	86.9122	57.4	7	93.03	89.9986	83.2	8	97.91	93.485	84.87	7	97.44	92.1529	86.62	42	0.628153	0.547404	0.506	38	0.628153	0.546094	0.506
PVP01_0112400.1-p1	0	3	96.87	94.4867	90.25	4	89.74	88.835	86.9	4	53.24	52.7925	51.54	3	99.68	98.7233	96.93	6	97.32	93.125	78.08	6	74.98	74.1817	71.09	4	99.64	97.19	92.29	6	93.03	91.705	88.22	4	97.91	94.5775	85.56	4	97.44	96.495	93.89	33	0.62002	0.547257	0.50022	0	NA	NA	NA
PVP01_0112500.1-p1	0	7	96.87	91.5429	78.22	6	89.74	85.7933	78.31	6	53.24	51.3817	48	5	99.57	97.816	94.81	7	97.32	93.8743	85.61	8	74.98	72.5075	62.73	9	99.48	92.5844	80.35	8	93.03	90.2163	82.46	6	97.91	92.105	76.2	7	97.44	95.3057	89.46	14	0.6153	0.534088	0.50311	0	NA	NA	NA
PVP01_0112600.1-p1	0	4	96.87	90.745	78.1	7	89.74	87.1914	81.39	3	53.24	49.7	46.87	4	99.7	96.3075	91.83	4	97.32	90.83	72.19	5	74.98	70.834	63.14	11	99.65	89.2955	56.22	5	93.03	89.272	81.94	4	97.91	92.64	76.95	3	97.44	94.6733	89.15	11	0.602468	0.539422	0.512187	0	NA	NA	NA
PVP01_0112700.1-p1	0	5	96.87	94.586	90.77	7	89.74	87.4729	80.83	4	53.24	51.7575	48.31	4	99.65	97.1225	91.42	3	97.32	85.3267	73.08	6	74.98	72.1167	64.43	6	99.12	88.2383	74.77	5	93.03	90.438	82.96	5	97.91	92.868	80.74	4	97.44	94.3125	87.68	25	0.631131	0.549728	0.50022	0	NA	NA	NA
PVP01_0112800.1-p1	0	4	96.87	94.3	90.06	6	89.74	88.4233	87.04	5	53.24	52.45	51	5	99.66	97.69	96.69	6	97.32	92.5783	77.82	5	74.98	73.646	71.42	3	99.65	89.4367	71.55	6	93.03	90.9767	87.14	4	97.91	95.0275	87.27	5	97.44	95.118	93.88	16	0.643455	0.56808	0.50089	0	NA	NA	NA
PVP01_0112900.1-p1	0	6	96.87	87.105	69.47	5	89.74	83.894	69.75	6	53.24	50.7367	45.05	6	99.66	95.3317	85.67	8	97.32	90.8825	76.71	7	74.98	72.2114	60.19	12	99.65	82.8217	52.61	7	93.03	88.2557	73.85	6	97.91	92.8733	77.55	5	97.44	92.464	80.62	9	0.591701	0.537224	0.50156	0	NA	NA	NA
PVP01_0113000.1-p1	0	6	96.87	88.0433	76.24	7	89.74	82.1629	72.93	6	53.24	49.1933	34.26	4	99.51	85.99	73.06	6	97.32	85.2783	64.28	7	74.98	68.8429	60.68	5	99.32	88.698	76.22	7	93.03	84.3971	63.99	7	97.91	89.6471	69.34	5	97.44	85.812	72.33	8	0.58469	0.528731	0.50078	0	NA	NA	NA
PVP01_0113100.1-p1	0	9	96.87	93.4122	83.65	6	89.74	86.61	78.32	6	53.24	51.45	46.56	6	99.7	97.6683	91.72	6	97.32	93.9933	82.44	7	74.98	72.88	68.14	6	99.15	87.4933	43.76	7	93.03	89.9386	79.01	7	97.91	95.2871	88.37	6	97.44	95.1167	87.83	9	0.562757	0.526376	0.50267	0	NA	NA	NA
PVP01_0113200.1-p1	0	5	96.87	93.298	81.24	6	89.74	87.4633	83.82	5	53.24	51.938	48.33	3	99.36	97.9567	96.64	5	97.32	95.562	89.04	7	74.98	73.3443	69.71	5	99.18	92.44	73.06	6	93.03	90.6417	83.14	6	97.91	96.555	90.26	5	97.44	96.746	94.14	10	0.569197	0.535102	0.50622	4	0.569197	0.541145	0.527148
PVP01_0113300.1-p1	0	6	96.87	93.0733	79.28	4	89.74	86.725	80.26	5	53.24	50.434	43.15	3	99.48	95.3367	88.63	5	97.32	90.478	74.11	7	74.98	73.3957	67.11	10	98.73	81.688	58.03	6	93.03	88.9417	74.7	7	97.91	93.8786	78.32	6	97.44	94.685	84.36	34	0.611926	0.547006	0.50011	0	NA	NA	NA
PVP01_0113400.1-p1	0	7	96.87	88.1529	62.2	6	89.74	84.7167	70.11	7	53.24	48.5086	38.54	7	99.7	95.1829	85.86	6	97.32	90.3933	67.41	6	74.98	69.6533	51.59	8	99.41	56.03	21.39	8	93.03	87.6787	74.88	7	97.91	91.8857	75.57	7	97.44	93.27	80.12	12	0.582412	0.524295	0.50167	0	NA	NA	NA
PVP01_0113500.1-p1	0	7	96.87	91.6457	87.89	6	89.74	87.8167	84.26	6	53.24	52.235	50.37	3	99.35	98.0467	97.3	5	97.32	94.634	88.37	7	74.98	73.5729	69.88	6	99.26	93.5167	87.88	7	93.03	91.4657	88.01	7	97.91	95.07	91.46	6	97.44	96.0933	94.71	14	0.661337	0.553475	0.50022	13	0.661337	0.546882	0.50022
PVP01_0113600.1-p1	0	7	96.87	91.7671	75.6	8	89.74	82.2537	70.71	6	53.24	49.0117	39.96	5	99.37	95.274	86.94	7	97.32	90.9614	70.04	7	74.98	71.4729	63.4	6	99.08	87.7467	57.6	7	93.03	87.7471	76.17	9	97.91	87.6844	74.78	6	97.44	93.27	81.01	29	0.611811	0.540749	0.502945	23	0.594569	0.534952	0.502945
PVP01_0113700.1-p1	0	8	96.87	92.7237	78.57	6	89.74	84.1783	71.28	6	53.24	50.975	43.77	6	99.7	95.7433	84.81	6	97.32	92.5483	80.82	6	74.98	71.9383	63.43	9	99.63	89.1033	50.64	6	93.03	86.8517	70.85	7	97.91	94.3543	86.83	5	97.44	93.038	80.23	9	0.637235	0.546237	0.50367	0	NA	NA	NA
PVP01_0113800.1-p1	0	5	96.87	95.324	93.13	4	89.74	85.9325	82.34	4	53.24	51.5825	47.47	4	99.69	95.4925	92.13	8	97.32	88.1025	71.95	4	74.98	72.5175	65.61	7	99.26	89.5086	58.13	6	93.03	90.9767	82.23	6	97.91	93.5133	87.02	4	97.44	93.475	89.52	37	0.607848	0.555716	0.503927	37	0.607848	0.555716	0.503927
PVP01_0113900.1-p1	0	5	96.87	95.36	90.4	8	89.74	87.9075	84.14	3	53.24	52.3467	50.58	3	99.7	98.3733	97.44	3	97.32	92.9733	87.24	7	74.98	73.7414	68.32	5	99.63	87.426	77.96	6	93.03	90.6117	84.37	3	97.91	95.51	91.57	2	97.44	96.52	95.6	14	0.647601	0.543471	0.50144	0	NA	NA	NA
PVP01_0114000.1-p1	0	6	96.87	92.5567	82.11	4	89.74	87.6125	83.52	5	53.24	51.388	46.96	3	99.7	95.23	89.95	6	97.32	91.3333	71.14	5	74.98	73.578	69.66	4	99.08	88.415	64.06	7	93.03	89.7943	77.75	5	97.91	93.79	86.19	4	97.44	93.7925	87.94	22	0.628398	0.547311	0.50022	0	NA	NA	NA
PVP01_0114100.1-p1	0	7	96.87	90.64	63.92	6	89.74	82.575	60.99	5	53.24	49.482	41.48	4	99.63	91.655	79.87	6	97.32	92.2667	72.16	5	74.98	65.816	38.4	7	99.65	77.4586	43.32	5	93.03	85.8	66.1	5	97.91	94.16	81.71	6	97.44	91.9667	72.95	6	0.561633	0.534903	0.50317	0	NA	NA	NA
PVP01_0114200.1-p1	0	5	96.87	94.202	87.45	3	89.74	85.9967	83.65	5	53.24	52.474	50.11	4	99.66	98.5775	97.12	5	97.32	94.514	86.27	6	74.98	72.7617	67.32	7	99.43	92.1143	83.15	6	93.03	90.6633	83.57	7	97.91	96.5471	90.16	5	97.44	96.786	94.6	43	0.634607	0.557037	0.513	43	0.634607	0.557037	0.513
PVP01_0114300.1-p1	0	5	96.87	94.368	86.17	4	89.74	87.6725	83.62	4	53.24	48.9575	44.34	4	99.64	95.9	92.22	9	97.32	85.84	51.89	6	74.98	72.355	65.46	8	99.49	86.3088	66.05	6	93.03	89.565	81.33	7	97.91	92.4986	80.16	5	97.44	94.668	89.09	26	0.623762	0.552101	0.50367	19	0.620408	0.547811	0.505183
PVP01_0114400.1-p1	0	5	96.87	90.898	82.85	4	89.74	84.5375	79.68	7	53.24	50.3271	43.99	5	99.69	96.336	87.36	8	97.32	90.365	74.99	8	74.98	71.5413	65.85	7	99.04	83.9057	40.73	7	93.03	89.37	80.73	8	97.91	90.775	79.28	4	97.44	93.6225	85.3	16	0.652084	0.548083	0.50044	0	NA	NA	NA
PVP01_0114500.1-p1	0	6	96.87	91.3767	80.01	5	89.74	88.376	84.01	5	53.24	52.632	50.48	2	99.61	98.495	97.38	4	97.32	95.86	91.52	6	74.98	73.3033	70.09	5	99.63	88.356	68.02	6	93.03	91.79	86.16	6	97.91	95.1983	92.61	4	97.44	96.6925	94.49	34	0.617992	0.540157	0.50022	0	NA	NA	NA
PVP01_0114600.1-p1	0	8	96.87	92.14	76.54	8	89.74	83.8838	72.53	9	53.24	49.9367	38.43	7	99.57	94.2914	75.36	11	97.32	81.3455	38.76	10	74.98	70.682	57.75	8	99.65	91.7662	65.83	9	93.03	87.6544	70.41	10	97.91	89.707	60.75	9	97.44	92.51	71.51	9	0.646095	0.548383	0.50056	0	NA	NA	NA
PVP01_0114700.1-p1	0	9	96.87	93.4678	88.42	7	89.74	87.1	77.28	6	53.24	48.9533	39.22	5	99.57	94.654	78.52	6	97.32	88.2233	59.38	7	74.98	71.5171	59.36	10	99.63	92.04	73.79	8	93.03	88.6937	72.79	7	97.91	90.87	67.83	5	97.44	90.426	75.7	12	0.58602	0.550664	0.525998	0	NA	NA	NA
PVP01_0114800.1-p1	0	4	96.87	94.3525	87.62	4	89.74	86.8725	79.09	4	53.24	52.1	49.59	4	99.7	97.655	93.09	7	97.32	93.4557	83.67	6	74.98	72.05	63.93	5	99.65	90.222	66.55	5	93.03	89.458	78.48	5	97.91	95.412	88.54	4	97.44	94.435	88.2	34	0.624873	0.55349	0.501165	0	NA	NA	NA
PVP01_0114900.1-p1	0	11	96.87	90.9136	61.65	8	89.74	87.1963	76.1	9	53.24	49.3856	33.31	4	99.4	91.465	73.33	9	97.32	87.4378	63.02	11	74.98	71.2109	57.82	12	99.2	80.4767	32.98	8	93.03	87.0637	65.32	10	97.91	90.505	57.07	7	97.44	91.7886	71.47	5	0.585687	0.544726	0.5095	2	0.551592	0.530546	0.5095
PVP01_0115000.1-p1	0	8	96.87	91.7113	81.73	5	89.74	87.45	81.98	8	53.24	51.4525	43.7	6	99.66	94.4117	85.99	8	97.32	92.7475	64.77	7	74.98	72.8786	63.63	8	98.73	89.6275	75.02	7	93.03	89.7686	78	6	97.91	94.6367	86.92	5	97.44	93.728	84.57	29	0.610118	0.549756	0.502945	0	NA	NA	NA
PVP01_0115100.1-p1	0	5	96.87	93.152	88.81	5	89.74	85.48	81.86	7	53.24	48.4357	42.76	7	99.65	95.8914	91.18	6	97.32	88.1333	52.43	6	74.98	70.1283	64.97	5	99.26	94.258	81.23	6	93.03	88.485	82.22	6	97.91	89.09	79.65	7	97.44	93.6943	88.71	6	0.592192	0.547813	0.511266	0	NA	NA	NA
PVP01_0115200.1-p1	0	5	96.87	94.45	85.82	5	89.74	88.798	86.09	5	53.24	51.348	45.55	5	99.66	96.81	90.03	5	97.32	91.046	72.67	5	74.98	73.278	67.82	7	99.65	73.86	41.45	5	93.03	90.186	82.68	7	97.91	93.7743	88.3	4	97.44	94.2025	87.53	26	0.613222	0.558673	0.50022	0	NA	NA	NA
PVP01_0115300.1-p1	0	8	96.87	90.1963	60.96	8	89.74	78.9275	41.53	8	53.24	48.7925	33.66	8	99.7	89.1238	55.59	10	97.32	79.68	15.87	11	74.98	68.2791	40.28	10	99.65	82.608	7.04	11	93.03	85.0882	48.34	10	97.91	84.843	64.51	7	97.44	86.2543	55.09	6	0.571567	0.522327	0.502	0	NA	NA	NA
PVP01_0115400.1-p1	0	5	96.87	90.296	79.6	4	89.74	84.2175	80.05	5	53.24	51.078	43.64	5	99.7	97.052	87.09	6	97.32	90.1983	71.38	6	74.98	70.505	62.92	9	98.14	93.3922	77.04	6	93.03	87.8933	76.32	8	97.91	92.44	64.78	5	97.44	94.656	83.93	14	0.629268	0.559981	0.50367	0	NA	NA	NA
PVP01_0115500.1-p1	0	9	96.87	90.7278	56.11	8	89.74	81.45	63.45	9	53.24	45.7878	33.73	8	99.65	85.15	72.93	10	97.32	84.078	45.46	9	74.98	69.4967	52.24	8	99.02	78.9613	7.92	8	93.03	83.165	57.86	8	97.91	87.7475	54.8	9	97.44	87.7333	63.45	6	0.564703	0.53937	0.50616	0	NA	NA	NA
PVP01_0115600.1-p1	0	7	96.87	94.2886	82.51	7	89.74	83.8343	73.18	6	53.24	49.9233	43.21	5	99.57	93.29	86.95	7	97.32	86.4857	70.98	8	74.98	69.1688	54.58	3	99.33	88.16	66.2	7	93.03	87.8771	77.24	7	97.91	88.5314	63.08	6	97.44	91.0017	81.11	7	0.654079	0.550057	0.50711	0	NA	NA	NA
PVP01_0115700.1-p1	0	7	96.87	91.1614	70.93	9	89.74	85.6733	73.43	8	53.24	50.27	43	7	99.7	96.7929	86.38	7	97.32	93.8357	80.16	8	74.98	72.4963	64.53	6	99.1	81.9833	57.51	8	93.03	88.5288	73.47	11	97.91	95.3173	86.67	7	97.44	94.5214	82.81	7	0.634648	0.559133	0.50267	0	NA	NA	NA
PVP01_0115800.1-p1	0	3	96.87	95.86	94.04	5	89.74	87.082	82.96	5	53.24	51.058	48.51	4	99.7	96.375	93.84	7	97.32	90.4314	74.15	4	74.98	73.045	69.44	5	99.65	91.268	72.74	4	93.03	91.455	88.16	5	97.91	95.852	90.3	3	97.44	94.36	90.27	34	0.616688	0.56115	0.50111	0	NA	NA	NA
PVP01_0115900.1-p1	0	6	96.87	94.8667	88.46	8	89.74	88.1787	83.96	7	53.24	51.7114	47.69	4	99.56	97.8325	96.65	6	97.32	93.455	90.84	8	74.98	73.2913	69.18	8	99.22	88.08	59.72	6	93.03	90.0683	84.69	9	97.91	96.3578	92.18	4	97.44	96.2975	94.39	19	0.619153	0.544557	0.50178	0	NA	NA	NA
PVP01_0116000.1-p1	0	NA	NA	NA	NA	NA	NA	NA	NA	NA	NA	NA	NA	4	99.66	98.695	97.9	4	97.32	94.375	91.45	NA	NA	NA	NA	NA	NA	NA	NA	NA	NA	NA	NA	NA	NA	NA	NA	NA	NA	NA	NA	109	0.642325	0.562202	0.50333	104	0.642325	0.56174	0.50333
PVP01_0116100.1-p1	0	NA	NA	NA	NA	7	89.74	85.59	76.35	3	53.24	51.3633	48.11	NA	NA	NA	NA	3	97.32	93.6967	86.66	NA	NA	NA	NA	NA	NA	NA	NA	NA	NA	NA	NA	NA	NA	NA	NA	NA	NA	NA	NA	19	0.611006	0.545119	0.50067	0	NA	NA	NA
PVP01_0116200.1-p1	0	NA	NA	NA	NA	5	89.74	87.458	80.52	NA	NA	NA	NA	4	99.54	97.37	93.18	NA	NA	NA	NA	NA	NA	NA	NA	8	99.56	89.3025	59.11	NA	NA	NA	NA	NA	NA	NA	NA	NA	NA	NA	NA	13	0.629914	0.567313	0.502407	0	NA	NA	NA
PVP01_0116300.1-p1	0	NA	NA	NA	NA	4	89.74	88.05	84.94	NA	NA	NA	NA	NA	NA	NA	NA	5	97.32	84.652	72.2	NA	NA	NA	NA	7	99.2	91.1257	70.87	NA	NA	NA	NA	NA	NA	NA	NA	3	97.44	94.0733	89.32	9	0.584853	0.552438	0.50572	0	NA	NA	NA
PVP01_0116400.1-p1	0	NA	NA	NA	NA	6	89.74	80.66	54.27	NA	NA	NA	NA	NA	NA	NA	NA	NA	NA	NA	NA	NA	NA	NA	NA	5	99.34	76.088	56.96	NA	NA	NA	NA	NA	NA	NA	NA	NA	NA	NA	NA	7	0.594974	0.542798	0.51529	0	NA	NA	NA
PVP01_0116500.1-p1	0	NA	NA	NA	NA	7	89.74	82.2657	72.63	NA	NA	NA	NA	NA	NA	NA	NA	NA	NA	NA	NA	NA	NA	NA	NA	7	99.51	75.2429	21.52	NA	NA	NA	NA	NA	NA	NA	NA	NA	NA	NA	NA	16	0.589164	0.542247	0.50111	0	NA	NA	NA
PVP01_0116600.1-p1	0	NA	NA	NA	NA	4	89.74	85.9725	81.5	NA	NA	NA	NA	NA	NA	NA	NA	NA	NA	NA	NA	NA	NA	NA	NA	NA	NA	NA	NA	NA	NA	NA	NA	NA	NA	NA	NA	NA	NA	NA	NA	34	0.627188	0.55849	0.50411	0	NA	NA	NA
PVP01_0116700.1-p1	0	NA	NA	NA	NA	4	89.74	86.985	81.25	NA	NA	NA	NA	NA	NA	NA	NA	NA	NA	NA	NA	NA	NA	NA	NA	3	99.55	87.8733	64.72	NA	NA	NA	NA	4	97.91	94.735	86.86	NA	NA	NA	NA	24	0.629903	0.5616	0.51178	0	NA	NA	NA
PVP01_0116800.1-p1	0	NA	NA	NA	NA	5	89.74	86.44	81.24	8	53.24	49.6863	45.87	6	99.7	93.9317	91.22	NA	NA	NA	NA	NA	NA	NA	NA	6	99.2	85.48	58.32	NA	NA	NA	NA	NA	NA	NA	NA	NA	NA	NA	NA	18	0.611555	0.54431	0.50378	0	NA	NA	NA
PVP01_0116900.1-p1	0	5	96.87	93.668	83.18	4	89.74	86.415	78.68	NA	NA	NA	NA	NA	NA	NA	NA	NA	NA	NA	NA	NA	NA	NA	NA	10	99.64	86.066	57.1	NA	NA	NA	NA	NA	NA	NA	NA	NA	NA	NA	NA	10	0.573353	0.532603	0.50454	0	NA	NA	NA
PVP01_0117000.1-p1	0	NA	NA	NA	NA	5	89.74	86.34	79.17	NA	NA	NA	NA	NA	NA	NA	NA	8	97.32	92.9325	72.1	NA	NA	NA	NA	NA	NA	NA	NA	NA	NA	NA	NA	NA	NA	NA	NA	5	97.44	93.606	82.63	3	0.574896	0.548692	0.527198	0	NA	NA	NA
PVP01_0117100.1-p1	0	NA	NA	NA	NA	4	89.74	88.1075	84.49	NA	NA	NA	NA	NA	NA	NA	NA	6	97.32	92.2483	78.42	NA	NA	NA	NA	NA	NA	NA	NA	NA	NA	NA	NA	NA	NA	NA	NA	NA	NA	NA	NA	7	0.58594	0.560151	0.51244	0	NA	NA	NA
PVP01_0117200.1-p1	0	NA	NA	NA	NA	5	89.74	88.618	87.68	3	53.24	52.2367	50.26	3	99.7	97.5	95.8	NA	NA	NA	NA	NA	NA	NA	NA	NA	NA	NA	NA	NA	NA	NA	NA	NA	NA	NA	NA	4	97.44	95.9725	94.32	8	0.609874	0.549834	0.50122	0	NA	NA	NA
PVP01_0117300.1-p1	0	NA	NA	NA	NA	8	89.74	82.9988	59.29	NA	NA	NA	NA	NA	NA	NA	NA	NA	NA	NA	NA	NA	NA	NA	NA	9	99.57	82.4833	41.19	NA	NA	NA	NA	NA	NA	NA	NA	NA	NA	NA	NA	2	0.579604	0.572182	0.564759	0	NA	NA	NA
PVP01_0117400.1-p1	0	NA	NA	NA	NA	6	89.74	85.17	70.07	NA	NA	NA	NA	NA	NA	NA	NA	NA	NA	NA	NA	NA	NA	NA	NA	NA	NA	NA	NA	NA	NA	NA	NA	NA	NA	NA	NA	6	97.44	92.0967	78.2	15	0.605166	0.537606	0.50089	0	NA	NA	NA
PVP01_0117500.1-p1	0	NA	NA	NA	NA	5	89.74	88.35	83.19	NA	NA	NA	NA	NA	NA	NA	NA	5	97.32	91.776	74.49	NA	NA	NA	NA	NA	NA	NA	NA	NA	NA	NA	NA	NA	NA	NA	NA	NA	NA	NA	NA	10	0.618748	0.553936	0.50361	0	NA	NA	NA
PVP01_0117600.1-p1	0	NA	NA	NA	NA	6	89.74	86.54	83.41	NA	NA	NA	NA	NA	NA	NA	NA	NA	NA	NA	NA	NA	NA	NA	NA	6	99.11	87.2683	58.02	NA	NA	NA	NA	NA	NA	NA	NA	6	97.44	95.7333	94.58	54	0.64308	0.541826	0.50056	0	NA	NA	NA
PVP01_0117700.1-p1	0	NA	NA	NA	NA	5	89.74	88.728	87.18	4	53.24	52.4275	51.58	8	99.7	97.935	96.93	7	97.32	81.8071	70.64	NA	NA	NA	NA	5	99.65	86.654	47.06	9	93.03	91.0444	88.73	NA	NA	NA	NA	NA	NA	NA	NA	35	0.609633	0.546603	0.505775	0	NA	NA	NA
PVP01_0117800.1-p1	0	NA	NA	NA	NA	5	89.74	88.234	86.02	6	53.24	52.5233	51.19	2	99.44	97.33	95.22	NA	NA	NA	NA	NA	NA	NA	NA	NA	NA	NA	NA	NA	NA	NA	NA	NA	NA	NA	NA	4	97.44	96.745	94.73	20	0.619301	0.545663	0.50033	19	0.619301	0.544929	0.50033
PVP01_0117900.1-p1	0	NA	NA	NA	NA	8	89.74	87.6038	83.06	NA	NA	NA	NA	6	99.66	97.88	96.15	NA	NA	NA	NA	NA	NA	NA	NA	NA	NA	NA	NA	NA	NA	NA	NA	NA	NA	NA	NA	6	97.44	95.9217	93.92	30	0.640463	0.538636	0.50156	0	NA	NA	NA
PVP01_0118000.1-p1	0	NA	NA	NA	NA	6	89.74	84.5433	69.54	NA	NA	NA	NA	NA	NA	NA	NA	NA	NA	NA	NA	NA	NA	NA	NA	8	99.29	79.195	39.44	NA	NA	NA	NA	NA	NA	NA	NA	NA	NA	NA	NA	9	0.585018	0.537518	0.504815	0	NA	NA	NA
PVP01_0118100.1-p1	0	NA	NA	NA	NA	NA	NA	NA	NA	NA	NA	NA	NA	NA	NA	NA	NA	3	97.32	96.2667	94.44	NA	NA	NA	NA	4	99.65	91.63	69.8	NA	NA	NA	NA	4	97.91	97.2225	96.63	NA	NA	NA	NA	29	0.631243	0.574244	0.517763	0	NA	NA	NA
PVP01_0118200.1-p1	0	NA	NA	NA	NA	6	89.74	86.8017	81.78	3	53.24	49.85	43.56	8	99.7	95.45	91.75	NA	NA	NA	NA	NA	NA	NA	NA	8	99.55	84.6988	57.33	NA	NA	NA	NA	NA	NA	NA	NA	NA	NA	NA	NA	48	0.620989	0.538839	0.50067	0	NA	NA	NA
PVP01_0118300.1-p1	0	NA	NA	NA	NA	4	89.7	88.025	83.04	NA	NA	NA	NA	NA	NA	NA	NA	NA	NA	NA	NA	NA	NA	NA	NA	NA	NA	NA	NA	NA	NA	NA	NA	NA	NA	NA	NA	NA	NA	NA	NA	75	0.620346	0.560142	0.50011	0	NA	NA	NA
PVP01_0118400.1-p1	0	NA	NA	NA	NA	6	89.7	85.6283	76.43	NA	NA	NA	NA	6	99.65	92.9617	84.67	9	97.32	79.87	56.29	NA	NA	NA	NA	8	98.8	90.1075	57.98	NA	NA	NA	NA	NA	NA	NA	NA	NA	NA	NA	NA	22	0.599512	0.546217	0.50133	0	NA	NA	NA
PVP01_0118500.1-p1	0	NA	NA	NA	NA	3	89.74	89.31	88.5	NA	NA	NA	NA	4	99.7	98.76	97.8	NA	NA	NA	NA	NA	NA	NA	NA	NA	NA	NA	NA	NA	NA	NA	NA	NA	NA	NA	NA	3	97.44	96.8033	95.55	37	0.636405	0.55632	0.50289	0	NA	NA	NA
PVP01_0118600.1-p1	0	NA	NA	NA	NA	5	89.74	82.584	68.94	5	53.24	48.72	43.09	5	99.7	93.922	80.98	7	97.32	80.4514	44.18	NA	NA	NA	NA	8	99.65	69.3462	7.04	NA	NA	NA	NA	8	97.91	89.1988	57.71	5	97.44	90.35	76.52	4	0.620627	0.578578	0.539509	0	NA	NA	NA
PVP01_0118700.1-p1	0	7	96.87	96.1629	94.6	5	89.74	88.262	86.11	6	53.24	52.0867	49.94	4	99.13	98.6375	98.32	5	97.32	94.254	90.99	4	74.98	73.3825	70.7	5	99.42	95.076	92.89	7	93.03	91.8757	88.93	8	97.91	96.3975	93.5	5	97.44	96.194	95.03	13	0.61762	0.543089	0.50033	0	NA	NA	NA
PVP01_0118800.1-p1	0	5	96.87	94.798	93.33	2	89.7	89.14	88.58	5	53.24	52.58	52.05	4	99.66	98.03	97.4	5	97.32	96.164	94.56	5	74.98	74.238	73.2	7	99.65	83.9671	57.69	5	93.03	92.126	90.71	5	97.91	94.038	88.6	4	97.44	95.7075	95.09	12	0.622151	0.550046	0.506335	0	NA	NA	NA
PVP01_0118900.1-p1	1	6	96.87	91.2267	68.76	5	89.74	82.104	70.17	6	53.24	49.0567	35.75	6	99.7	94.3133	72.28	8	97.32	88.7738	65.04	9	74.98	70.51	59.44	8	99.08	78.52	13.11	6	93.03	86.1667	62.4	8	97.91	91.2387	68.04	5	97.44	91.532	72.28	12	0.591008	0.542535	0.50189	0	NA	NA	NA
PVP01_0119200.1-p1	0	6	96.87	92.7233	78.18	7	89.74	87.02	79.3	6	53.24	51.6417	48.28	5	99.66	96.468	91.97	6	97.32	91.6017	70.92	6	74.98	71.9233	63.8	6	99.01	85.705	57.31	6	93.03	88.7333	79.32	8	97.91	92.4825	83.49	5	97.44	93.118	88.22	9	0.639106	0.532839	0.50089	7	0.639106	0.528883	0.50089
PVP01_0119300.1-p1	0	4	96.87	88.8875	67.78	8	89.74	83.8538	70.21	7	53.24	49.8557	42.13	8	99.7	92.7062	76.33	11	97.32	87.3955	65.2	8	74.98	71.3662	61.4	7	99.28	73.4814	40.93	8	93.03	87.02	71.03	8	97.91	90.9712	64.01	6	97.44	88.09	68.8	5	0.60093	0.550175	0.50522	1	0.52263	0.52263	0.52263
PVP01_0119400.1-p1	0	5	96.87	93.62	83.43	5	89.74	88.984	86.14	5	53.24	52.394	51.01	4	99.64	98.6575	97.72	7	97.32	96.6329	92.91	5	74.98	73.758	71.59	10	99.55	80.73	13.17	6	93.03	91.5883	89	8	97.91	96.4675	94.36	5	97.44	96.662	95.52	10	0.584272	0.531083	0.503817	8	0.584272	0.536832	0.503817
PVP01_0119500.1-p1	0	7	96.87	92.8614	78.27	7	89.74	86.6243	77.2	7	53.24	50.5314	39.79	6	99.66	92.1367	77.88	10	97.32	87.811	59.78	7	74.98	71.3886	63.58	8	99.65	90.1637	71.49	8	93.03	87.385	70.07	8	97.91	93.9038	77.4	4	97.44	89.515	70.84	4	0.588449	0.570709	0.548788	4	0.588449	0.570709	0.548788
PVP01_0119600.1-p1	0	9	96.87	90.9578	75.83	6	89.74	85.1283	74.82	7	53.24	51.87	47.23	7	99.66	97.5371	94.1	9	97.32	92.0744	76.1	10	74.98	71.351	57.84	11	99.64	84.96	39.56	9	93.03	88.6956	77.65	9	97.91	92.6511	74.73	8	97.44	94.965	88.78	5	0.611673	0.56405	0.538753	1	0.547211	0.547211	0.547211
PVP01_0119800.1-p1	0	6	96.87	92.425	76.31	5	89.74	86.564	80.84	5	53.24	51.364	49.64	5	99.7	96.226	92.19	5	97.32	92.998	86.65	NA	NA	NA	NA	14	96.09	77.84	41.19	NA	NA	NA	NA	NA	NA	NA	NA	NA	NA	NA	NA	8	0.631895	0.566883	0.515867	7	0.631895	0.559887	0.515867
PVP01_0119900.1-p1	0	NA	NA	NA	NA	8	89.74	84.7613	77.84	8	53.24	49.8987	42.16	8	99.66	94.9038	90.15	6	97.32	83.845	38.87	10	74.98	71.076	61.14	8	99.62	84.145	57.58	11	93.03	89.2173	75.78	9	97.91	92.7278	80.63	7	97.44	91.13	86.94	15	0.646555	0.552872	0.50361	13	0.646555	0.556766	0.50361
PVP01_0120100.1-p1	0	9	96.87	92.38	76.73	7	89.74	86.0871	73.15	7	53.24	51.2571	43.28	6	99.65	94.8483	81.86	6	97.32	86.2883	54.97	10	74.98	71.921	58.36	9	99.63	81.7889	39.61	7	93.03	87.6343	67.86	7	97.91	84.0243	65.18	5	97.44	93.072	76.1	8	0.611745	0.561214	0.50411	7	0.611745	0.554876	0.50411
PVP01_0120200.1-p1	0	6	96.87	92.555	81.87	7	89.74	85.8871	79.39	7	53.24	51.1971	43.96	5	99.64	96.096	89.31	7	97.32	92.4771	72.69	8	74.98	71.3012	60.6	9	99.65	91.2222	78.84	6	93.03	86.8933	73.1	7	97.91	93.2657	79.99	6	97.44	94.5967	87.26	7	0.609303	0.561922	0.516875	0	NA	NA	NA
PVP01_0120400.1-p1	0	5	96.87	93.814	88.26	4	89.74	87.5	83.13	5	53.24	52.418	49.35	5	99.66	97.272	93.88	6	97.32	95.1633	84.83	7	74.98	72.5729	66.11	4	99.43	94.035	80.07	5	93.03	90.37	84.93	6	97.91	96.1817	89.98	4	97.44	93.33	89.14	9	0.61293	0.563953	0.50433	8	0.61293	0.564214	0.50433
PVP01_0120500.1-p1	0	8	96.87	93.3075	77.07	5	89.74	85.606	81.28	8	53.24	50.4387	43.62	6	99.15	94.9933	91.12	8	97.32	93.5837	82.74	8	74.98	71.7325	64.89	7	99.08	74.1314	13.12	8	93.03	89.5088	82.57	10	97.91	92.877	79.05	7	97.44	93.3443	88.72	10	0.649557	0.559928	0.50289	9	0.649557	0.55517	0.50289
PVP01_0120700.1-p1	0	9	96.87	86.7233	61.63	9	89.74	80.5344	55.82	8	53.24	48.4775	37.91	8	99.7	90.3213	71.52	9	97.32	74.9433	48.06	9	74.98	66.9922	44.62	11	99.65	79.1891	56.36	8	93.03	79.3725	47.21	9	97.91	90.1722	60.66	9	97.44	89.2289	66.11	4	0.565783	0.529102	0.51478	1	0.51478	0.51478	0.51478
PVP01_0120800.1-p1	0	5	96.87	93.876	85.4	5	89.74	85.204	74.15	4	53.24	49.795	41.57	5	99.7	93.282	81.43	6	97.32	92.0617	72.07	NA	NA	NA	NA	6	99.11	78.9217	26.38	NA	NA	NA	NA	NA	NA	NA	NA	NA	NA	NA	NA	8	0.628698	0.559842	0.50056	0	NA	NA	NA
PVP01_0120900.1-p1	0	NA	NA	NA	NA	7	89.74	87.8271	80.62	8	53.24	50.7713	45.97	7	99.69	95.6714	92.72	9	97.32	95.3633	84.01	NA	NA	NA	NA	9	99.06	76.8767	34.94	11	93.03	90.3118	80.12	8	97.91	93.5387	82.16	6	97.44	92.295	87.62	8	0.637116	0.564238	0.528539	0	NA	NA	NA
PVP01_0121000.1-p1	0	4	96.87	89.5275	73.01	4	89.74	88.1075	84.33	5	53.24	52.452	50.91	3	99.65	97.77	94.52	5	97.32	90.852	82.47	4	74.98	73.8025	71.24	7	99.64	71.0314	14.02	4	93.03	89.7675	81.98	5	97.91	94.84	88.45	4	97.44	96.335	93.41	10	0.645208	0.556838	0.512422	0	NA	NA	NA
PVP01_0121100.1-p1	0	6	96.87	91.6933	76.18	5	89.74	88.39	83.89	6	53.24	51.8517	47.69	8	99.7	98.7175	96.6	7	97.32	96.1943	90.81	7	74.98	73.8257	69.28	6	99.64	79.745	21.52	7	93.03	91.1886	85.37	6	97.91	95.7683	92.45	7	97.44	96.7743	94.11	14	0.614206	0.53296	0.50056	13	0.576009	0.526711	0.50056
PVP01_0121400.1-p1	0	9	96.87	90.7311	74.89	7	89.74	85.1543	73.77	6	53.24	49.4717	40.73	6	99.7	96.2267	88.03	8	97.32	92.415	66.25	8	74.98	71.5025	61.01	8	99.21	75.0187	30.05	7	93.03	88.77	76.08	7	97.91	92.8143	81.43	5	97.44	91.342	78.62	11	0.604981	0.54635	0.502	10	0.571814	0.540487	0.502
PVP01_0121500.1-p1	0	7	96.87	91.7043	65.95	7	89.74	85.3714	72.1	6	53.24	49.9917	42.26	8	99.7	95.3588	85.34	9	97.32	88.9356	51.42	7	74.98	69.4857	55.47	6	99.27	73.6467	40.85	8	93.03	88.2237	71.53	8	97.82	92.6538	72.5	6	97.44	91.5633	80	11	0.643898	0.54922	0.50222	0	NA	NA	NA
PVP01_0121800.1-p1	0	8	96.87	93.745	84.89	6	89.74	87.18	84.09	6	53.24	51.9733	51.13	6	99.7	98.4017	97.58	5	97.32	95.528	92.47	6	74.98	72.925	71.44	5	99.51	88.182	64.93	6	93.03	90.9433	88.55	6	97.91	95.5117	92.78	4	97.44	96.1125	94.56	11	0.604458	0.550079	0.50389	9	0.595317	0.549169	0.505165
PVP01_0122000.1-p1	0	5	96.87	93.9	86.87	5	89.74	85.018	76.59	5	53.24	50.2	44.06	5	99.7	95.608	87.47	5	97.32	90.716	77.32	5	74.98	70.218	60.17	4	99.07	96.43	93.71	5	93.03	89.54	82.53	6	97.91	92.0317	74.86	4	97.44	91.5925	83.09	6	0.575491	0.546297	0.50744	1	0.570777	0.570777	0.570777
PVP01_0122100.1-p1	0	4	96.87	92.085	81.46	5	89.74	85.832	76.73	6	53.24	51.51	47.7	4	99.66	97.6625	94.57	5	97.32	92.358	83.03	6	74.98	72.3717	67.34	5	99.64	88.656	61.83	6	93.03	90.3317	81.68	5	97.91	94.226	86.3	4	97.44	94.4425	89.4	6	0.611546	0.555455	0.531223	0	NA	NA	NA
PVP01_0122200.1-p1	0	7	96.87	91.6357	74.74	7	89.74	85.4543	69.12	5	53.24	49.318	39.25	5	99.7	96.344	85.99	6	97.32	91.2333	66.45	NA	NA	NA	NA	8	99.65	82.0138	13.11	6	93.03	86.2367	68.17	5	97.91	87.31	65.76	4	97.44	92.505	80.07	12	0.637857	0.550862	0.50311	11	0.637857	0.544312	0.50311
PVP01_0200100.1-p1	0	NA	NA	NA	NA	5	89.74	85.34	78.04	7	53.24	50.2143	45.41	7	99.65	97.1429	90.4	9	97.32	92.3244	79.3	7	74.98	72.58	67.46	9	99.48	84.4933	51.28	8	93.03	89.1988	75.19	9	97.91	94.4578	84.98	7	97.44	94.7929	87.5	7	0.590344	0.572952	0.546511	6	0.590344	0.57049	0.546511
PVP01_0200200.1-p1	0	5	96.87	91.282	78.33	8	89.74	83.32	72.46	7	53.24	50.6143	42.62	6	99.33	94.7117	85.76	9	97.32	87.0611	72.64	6	74.98	72.115	58.55	9	99.62	86.8422	26.14	9	93.03	88.31	69.65	7	97.91	94.7571	81.68	7	97.44	94.4043	80.93	23	0.614737	0.554696	0.50011	22	0.614737	0.552752	0.50011
PVP01_0200300.1-p1	0	4	96.87	90.4525	77.36	5	89.74	86.934	82.31	4	53.24	52.055	48.62	4	99.66	96.01	91.49	7	97.32	90.7943	64.98	6	74.98	71.61	62.56	10	99.08	78.406	21.55	4	93.03	88.9225	81.75	7	97.91	96.3129	93.41	3	97.44	93.97	87.19	10	0.607389	0.565779	0.535134	9	0.607389	0.561606	0.535134
PVP01_0200400.1-p1	0	4	96.87	92.48	81.73	4	89.74	87.4775	80.75	5	53.24	51.972	46.96	4	99.7	96.6775	87.64	7	97.32	91.2771	80.71	6	74.98	73.0417	64.2	10	99.65	79.137	30.24	7	93.03	90.5943	77.64	7	97.91	93.7586	83.79	3	97.44	93.34	85.15	10	0.611125	0.545616	0.50056	8	0.579243	0.543059	0.50289
PVP01_0200500.1-p1	0	7	96.87	87.4857	62.78	7	89.74	84.5543	73.63	8	53.24	49.0688	37.97	8	99.65	95.235	76.52	8	97.32	87.18	50.49	9	74.98	70.2422	57.65	11	99.65	78.2191	43.94	9	93.03	86.1278	65.55	10	97.91	93.11	73.32	7	97.44	91.0657	72.22	11	0.601683	0.541632	0.50033	0	NA	NA	NA
PVP01_0200600.1-p1	0	6	96.87	87.2367	70.7	7	89.74	85.9414	73.88	6	53.24	50.6933	44.5	6	99.64	94.8183	85.41	7	97.32	90.02	61.81	9	74.98	73.0367	66.19	16	99.65	71.7225	12.97	7	93.03	89.2914	78.02	9	97.91	94.1567	81.05	5	97.44	92.338	80	8	0.582893	0.553703	0.514115	0	NA	NA	NA
PVP01_0200900.1-p1	0	10	96.49	90.288	73.22	6	89.46	83.5033	71.96	8	53.24	51.5175	43.03	6	99.47	94.81	87.29	9	97.3	87.4989	62.35	8	74.93	69.4625	54.94	11	99.65	78.1455	31.18	10	93.03	87.365	72.05	10	97.89	92.987	68.11	7	97.42	92.3129	78.55	9	0.606727	0.561416	0.51942	7	0.606727	0.560579	0.51942
PVP01_0201000.1-p1	0	NA	NA	NA	NA	7	89.74	86.84	81.84	6	53.24	50.7133	43.53	6	99.15	95.935	91.03	6	97.32	92.79	81.93	8	74.98	71.8688	65.04	10	99.29	83.954	39.56	7	93.03	89.77	82.22	7	97.91	93.2414	76.96	6	97.44	94.8167	88.71	11	0.648451	0.552998	0.50067	0	NA	NA	NA
PVP01_0201100.1-p1	0	NA	NA	NA	NA	9	89.74	84.57	70.26	7	53.24	49.3671	38.76	7	99.57	91.95	73.74	8	97.32	87.495	53.74	8	74.98	69.6612	48.81	10	99.35	71.961	12.97	8	93.03	86.0138	60.02	7	97.91	88.0729	53.77	6	97.44	90.5083	68.26	13	0.606233	0.539498	0.50133	0	NA	NA	NA
PVP01_0201200.1-p1	0	7	96.87	93.5871	81.4	5	89.74	88.038	81.85	5	53.24	51.392	47.24	3	99.56	94.8933	91.93	4	97.32	89.6875	80.05	5	74.98	73.268	67.52	9	99.65	93.2222	70.61	5	93.03	89.86	79.46	6	97.91	94.8	83.56	4	97.44	95.0625	88.22	6	0.612885	0.557598	0.51127	0	NA	NA	NA
PVP01_0201400.1-p1	0	4	96.87	85.0475	66.83	5	89.74	84.71	72.35	4	53.24	51.2875	48.15	4	99.7	95.54	89.71	9	97.32	91.07	74.27	5	74.98	71.52	62.57	8	99.65	65.75	19.55	6	93.03	89.81	80.81	4	97.91	88.945	68.67	5	97.44	92.822	83.03	12	0.61891	0.552578	0.50133	11	0.578118	0.546547	0.50133
PVP01_0201500.1-p1	0	5	96.87	90.526	83.8	8	89.74	86.1225	78.32	5	53.24	50.376	46.48	4	99.7	93.9175	91.65	5	97.32	89.222	72.16	6	74.98	70.9683	64.18	6	99.64	89.375	82.89	4	93.03	86.165	78.95	3	97.91	91.5667	81.68	4	97.44	92.2175	87.8	10	0.678777	0.556325	0.5035	9	0.582887	0.542719	0.5035
PVP01_0201600.1-p1	0	8	96.87	91.1475	68.16	8	89.74	86.3275	76.73	6	53.24	49.8633	43.13	5	99.64	95.992	90.27	7	97.32	92.0057	66.8	9	74.98	72.68	61.62	7	99.65	81.5357	42.28	9	93.03	88.4622	69.86	8	97.91	95.4775	83.55	7	97.44	94.4714	86.52	12	0.686546	0.556481	0.51078	11	0.576385	0.544657	0.51078
PVP01_0201700.1-p1	0	6	96.87	89.5117	66.66	5	89.74	85.784	73.65	7	53.24	50.55	40.52	4	99.51	94.5175	83.02	8	97.32	92.335	73.15	7	74.98	71.4629	57.48	7	99.63	90.3714	57.09	7	93.03	88.5586	69.62	6	97.91	91.645	67.62	6	97.44	94.1417	80.36	11	0.614091	0.550704	0.50067	10	0.584745	0.544365	0.50067
PVP01_0201800.1-p1	0	6	96.87	88.71	75.76	9	89.74	88.5133	83.34	5	53.24	50.984	47.57	6	99.49	98.2467	96.57	9	97.32	95.1822	89.36	10	74.98	73.308	68.6	5	99.59	89.034	64.32	8	93.03	88.7087	81.87	6	97.91	94.56	89.76	7	97.44	96.1371	94.1	12	0.638672	0.561467	0.506445	1	0.638672	0.638672	0.638672
PVP01_0201900.1-p1	0	5	96.87	83.458	52.18	9	89.74	82.8844	57.63	8	53.24	44.87	31.92	7	99.7	92.5914	64.9	7	97.31	81.2071	54.38	8	74.98	69.4575	49.57	11	99.65	58.1564	7.04	7	93.03	83.0057	51.18	8	97.87	87.6175	56.52	6	97.44	87.77	58.66	9	0.612433	0.557179	0.510297	2	0.612433	0.561365	0.510297
PVP01_0202000.1-p1	0	3	96.87	92.3967	86.69	5	89.74	88.64	86.97	4	53.24	52.5675	51.62	3	99.65	98.7067	96.9	5	97.32	91.934	83.39	5	74.98	74.308	72.4	5	99.65	91.094	74.29	5	93.03	91.438	86.31	5	97.91	94.43	86.6	3	97.44	96.1333	93.69	4	0.65048	0.575377	0.515091	1	0.65048	0.65048	0.65048
PVP01_0202100.1-p1	0	7	96.87	89.8243	68.77	8	89.74	85.6587	72.35	7	53.24	50.67	41.76	4	99.57	93.1225	84.92	5	97.32	90.552	71.14	10	74.98	73.203	63.38	10	99.65	88.826	58.13	8	93.03	88.6863	72.84	7	97.91	92.4471	63.29	5	97.44	92.662	79.16	4	0.630725	0.598919	0.575429	0	NA	NA	NA
PVP01_0202200.1-p1	1	3	96.87	89.8733	77.79	5	89.74	87.76	83.71	4	53.24	52.3275	50.66	5	99.7	98.416	94.69	6	97.32	93.9117	89.68	6	74.98	74.3067	72.96	11	99.47	93.0945	80.85	5	93.03	90.194	84.98	5	97.91	96.182	93.73	5	97.44	95.946	93.53	8	0.608975	0.548568	0.50278	7	0.608975	0.55001	0.50278
PVP01_0202300.1-p1	0	6	96.87	95.5317	91.64	4	89.74	87.5775	86.44	3	53.24	52.2967	51.66	3	99.7	98.7367	98	3	97.32	95.5867	94.34	5	74.98	73.768	72.75	4	99.54	97.99	94.01	4	93.03	91.945	91.26	4	97.91	96.86	95.28	3	97.44	96.3933	95.79	4	0.578128	0.56439	0.546426	0	NA	NA	NA
PVP01_0202400.1-p1	0	NA	NA	NA	NA	9	89.74	85.6733	79.26	9	53.24	51.7344	46.66	8	99.68	97.6012	92.34	10	97.32	90.057	59.85	12	74.98	70.5475	60.4	6	99.11	81.99	57.31	12	93.03	88.38	75.42	11	97.91	93.2155	78.79	9	97.44	94.8756	87.45	8	0.640751	0.552739	0.509037	0	NA	NA	NA
PVP01_0202500.1-p1	0	7	96.87	91.9943	78.12	8	89.74	84.675	63.44	7	53.24	49.3971	36.12	5	99.69	89.82	75.9	9	97.32	90.63	63.38	8	74.98	69.3125	47.09	13	99.65	87.5938	41.8	8	93.03	85.2125	66.08	8	97.91	86.2362	62.65	6	97.44	92.7267	73.46	6	0.619031	0.569522	0.527541	5	0.590197	0.55962	0.527541
PVP01_0202600.1-p1	0	7	96.87	94.5443	83.84	6	89.74	86.415	80.07	5	53.24	50.39	47.74	5	99.56	95.254	92.17	5	97.32	87.968	69.57	7	74.98	73.0457	64.58	5	99.39	87.178	74.83	7	93.03	88.2057	78.6	7	97.91	90.9457	76.94	6	97.44	94.255	89.25	7	0.635691	0.562794	0.51611	0	NA	NA	NA
PVP01_0203000.1-p1	0	3	96.87	94.0467	89.28	3	89.74	88.4733	85.95	4	53.24	52.525	50.49	5	99.12	98.682	98.37	7	97.32	93.9529	91.42	7	74.98	73.8929	71.11	5	99.02	89.784	75.41	7	93.03	91.7286	86.47	8	97.91	95.4725	92.71	6	97.44	95.7533	94.83	40	0.618246	0.543375	0.50022	29	0.618246	0.540067	0.50022
PVP01_0203100.1-p1	0	6	96.87	88.0917	75.67	7	89.74	87.89	83.84	8	53.24	51.925	47.45	5	99.55	97.858	96.44	8	97.32	95.4013	88.1	9	74.98	73.77	68.77	7	99.65	72.6457	12.97	7	93.03	90.6229	84.68	10	97.91	95.699	89.08	7	97.44	96.4729	94.08	3	0.596697	0.574113	0.551416	0	NA	NA	NA
PVP01_0203200.1-p1	0	7	96.87	91.6986	75.46	6	89.74	88.5333	83.26	6	53.24	51.6817	47.29	5	99.7	98.614	96.32	6	97.32	93.3133	85.92	6	74.98	72.995	68.24	9	99.65	82.7344	50.87	7	93.03	91.1471	83.42	7	97.91	95.1814	89.63	6	97.44	95.9967	94.05	19	0.597138	0.534905	0.50167	19	0.597138	0.534905	0.50167
PVP01_0203300.1-p1	0	6	96.87	90.1217	73.78	4	89.74	83.5925	67.2	4	53.24	50.71	43.85	2	99.42	90.64	81.86	6	97.32	92.3633	68.71	6	74.98	71.8867	57.75	7	99.65	59.1243	7.04	7	93.03	89.2286	73.21	6	97.91	94.765	80.9	4	97.44	93.0525	80.2	6	0.542347	0.522719	0.50256	0	NA	NA	NA
PVP01_0203400.1-p1	0	2	96.87	93.71	90.55	2	89.74	88.19	86.64	2	53.24	52.81	52.38	2	99.7	98.11	96.52	5	97.32	95.91	94.83	2	74.98	73.305	71.63	5	99.53	95.752	85.4	2	93.03	91.755	90.48	2	97.91	97.47	97.03	2	97.44	96.775	96.11	11	0.6089	0.551325	0.50533	0	NA	NA	NA
PVP01_0203500.1-p1	0	10	96.87	90.845	65.78	9	89.74	85.8033	76.13	10	53.24	50.374	45.18	8	99.15	97.0225	89.77	11	97.32	88.8264	75.71	11	74.98	71.7027	67.06	12	99.64	81.025	13.11	11	93.03	87.5773	74.22	11	97.91	93.61	80.73	11	97.44	94.6382	87.39	5	0.553111	0.530058	0.50467	0	NA	NA	NA
PVP01_0203600.1-p1	0	6	96.87	88.5633	65.86	6	89.74	82.7483	61.32	10	53.24	49.908	42.36	7	99.66	91.4986	75.96	11	97.32	80.71	35.96	7	74.98	69.8557	53.8	12	99.48	68.0983	16.16	7	93.03	84.5914	65.33	9	97.91	87.0911	62.35	6	97.44	89.93	65.61	7	0.610979	0.550097	0.50728	0	NA	NA	NA
PVP01_0203700.1-p1	0	6	96.87	93.6117	86.3	6	89.74	87.05	80.56	6	53.24	50.01	46.58	6	99.16	96.1367	90.9	5	97.32	92.262	85.63	6	74.98	72.78	70.3	8	99.6	85.6437	49.1	8	93.03	90.7037	82.87	8	97.91	95.48	90.81	6	97.44	94.1417	89.54	6	0.603623	0.555067	0.526812	0	NA	NA	NA
PVP01_0203800.1-p1	0	6	96.87	91.6817	79.93	6	89.74	87.0333	78.13	7	53.24	51.3914	45.78	6	99.64	95.945	85.85	7	97.32	88.7329	54.79	8	74.98	72.0575	59.29	5	99.64	77.246	47.43	8	93.03	87.9175	66.75	9	97.91	91.8278	64.37	5	97.44	92.31	80.16	12	0.603761	0.553007	0.505555	0	NA	NA	NA
PVP01_0203900.1-p1	0	6	96.87	93.915	89.42	6	89.74	86.8367	80.02	5	53.24	51.402	46.27	5	99.7	95.618	91.76	7	97.32	87.5529	60.48	6	74.98	71.0983	63.8	7	99.31	91.7929	81.47	6	93.03	89.9283	79.45	5	97.91	91.984	83.65	5	97.44	94.494	87.59	35	0.642805	0.544381	0.503945	32	0.642805	0.544777	0.503945
PVP01_0204000.1-p1	0	7	96.87	92.5571	82.06	7	89.74	86.1357	78.69	6	53.24	50.4833	42.61	5	99.15	96.578	90.47	7	97.32	89.6643	63.76	7	74.98	71.6286	64.65	5	99.64	90.15	77.92	7	93.03	89.07	76.67	7	97.91	93.1457	81.26	7	97.44	94.9571	87.24	7	0.579884	0.526292	0.500627	0	NA	NA	NA
PVP01_0204100.1-p1	0	4	96.87	93.3225	83.88	5	89.74	87.242	80.77	3	53.24	50.36	44.62	5	99.7	96.71	87.12	4	97.32	90.32	76.02	5	74.98	72.488	67.45	3	99.45	89.9167	81.05	3	93.03	89.7967	83.35	6	97.91	93.0283	84.46	3	97.44	92.89	85.49	22	0.6315	0.55694	0.501	0	NA	NA	NA
PVP01_0204200.1-p1	0	5	96.87	91.924	83.44	5	89.74	86.216	78.36	5	53.24	51.65	47.6	4	99.66	97.2175	92.08	7	97.32	90.7886	81.17	6	74.98	72.9233	67.03	11	99.65	92.48	76.73	6	93.03	90.3333	82.4	6	97.91	93.7483	81.28	4	97.44	94.35	87.93	8	0.612016	0.539031	0.50711	0	NA	NA	NA
PVP01_0204300.1-p1	0	4	96.87	90.975	73.87	5	89.74	87.192	81.59	4	53.24	52.035	49.53	5	99.7	96.13	90.16	6	97.32	82.2283	61.75	6	74.98	73.5833	70.15	5	99.62	92.748	73.01	5	93.03	88.066	80.32	8	97.91	93.3475	80.52	4	97.44	93.6625	86.6	13	0.608911	0.544559	0.50011	0	NA	NA	NA
PVP01_0204400.1-p1	0	5	96.87	88.332	73.91	8	89.74	87.0863	76.46	7	53.24	51.6414	45.27	4	99.36	96.07	89.8	8	97.32	92.04	77.03	7	74.98	72.3414	66.78	9	99.64	82.9311	63.85	6	93.03	87.535	74.3	6	97.91	93.65	81.4	6	97.44	95.2683	87.46	12	0.611628	0.553257	0.506033	0	NA	NA	NA
PVP01_0204500.1-p1	0	NA	NA	NA	NA	3	89.74	87.65	83.49	NA	NA	NA	NA	5	99.7	98.176	97.53	4	97.32	94.0575	89.98	4	74.98	73.3	70.45	6	99.65	88.0783	77.08	3	93.03	89.81	84.98	5	97.91	95.37	90.46	3	97.44	95.9967	94.76	36	0.611773	0.547373	0.50111	0	NA	NA	NA
PVP01_0204600.1-p1	0	NA	NA	NA	NA	4	89.74	87.575	82.28	3	53.24	52.0967	50.32	3	99.7	97.9067	94.87	4	97.32	93.8125	86.09	NA	NA	NA	NA	6	99.32	94.4583	83.84	4	93.03	92.0325	89.9	NA	NA	NA	NA	3	97.44	94.81	90.73	24	0.625913	0.544705	0.502445	0	NA	NA	NA
PVP01_0204700.1-p1	0	NA	NA	NA	NA	5	89.74	87.706	85.48	5	53.24	52.49	49.76	3	99.59	96.9933	95.37	8	97.32	96.0325	89.95	NA	NA	NA	NA	6	99.56	92.7267	80.3	6	93.03	90.2617	85.51	6	97.91	95.66	88.75	5	97.44	95.794	93.39	8	0.637219	0.558831	0.50022	0	NA	NA	NA
PVP01_0204800.1-p1	0	8	96.87	85.8	58.5	8	89.74	81.075	57.66	9	53.24	48.6233	32.56	6	99.5	90.4167	73.11	12	97.32	82.9458	40.37	10	74.98	67.737	42.13	11	99.65	81.6964	16.04	8	93.03	83.8025	59.35	7	97.91	82.4586	43.41	8	97.44	88.7188	64.58	4	0.619967	0.566727	0.539628	0	NA	NA	NA
PVP01_0204900.1-p1	0	4	96.87	93.055	81.96	6	89.74	86.8183	77.59	4	53.24	50.9875	47.22	5	99.66	94.832	90.02	6	97.32	80.7967	46.59	5	74.98	71.658	61.27	7	99.65	81.5814	45.37	4	93.03	89.75	84.1	6	97.91	93.005	75.93	4	97.44	91.8725	83.61	23	0.628304	0.558026	0.503223	0	NA	NA	NA
PVP01_0205000.1-p1	0	8	96.87	90.9775	75.33	9	89.74	87.3022	83.28	7	53.24	51.8771	47.18	5	99.67	98.024	96.31	9	97.32	92.0889	85.71	9	74.98	72.2189	68.16	8	99.61	87.645	63.94	10	93.03	89.052	80.94	8	97.91	95.595	90.56	7	97.44	95.7186	94.05	10	0.596339	0.539337	0.50511	0	NA	NA	NA
PVP01_0205100.1-p1	0	8	96.87	93.8475	79.4	6	89.74	87.8633	81.89	6	53.24	50.5717	46.57	4	99.64	97.5975	94.09	6	97.32	94.7917	89.77	7	74.98	72.9329	66.41	6	99.64	91.4733	55.14	7	93.03	90.38	81.86	9	97.91	94.92	89.74	5	97.44	95.842	91.27	6	0.578988	0.542138	0.50785	1	0.538221	0.538221	0.538221
PVP01_0205200.1-p1	0	9	96.87	93.6578	85.28	7	89.74	86.4529	79.87	4	53.24	49.8025	44.19	7	99.7	97.3586	91.57	6	97.32	87.905	67.24	7	74.98	71.5014	62.83	6	99.04	83.5983	68.26	6	93.03	87.355	75.13	7	97.91	91.5643	71.1	6	97.44	94.3	87.1	12	0.627444	0.550508	0.506927	4	0.627444	0.56602	0.506927
PVP01_0205300.1-p1	0	7	96.87	91.3143	84.38	5	89.74	85.368	79.07	5	53.24	50.76	43.88	3	99.65	92.2033	77.33	5	97.32	93.318	81.37	6	74.98	72.1983	62	11	99.65	80.5827	31.65	6	93.03	88.4583	78.27	6	97.91	94.155	82.6	3	97.44	91.69	80.2	21	0.590374	0.530652	0.50122	0	NA	NA	NA
PVP01_0205400.1-p1	0	5	96.87	82.446	61.88	6	89.74	84.1333	72.8	5	53.24	49.332	37.87	4	99.62	93.72	85.38	9	97.32	92.7433	69.39	7	74.98	69.8871	53.36	8	99.28	74.18	24.08	9	93.03	88.4278	69.14	8	97.91	89.1	54.83	5	97.44	92.154	80	2	0.593841	0.585962	0.578084	0	NA	NA	NA
PVP01_0205500.1-p1	1	6	96.87	90.5533	77.23	5	89.74	84.258	76.2	6	53.24	50.5333	43.89	5	99.21	95.55	86.72	6	97.32	91.5067	76.64	7	74.98	71.5329	65.12	8	99.65	73.2375	12.97	6	93.03	89.1583	80.23	5	97.91	89.7	71.75	5	97.44	91.926	80.55	5	0.595872	0.539709	0.50133	0	NA	NA	NA
PVP01_0205600.1-p1	0	5	96.87	91.814	76.12	4	89.74	87.985	83.89	7	53.24	51.9371	47.63	5	99.64	98.854	96.58	7	97.32	95.1229	89.45	7	74.98	73.74	68.87	5	99.01	92.888	85.31	7	93.03	91.3943	85.26	8	97.91	95.7588	90.02	7	97.44	96.8457	94.1	8	0.543699	0.51885	0.50156	0	NA	NA	NA
PVP01_0205700.1-p1	0	7	96.87	87.9814	66.27	8	89.74	85.63	72.34	7	53.24	49.6629	38.25	6	99.57	94.5267	79.66	10	97.32	85.445	47.02	8	74.98	70.8162	58.52	10	99.65	89.397	72.08	9	93.03	87.8533	67.64	11	97.91	92.4727	58.72	7	97.44	91.8629	75.06	6	0.553386	0.526592	0.50433	0	NA	NA	NA
PVP01_0205800.1-p1	0	10	96.87	88.745	63.82	9	89.74	84.3667	68.62	8	53.24	49.7812	40.62	7	99.65	95.1686	78.55	8	97.32	91.37	66.6	9	74.98	70.35	50.61	9	99.54	75.5589	16.39	9	93.03	87.8411	65.58	7	97.77	92.5929	78.69	8	97.44	92.8388	73.74	10	0.62898	0.538518	0.502853	5	0.62898	0.548889	0.502853
PVP01_0205900.1-p1	0	6	96.87	85.78	62.63	5	89.74	86.29	76.33	5	53.24	50.444	46.14	5	99.7	96.29	84.66	9	97.32	91.0156	76.52	6	74.98	72.4417	61.05	8	99.58	68.2325	13.71	6	93.03	88.7917	75.17	7	97.91	92.9486	80.57	5	97.44	90.692	81.36	7	0.626987	0.561719	0.514775	0	NA	NA	NA
PVP01_0206000.1-p1	0	NA	NA	NA	NA	4	89.74	89.1425	88.55	4	53.24	52.6625	52.09	2	99.66	98.545	97.43	3	97.32	88.6733	71.39	5	74.98	74.406	73.53	5	99.65	90.554	72.16	6	93.03	92.5367	91.49	6	97.91	93.5417	90.42	2	97.44	96.27	95.1	37	0.599148	0.546412	0.50911	0	NA	NA	NA
PVP01_0206100.1-p1	0	6	96.87	83.0667	63.66	5	89.74	83.868	74.82	6	53.24	50.5317	47.52	5	99.1	96.542	94.35	8	97.32	94.8063	80.63	8	74.98	72.0675	59.31	10	99.65	81.99	13.11	8	93.03	88.7	78.09	9	97.91	94.0533	81.05	NA	NA	NA	NA	6	0.603145	0.55752	0.50533	0	NA	NA	NA
PVP01_0206200.1-p1	0	NA	NA	NA	NA	6	89.74	81.2017	66.56	5	53.24	49.278	39.57	5	99.03	85.052	75.73	9	97.32	85.5178	66.5	7	74.98	66.8957	52.83	8	99.65	83.765	57.3	10	93.02	88.849	64.5	8	97.91	86.7837	71.07	7	97.44	90.2971	75.21	12	0.6149	0.53632	0.503	0	NA	NA	NA
PVP01_0206300.1-p1	0	5	96.87	90.46	80.02	3	89.74	87.6533	83.53	3	53.24	52.25	50.3	2	99.64	97.77	95.9	4	97.31	95.3475	89.73	4	74.98	73.5525	69.31	8	99.57	86.5487	39.99	4	93.03	91.49	87.14	5	97.91	96.23	90.3	4	97.44	96.465	93.57	13	0.644452	0.573077	0.506835	8	0.644452	0.585692	0.506835
PVP01_0206400.1-p1	0	3	96.87	83.51	70.91	5	89.74	88.198	82.49	4	53.24	50.4025	43.07	4	99.7	95.1075	84.6	5	97.32	88.176	73	5	74.98	73.246	67.07	11	99.65	81.3445	26.9	6	93.03	90.105	78.23	4	97.91	93.21	79.65	4	97.44	93.5825	82.11	8	0.618576	0.548709	0.50067	3	0.618576	0.562485	0.50067
PVP01_0206500.1-p1	0	4	96.87	88.535	74.32	7	89.74	87.9557	82.02	4	53.24	51.9275	49.67	4	99.7	94.6775	90.35	6	97.32	83.5833	62.82	5	74.98	74.006	71.25	3	99.1	84.12	64.42	6	93.03	90.435	83.28	5	97.91	92.9	82.98	4	97.44	93.76	86.66	1	0.637894	0.637894	0.637894	0	NA	NA	NA
PVP01_0206600.1-p1	0	4	96.87	87.7625	70.17	7	89.74	85.14	67.27	6	53.24	47.6517	39.58	5	99.7	93.214	75.5	8	97.32	73.9912	47.6	8	74.98	70.0487	48.05	6	99.65	70.55	13.11	8	93.03	87.2138	63.99	12	97.91	89.5558	57.21	4	97.44	83.49	64.87	7	0.651293	0.575143	0.51937	3	0.651293	0.589637	0.544983
PVP01_0206700.1-p1	0	7	96.87	95.02	90.36	5	89.74	87.856	86.27	4	53.24	52.28	49.46	2	99.64	98.43	97.22	4	97.32	94.925	91.22	6	74.98	73.05	71.26	3	99.14	95.8367	90.76	5	93.03	92.224	89.18	7	97.91	95.4671	91.85	4	97.44	95.9875	95.48	43	0.626686	0.565762	0.501	0	NA	NA	NA
PVP01_0206800.1-p1	0	7	96.87	90.5486	82.01	6	89.74	85.1683	76.68	5	53.24	51.938	49.07	3	99.38	96.2367	91.67	5	97.32	94.09	84.13	6	74.98	73.0183	70.04	6	99.03	69.9067	12.97	7	93.03	89.64	83.1	6	97.91	94.7133	88.57	4	97.44	94.585	88.68	23	0.602884	0.530483	0.501	0	NA	NA	NA
PVP01_0206900.1-p1	0	8	96.87	91.175	81.38	6	89.74	81.17	60.55	6	53.24	49.92	38.91	4	99.54	87.39	71.8	9	97.32	90.4156	67.61	7	74.98	70.1243	48.54	9	99.52	82.6711	23.17	7	93.03	85.4614	62.13	7	97.91	92.5714	74.46	5	97.44	89.54	68.62	9	0.563426	0.529817	0.50167	0	NA	NA	NA
PVP01_0207000.1-p1	0	11	96.87	83.3982	48.95	9	89.56	78.5989	58.36	13	53.24	46.4862	33.04	8	99.07	85.62	73.25	13	97.3	80.9585	40.52	12	74.94	70.2108	50.86	13	99.49	79.4469	14.19	12	93.03	83.0608	57.92	13	97.91	86.6123	43.46	10	97.42	88.24	63.9	9	0.593019	0.533787	0.50022	0	NA	NA	NA
PVP01_0207100.1-p1	0	9	96.87	93.9489	79.18	7	89.74	87.1214	80.57	8	53.24	51.04	44.74	4	99.57	94.46	89.47	8	97.31	89.7237	66.52	8	74.98	72.905	62.12	11	98.51	78.4964	12.97	7	93.03	89.7171	79.57	8	97.91	94.2525	81.53	5	97.44	93.272	81.72	27	0.612653	0.554507	0.50189	0	NA	NA	NA
PVP01_0207200.1-p1	0	6	96.87	89.0483	69.99	7	89.74	84.9629	71.49	6	53.24	50.29	44.75	6	99.21	93.9383	88.33	5	97.32	86.976	72.04	6	74.98	71.2483	57.21	6	99.46	82.5033	57	6	93.03	88.3233	77.46	6	97.91	94.7683	81.66	5	97.44	90.708	81.29	16	0.633534	0.542667	0.50089	1	0.561111	0.561111	0.561111
PVP01_0207300.1-p1	0	NA	NA	NA	NA	4	89.74	86.5625	83.36	NA	NA	NA	NA	5	99.7	98.536	96.58	5	97.32	95.58	89.78	5	74.98	72.386	68.85	5	99.64	93.704	84.74	6	93.03	91.875	89.28	NA	NA	NA	NA	NA	NA	NA	NA	82	0.65254	0.559289	0.50022	0	NA	NA	NA
PVP01_0207400.1-p1	0	NA	NA	NA	NA	4	89.7	89.265	88.1	5	53.24	52.682	50.92	4	99.65	98.9375	97.02	7	97.32	94.08	82.63	7	74.98	73.6971	67.29	5	99.65	93.15	76.46	5	93.03	91.074	85.71	8	97.91	95.4163	87.7	4	97.44	96.64	94.58	33	0.598772	0.538914	0.50372	24	0.598772	0.534156	0.50372
PVP01_0207500.1-p1	0	7	96.87	82.9243	55.38	6	89.74	81.895	58.27	7	53.24	49.6657	37.76	6	99.13	94.255	77.09	10	97.32	88.386	61.58	7	74.98	68.4729	47.94	8	99.58	73.9062	24.45	9	93.03	87.8378	65.56	10	97.91	87.778	43.83	7	97.44	90.9271	68.52	7	0.603686	0.53635	0.51078	6	0.603686	0.539983	0.51078
PVP01_0207600.1-p1	0	NA	NA	NA	NA	6	89.74	86.5533	81.53	5	53.24	50.278	40.57	3	99.55	94.5567	86.59	7	97.32	94.8457	82.35	6	74.98	72.0567	64.34	5	99.63	93.236	84.47	6	93.03	90.2	81.35	6	97.91	95.8483	86.61	5	97.44	94.86	85.05	10	0.616104	0.548623	0.50378	0	NA	NA	NA
PVP01_0207700.1-p1	0	6	96.87	94.6533	87.39	3	89.74	88.5367	86.24	4	53.24	51.26	45.67	4	99.7	97.9575	92.94	7	97.32	87.5714	72.06	6	74.98	73.91	69.32	8	99.65	87.2225	49.27	4	93.03	90.45	86.23	6	97.91	92.3117	71.93	4	97.44	95.0325	88.1	16	0.598375	0.544649	0.511445	0	NA	NA	NA
PVP01_0207800.1-p1	0	7	96.87	85.1471	57.52	8	89.74	80.2338	60.53	10	53.24	48.288	30.38	6	99.7	88.105	63.61	11	97.32	75.7955	46.99	7	74.98	66.62	46.26	7	99.28	83.8386	41.64	8	93.03	82.2037	53.26	10	97.91	86.221	34.99	7	97.44	85.0271	59.85	11	0.552505	0.525058	0.50267	0	NA	NA	NA
PVP01_0207900.1-p1	0	4	96.87	90.8375	76.45	4	89.74	86.425	77.68	5	53.24	50.632	43.5	6	99.7	94.7217	84.99	7	97.32	86.0843	64.03	4	74.98	72.15	65.54	7	98.62	87.01	54.51	4	93.03	88.6525	77.68	4	97.91	92.7525	83.87	4	97.44	90.8225	80.29	18	0.610734	0.546504	0.50589	0	NA	NA	NA
PVP01_0208000.1-p1	0	7	96.87	87.0886	68.43	8	89.74	82.89	61.82	6	53.24	48.31	35.8	6	99.7	88.6483	65.84	9	97.32	89.0856	59.94	9	74.98	70.8778	49.49	7	99.65	91.0143	63.91	7	93.03	79.3543	46.86	7	97.91	90.7114	71.58	6	97.44	88.8417	68.48	7	0.561733	0.527608	0.507775	0	NA	NA	NA
PVP01_0208100.1-p1	0	6	96.87	92.82	87.56	5	89.7	87.008	83.68	4	53.24	51.73	50.23	4	99.66	98.18	97.17	7	97.32	94.94	86.77	8	74.98	72.5125	69.47	8	99.65	87.1112	28.13	8	93.03	89.5938	85.95	6	97.91	95.145	90.28	5	97.44	95.828	94.69	24	0.630289	0.540398	0.506777	0	NA	NA	NA
PVP01_0208200.1-p1	0	3	96.87	93.0267	86.13	3	89.74	83.9033	72.91	3	53.24	52.15	50.35	3	99.7	95.4933	89.06	3	97.32	90.4133	78.8	3	74.98	71.4733	64.6	5	99.65	92.882	71.69	3	93.03	88.54	80.52	3	97.91	92.2933	81.69	3	97.44	93.9667	88.82	3	0.611141	0.579332	0.550944	0	NA	NA	NA
PVP01_0208300.1-p1	0	3	96.87	96.2567	95.37	4	89.74	88.255	87	3	53.24	51.17	47.87	3	99.7	96.9967	92.91	7	97.32	93.4629	80.42	4	74.98	73.6175	69.99	4	99.65	90.4175	81.1	4	93.03	91.2975	87.04	4	97.91	93.13	83.8	3	97.44	94.23	89.36	22	0.61347	0.559964	0.50033	0	NA	NA	NA
PVP01_0208400.1-p1	0	6	96.87	92.3517	75.76	6	89.74	85.6833	77.61	5	53.24	49.74	43.11	5	99.7	87.252	77.88	7	97.32	88.2743	69.6	6	74.98	71.8433	65.95	7	99.21	83.7714	63.74	6	93.03	87.0567	69.6	5	97.91	88.988	69.14	5	97.44	91.974	81.35	4	0.626882	0.549041	0.51717	0	NA	NA	NA
PVP01_0208500.1-p1	0	6	96.87	91.6833	73.45	6	89.74	86.7	79.63	5	53.24	50.962	43.67	6	99.7	94.8167	78.35	6	97.32	86.6	72.07	5	74.98	72.066	67.91	8	99.43	82.1425	58.03	6	93.03	87.9567	72.49	6	97.91	93.115	73.45	4	97.44	91.845	81.59	28	0.61466	0.551135	0.50356	4	0.564638	0.546679	0.50356
PVP01_0208600.1-p1	0	8	96.87	93.0238	75.38	5	89.74	83.558	71.03	6	53.24	50.9283	46.67	7	99.7	94.0486	85.36	6	97.32	83.22	53.16	8	74.98	71.7825	62.96	11	99.65	90.0773	63.55	8	93.03	87.925	72.31	7	97.91	90.5757	66.68	6	97.44	88.2533	77.44	9	0.621815	0.539926	0.507225	0	NA	NA	NA
PVP01_0208700.1-p1	0	5	96.87	91.068	73.41	6	89.74	84.3517	71.44	7	53.24	50.6429	43.81	7	99.7	96.2414	81.84	7	97.32	90.3229	61.96	5	74.98	71.252	59.83	4	99.52	89.8625	73.18	5	93.03	85.396	67.46	7	97.91	90.7143	66.99	5	97.44	93.226	76.86	13	0.591616	0.534494	0.50033	0	NA	NA	NA
PVP01_0208800.1-p1	0	NA	NA	NA	NA	5	89.74	87.434	79.8	6	53.24	51.8167	48.88	3	99.48	96.7067	91.45	5	97.32	92.552	83.41	7	74.98	74.0314	69.26	7	99.14	76.9857	13.15	5	93.03	89.788	79.01	7	97.91	95.2729	88.25	6	97.44	95.7517	88.19	23	0.610916	0.54655	0.50862	0	NA	NA	NA
PVP01_0208900.1-p1	0	5	96.87	90.596	76.92	7	89.74	88.6	84.66	6	53.24	50.6533	43.15	5	99.65	94.268	81.72	9	97.32	88.5833	52.43	7	74.98	73.0143	66.76	6	99.63	85.82	69.98	6	93.03	88.97	79.31	7	97.91	91.6543	66.12	5	97.44	92.794	81.32	11	0.586065	0.546819	0.502945	0	NA	NA	NA
PVP01_0209000.1-p1	0	NA	NA	NA	NA	7	89.74	86.0029	80.43	5	53.24	51.64	47.57	6	99.7	96.9617	92.51	3	97.32	91.7967	84.05	6	74.98	72.6833	70.13	8	99.05	83.3825	40.43	5	93.03	89.93	84.43	5	97.91	95.22	89.15	5	97.44	95.106	89.95	20	0.61951	0.558725	0.50578	0	NA	NA	NA
PVP01_0209100.1-p1	0	NA	NA	NA	NA	7	89.74	86.6671	83.29	6	53.24	52.11	50.58	4	99.15	98.2275	97.46	5	97.32	92.168	79.94	6	74.98	71.7667	70.06	6	99.63	89.4	73.48	8	93.03	90.1275	86	9	97.91	94.9522	93.37	5	97.44	95.638	94.76	43	0.654173	0.578503	0.50522	0	NA	NA	NA
PVP01_0209200.1-p1	0	5	96.87	95.164	89.34	3	89.74	88.0633	84.75	4	53.24	52.1975	49.65	3	99.66	96.0233	91.31	6	97.32	91.8933	80.58	4	74.98	72.61	65.63	10	99.35	85.283	57.43	4	93.03	91.0625	86.76	5	97.91	95.046	85.2	3	97.44	93.9967	89.09	36	0.620445	0.546452	0.50144	0	NA	NA	NA
PVP01_0209300.1-p1	0	7	96.87	89.0957	61.03	10	89.74	83.066	73.61	7	53.24	51.2286	41.48	7	99.66	96.1743	81.81	8	97.32	88.9287	73.93	8	74.98	71.35	51.16	6	99.48	75.125	49.37	8	93.03	89.065	70.64	6	97.91	91.9817	76.46	5	97.44	93.594	82.38	8	0.589483	0.556038	0.50422	0	NA	NA	NA
PVP01_0209400.1-p1	0	6	96.87	94.2817	88.33	7	89.74	88.3429	83.55	6	53.24	51.1483	45.46	4	99.3	94.6625	87.77	6	97.32	93.885	85.93	7	74.98	73.6371	68.58	6	99.19	93.935	89.04	6	93.03	91.4817	87.4	9	97.91	94.5611	82.11	5	97.44	94.626	87.62	3	0.577407	0.572074	0.563368	0	NA	NA	NA
PVP01_0209500.1-p1	0	8	96.87	86.8487	51.19	7	89.74	81.5171	63.06	10	53.24	49.489	36.52	8	99.7	93.9613	77.58	9	97.32	81.8222	45.93	9	74.98	67.9711	43.61	11	99.58	76.7373	25.17	9	93.03	84.2056	55.89	10	97.91	85.968	43.15	7	97.44	88.8043	66.4	7	0.539824	0.519405	0.50244	0	NA	NA	NA
PVP01_0209600.1-p1	0	7	96.87	91.9714	73.59	6	89.74	87.1517	77.47	5	53.24	51.178	44.2	5	99.7	97.476	89.71	8	97.32	80.58	50.32	7	74.98	72.4214	59.96	8	99.65	89.64	71.61	5	93.03	87.902	74.03	5	97.91	90.646	74.33	5	97.44	95.116	86.44	23	0.619148	0.539365	0.501555	0	NA	NA	NA
PVP01_0209700.1-p1	0	7	96.87	88.1843	76.19	6	89.74	87.7883	83.89	7	53.24	51.9986	47.77	6	99.66	98.7467	96.67	8	97.32	94.8137	90.92	7	74.98	73.4086	69.43	9	99.58	86.6922	25.17	8	93.03	91.4475	85.43	9	97.91	96.03	92.45	6	97.44	96.3133	94.13	6	0.608161	0.558026	0.52509	0	NA	NA	NA
PVP01_0209900.1-p1	0	NA	NA	NA	NA	5	89.74	85.156	78.85	9	53.24	48.9856	39.56	7	99.56	93.61	79.82	10	97.32	89.891	67.66	NA	NA	NA	NA	7	99.58	91.4586	65.56	7	93.03	86.4871	70.13	9	97.91	92.2356	73.93	8	97.44	93.5413	76.05	7	0.658194	0.576563	0.541714	4	0.584247	0.556641	0.541714
PVP01_0210000.1-p1	0	NA	NA	NA	NA	6	89.74	88.4533	83.07	6	53.24	52.5617	49.59	2	99.58	97.835	96.09	5	97.32	92.056	79.76	7	74.98	73.74	67.05	7	99.65	91.2386	75.91	8	93.03	92.1887	87.61	7	97.91	95.5343	84.87	3	97.44	96.3067	94.05	7	0.636389	0.568041	0.522056	4	0.611196	0.554249	0.522056
PVP01_0210100.1-p1	0	4	96.87	94.045	89.66	6	89.74	88.46	82.69	4	53.24	51.7425	48.19	3	99.68	96.6433	91.62	5	97.32	84.658	55.66	5	74.98	71.872	61.01	6	99.65	80.7617	15.28	6	93.03	89.4183	74.35	7	97.91	95.56	86.17	4	97.44	94.65	86.64	33	0.612073	0.548589	0.50778	0	NA	NA	NA
PVP01_0210200.1-p1	0	7	96.87	90.8786	62.56	9	89.74	86.1011	70.79	4	53.24	47.9075	37.28	5	99.7	92.852	78.41	7	97.32	87.4729	49.61	9	74.98	71.7156	60.82	13	99.65	77.5938	39.44	9	93.03	86.1789	59.35	6	97.91	93.0217	74.08	6	97.44	91.8483	71.45	12	0.585643	0.538459	0.50622	0	NA	NA	NA
PVP01_0210300.1-p1	0	4	96.87	91.635	77.74	6	89.74	85.2917	77.1	4	53.24	50.8375	46.55	5	99.7	96.404	90.14	7	97.32	94.2886	82.36	5	74.98	72.642	68.74	5	99.59	89.114	61.71	5	93.03	87.51	72.47	8	97.91	94.95	86.86	6	97.44	94.2	87.56	15	0.599788	0.529667	0.50167	0	NA	NA	NA
PVP01_0210400.1-p1	0	NA	NA	NA	NA	3	89.74	88.45	86.28	3	53.24	52.3367	50.98	4	99.7	98.9675	97.95	5	97.32	94.518	85.91	NA	NA	NA	NA	4	99.4	91.0475	80.87	5	93.03	91.62	87.99	5	97.91	97.342	95.39	5	97.44	96.714	95.56	67	0.641111	0.562144	0.501	0	NA	NA	NA
PVP01_0210500.1-p1	1	7	96.87	93.1757	76.1	8	89.74	85.5263	71.66	6	53.24	50.7783	39.04	7	99.7	96.0414	88.1	9	97.32	86.6356	69.32	8	74.98	70.9225	56.09	8	99.29	78.3275	13.17	8	93.03	88.4275	65.54	7	97.91	92.8614	68.47	4	97.44	92.5075	80.92	15	0.615146	0.546619	0.505	0	NA	NA	NA
PVP01_0210600.1-p1	0	NA	NA	NA	NA	5	89.74	87.044	84.17	NA	NA	NA	NA	NA	NA	NA	NA	NA	NA	NA	NA	NA	NA	NA	NA	6	99.12	66.9767	16.46	NA	NA	NA	NA	NA	NA	NA	NA	NA	NA	NA	NA	27	0.564829	0.525819	0.50122	2	0.562001	0.549232	0.536463
PVP01_0210700.1-p1	0	NA	NA	NA	NA	8	89.74	83.515	71.9	NA	NA	NA	NA	NA	NA	NA	NA	NA	NA	NA	NA	NA	NA	NA	NA	7	99.65	79.8857	41.5	NA	NA	NA	NA	NA	NA	NA	NA	NA	NA	NA	NA	3	0.577844	0.562167	0.553555	0	NA	NA	NA
PVP01_0210800.1-p1	0	NA	NA	NA	NA	6	89.74	87.4867	80.76	NA	NA	NA	NA	NA	NA	NA	NA	NA	NA	NA	NA	NA	NA	NA	NA	12	99.65	83.92	15.07	NA	NA	NA	NA	NA	NA	NA	NA	NA	NA	NA	NA	14	0.626372	0.547375	0.507293	13	0.626372	0.547633	0.507293
PVP01_0210900.1-p1	0	NA	NA	NA	NA	6	89.74	87.6483	78.18	NA	NA	NA	NA	NA	NA	NA	NA	NA	NA	NA	NA	NA	NA	NA	NA	NA	NA	NA	NA	NA	NA	NA	NA	NA	NA	NA	NA	NA	NA	NA	NA	14	0.573657	0.535839	0.50456	0	NA	NA	NA
PVP01_0211000.1-p1	0	NA	NA	NA	NA	5	89.74	85.108	75.23	5	53.24	51.06	46.04	NA	NA	NA	NA	6	97.32	86.0183	56.16	NA	NA	NA	NA	NA	NA	NA	NA	NA	NA	NA	NA	NA	NA	NA	NA	NA	NA	NA	NA	22	0.632993	0.544785	0.50044	0	NA	NA	NA
PVP01_0211100.1-p1	0	NA	NA	NA	NA	7	89.74	88.8614	85.54	6	53.24	52.395	49.25	3	99.3	98.09	97.16	NA	NA	NA	NA	NA	NA	NA	NA	NA	NA	NA	NA	NA	NA	NA	NA	NA	NA	NA	NA	NA	NA	NA	NA	38	0.621441	0.546721	0.50044	0	NA	NA	NA
PVP01_0211200.1-p1	0	NA	NA	NA	NA	5	89.74	88.774	86	6	53.24	53.0233	52.31	4	99.65	98.6225	97.58	5	97.32	93.3	81.05	7	74.98	73.0014	69.46	NA	NA	NA	NA	NA	NA	NA	NA	NA	NA	NA	NA	NA	NA	NA	NA	38	0.617176	0.545588	0.50011	0	NA	NA	NA
PVP01_0211300.1-p1	0	NA	NA	NA	NA	4	89.74	87.8225	84.3	NA	NA	NA	NA	4	99.7	97.3125	90.33	NA	NA	NA	NA	NA	NA	NA	NA	5	99.12	91.76	68.91	NA	NA	NA	NA	4	97.91	90.1825	74.71	NA	NA	NA	NA	34	0.609226	0.561233	0.50556	0	NA	NA	NA
PVP01_0211400.1-p1	0	NA	NA	NA	NA	6	89.74	83.4483	73.08	6	53.24	50.0267	42.03	6	99.7	91.615	79.65	NA	NA	NA	NA	NA	NA	NA	NA	7	99.65	77.3929	14.16	NA	NA	NA	NA	10	97.91	89.599	61.34	NA	NA	NA	NA	23	0.598517	0.544041	0.501857	0	NA	NA	NA
PVP01_0211500.1-p1	0	6	96.87	91.7367	80.45	5	89.74	84.58	70.8	NA	NA	NA	NA	NA	NA	NA	NA	NA	NA	NA	NA	NA	NA	NA	NA	NA	NA	NA	NA	NA	NA	NA	NA	10	97.91	93.733	68.68	NA	NA	NA	NA	8	0.602054	0.541654	0.506557	3	0.572344	0.540249	0.518557
PVP01_0211600.1-p1	0	NA	NA	NA	NA	3	89.74	88.11	86.13	NA	NA	NA	NA	NA	NA	NA	NA	5	97.32	95.088	92.18	NA	NA	NA	NA	NA	NA	NA	NA	NA	NA	NA	NA	NA	NA	NA	NA	NA	NA	NA	NA	34	0.627313	0.549251	0.50078	0	NA	NA	NA
PVP01_0211700.1-p1	0	NA	NA	NA	NA	4	89.74	87.89	83.22	5	53.24	52.374	49.07	3	99.65	96.97	91.67	6	97.32	91.345	84.11	5	74.98	73.846	69.7	5	99.65	78.444	12.97	5	93.03	90.2	81.28	6	97.91	96.1033	88.61	3	97.44	94.4667	88.68	10	0.610011	0.543954	0.50022	0	NA	NA	NA
PVP01_0211800.1-p1	0	NA	NA	NA	NA	6	89.74	85.5233	80.16	6	53.24	51.935	46.46	6	99.7	97.34	91.62	NA	NA	NA	NA	NA	NA	NA	NA	9	99.65	88.0122	74.73	8	93.03	88.8088	75	8	97.91	94.635	82.5	5	97.44	94.272	87.31	15	0.598853	0.541314	0.50526	0	NA	NA	NA
PVP01_0211900.1-p1	0	8	96.87	93.0375	87.45	8	89.74	87.6775	83.65	5	53.24	52.1	50.07	5	99.64	97.79	97.06	6	97.32	94.9533	84.65	8	74.98	73.6262	67.6	6	99.28	93.8867	83.18	8	93.03	89.6137	85.22	7	97.91	94.9014	88.58	4	97.44	96.0475	94.62	13	0.592555	0.548522	0.50311	9	0.592555	0.54937	0.50311
PVP01_0212000.1-p1	0	5	96.87	93.712	88.19	6	89.74	88.0933	84.21	6	53.24	52.2217	49.76	5	99.57	98.578	96.22	4	97.32	93.3075	83.83	6	74.98	73.2667	67.73	11	99.65	94.4518	82.66	6	93.03	90.3867	84.25	7	97.91	95.3929	87.67	6	97.44	96.7783	94.12	23	0.610408	0.538075	0.50172	0	NA	NA	NA
PVP01_0212100.1-p1	0	NA	NA	NA	NA	4	89.74	89.505	88.93	4	53.24	53.07	52.76	4	99.66	99.57	99.4	4	97.32	95.6975	93.05	5	74.98	74.406	72.84	7	99.65	91.7029	62.17	4	93.03	92.04	89.39	6	97.91	97.1583	94.92	4	97.44	97.355	97.14	106	0.635056	0.550198	0.50022	101	0.635056	0.5508	0.50022
PVP01_0212200.1-p1	0	NA	NA	NA	NA	5	89.74	89.22	88.47	5	53.24	52.748	52.03	2	99.64	98.375	97.11	6	97.32	94.8267	90.38	5	74.98	74.066	70.49	6	99.46	88.8517	69.5	6	93.03	92.5183	90.72	5	97.91	95.356	90.81	3	97.44	96.7033	95.25	68	0.618832	0.552029	0.50067	0	NA	NA	NA
PVP01_0212300.1-p1	0	6	96.87	93.2983	86.75	5	89.74	86.116	82.04	7	53.24	50.0486	45.2	6	99.14	96.7717	92.61	9	97.32	90.7744	68	7	74.98	71.7429	65.01	4	99.2	85.7875	57.93	9	93.03	90.2444	83.85	7	97.91	92.9243	78.52	7	97.44	94.5543	89.15	13	0.622302	0.570292	0.50389	0	NA	NA	NA
PVP01_0212400.1-p1	0	NA	NA	NA	NA	9	89.74	82.05	51.98	10	53.24	46.738	30.64	10	99.21	92.465	71.1	10	97.32	76.217	43.94	8	74.98	67.0125	38	12	99.65	86.4667	71.06	10	93.03	83.353	47.52	12	97.91	82.3158	33.95	8	97.44	89.7125	63	4	0.561561	0.545182	0.516417	0	NA	NA	NA
PVP01_0212500.1-p1	0	10	96.87	83.409	43.43	7	89.74	80.31	50.97	8	53.24	45.1838	25.16	7	99.69	84.85	47.06	12	97.32	85.68	47.53	12	74.98	68.8225	35.74	11	99.65	71.44	24.82	11	93.03	83.1236	48.44	10	97.91	86.083	58.12	7	97.44	82.2786	45.29	2	0.54276	0.536356	0.529953	0	NA	NA	NA
PVP01_0212600.1-p1	0	5	96.87	94.64	86.98	7	89.74	85.3057	72.75	3	53.24	48.8067	42.07	5	99.7	96.606	86.23	7	97.32	88.5271	71.34	6	74.98	70.7517	63.8	7	99.64	82.5114	66.52	6	93.03	89.0533	73.54	7	97.91	93.4329	87.65	5	97.44	93.426	80.25	12	0.618659	0.541277	0.506066	0	NA	NA	NA
PVP01_0212700.1-p1	0	7	96.87	91.6429	76.26	7	89.74	86.3829	83.06	5	53.22	51.088	47.04	4	99.38	98.085	96.26	8	97.32	95.2062	82.73	7	74.98	72.7043	65.89	11	99.65	85.1745	24	7	93.01	90.17	80.17	7	97.78	95.0829	86.14	5	97.44	96.308	93.95	33	0.638422	0.529847	0.50033	0	NA	NA	NA
PVP01_0212800.1-p1	0	6	96.87	93.7467	81.34	7	89.74	87.1343	82.88	3	53.24	50.86	46.86	5	99.7	97.88	93.3	5	97.32	89.862	78.63	8	74.98	72.7725	67.05	8	97.89	90.0263	69.96	7	93.03	91.2743	82.87	5	97.91	92.86	79.96	4	97.44	94.805	89.57	30	0.615348	0.536784	0.5005	0	NA	NA	NA
PVP01_0212900.1-p1	0	5	96.87	94.764	90.31	6	89.74	88.2033	83.29	6	53.24	51.2833	44.48	4	99.57	96.3925	89.76	6	97.32	90.9083	81.01	6	74.98	72.4917	62.63	6	99.44	92.4433	82.29	6	93.03	89.4767	76.91	8	97.91	94.395	88.1	4	97.44	94.315	87.44	16	0.637582	0.53154	0.50033	0	NA	NA	NA
PVP01_0213000.1-p1	0	5	96.87	93.702	86.25	8	89.74	87.795	82.26	4	53.24	50.7475	44.29	6	99.7	97.45	92.21	6	97.32	91.6817	72.22	NA	NA	NA	NA	12	98.73	75.6558	15.26	5	93.03	89.442	81.37	5	97.91	94.524	86.18	4	97.44	94.9075	89.08	17	0.625828	0.560847	0.50022	0	NA	NA	NA
PVP01_0213100.1-p1	0	4	96.87	91.485	83.38	5	89.74	86.882	79.99	4	53.24	50.615	43.5	3	99.69	94.6333	86.45	6	97.32	94.1033	80.88	6	74.98	72.2733	64.59	4	99.21	91.6325	75.09	7	93.03	90.4329	79.65	4	97.91	90.2975	71.96	3	97.44	92.8133	85.28	9	0.588476	0.539476	0.50133	0	NA	NA	NA
PVP01_0213200.1-p1	0	6	96.87	92.5633	74.34	6	89.74	86.36	80.56	5	53.24	50.38	46.48	3	99.48	93.7233	90.84	10	97.32	90.587	83.93	7	74.98	73.42	70.05	10	99.65	85.072	62.8	7	93.03	89.3357	82.48	7	97.91	93.99	88.98	5	97.44	95.336	89.53	30	0.588482	0.527378	0.501	0	NA	NA	NA
PVP01_0213300.1-p1	0	10	96.87	93.586	80.07	7	89.74	86.6471	80.26	9	53.24	50.8811	43.21	7	99.63	97.1871	91.52	7	97.32	94.25	83.04	8	74.98	71.9125	64.76	11	98.38	83.4536	50.1	8	93.03	88.6475	74.98	11	97.91	94.3264	78.61	7	97.43	95.0043	87.05	31	0.611459	0.539388	0.50011	0	NA	NA	NA
PVP01_0213400.1-p1	0	3	96.87	93.8633	88.44	5	89.74	88.228	86.01	4	53.24	52.97	52.23	2	99.69	98.09	96.49	4	97.32	94.4575	86.57	4	74.98	74.4325	73.35	6	99.65	90.205	57.31	5	93.03	91.71	86.95	4	97.91	97.165	95.05	4	97.44	96.6075	94.34	23	0.609491	0.549249	0.502275	0	NA	NA	NA
PVP01_0213500.1-p1	0	NA	NA	NA	NA	7	89.74	86.38	79.35	6	53.24	51.7917	47.08	6	99.66	97.9167	92.04	5	97.32	91.816	73.15	6	74.98	71.3767	62.85	10	99.55	75.406	13.15	6	93.03	90.2067	81.06	9	97.91	94.8044	83.53	4	97.44	94.6775	89.28	37	0.635295	0.553675	0.50511	25	0.635295	0.551551	0.50511
PVP01_0213600.1-p1	0	NA	NA	NA	NA	5	89.74	86.044	80.52	5	53.24	51.722	49.04	5	99.66	96.5	92.94	5	97.32	92.378	82.95	5	74.98	72.544	69.61	4	99.27	87.74	55.84	5	93.03	89.926	82.91	5	97.91	93.824	88.15	5	97.44	95.138	89.49	46	0.632658	0.547397	0.50011	0	NA	NA	NA
PVP01_0213700.1-p1	0	NA	NA	NA	NA	5	89.74	78.344	62.11	5	53.24	49.888	40.11	5	99.7	93.73	71.88	7	97.32	86.9371	66.81	NA	NA	NA	NA	9	99.64	87.9033	74.63	5	93.03	86.062	63.18	7	97.91	91.2486	60.62	3	97.44	85.4433	69.48	13	0.579143	0.525303	0.501555	0	NA	NA	NA
PVP01_0213800.1-p1	0	NA	NA	NA	NA	5	89.74	87.034	83.32	NA	NA	NA	NA	NA	NA	NA	NA	NA	NA	NA	NA	NA	NA	NA	NA	7	98.64	89.4457	65.32	NA	NA	NA	NA	NA	NA	NA	NA	NA	NA	NA	NA	121	0.63693	0.547765	0.502335	0	NA	NA	NA
PVP01_0213900.1-p1	0	7	96.87	89.4671	82.84	8	89.74	87.5362	80.36	5	53.24	49.98	43.43	5	99.39	97.174	93.07	6	97.32	91.1833	76.51	7	74.98	72.7943	67.12	9	99.58	90.1022	63.84	8	93.03	89.255	78.51	4	97.91	95.14	87.17	6	97.44	95.0683	88.23	7	0.610778	0.562843	0.50967	0	NA	NA	NA
PVP01_0214000.1-p1	0	5	96.87	91.39	79.34	5	89.74	86.222	79.22	6	53.24	51.55	45.04	6	99.66	96.2667	83.86	8	97.32	91.9475	72.28	6	74.98	71.3217	62.18	4	99.28	80.485	30.13	6	93.03	89.3	75.33	6	97.91	92.7083	76.91	5	97.44	94.04	83.53	7	0.628367	0.563155	0.512332	0	NA	NA	NA
PVP01_0214100.1-p1	0	9	96.87	88.2256	61.34	9	89.74	80.8589	61.32	6	53.24	49.7167	39.44	8	99.68	95.17	70.12	9	97.32	90.1011	67.95	8	74.98	66.3375	45.73	8	99.65	76.6513	26.71	8	93.03	86.805	63.12	8	97.91	89.6238	71.07	7	97.44	92.1571	68.91	8	0.568087	0.539075	0.50567	0	NA	NA	NA
PVP01_0214200.1-p1	0	7	96.87	89.6386	73.57	7	89.74	83.4114	58.2	6	53.24	47.8517	36.36	6	99.64	95.0767	82.41	7	97.32	85.2257	48.72	7	74.98	68.7643	44.67	7	99.65	92.5143	79.63	8	93.03	87.8662	68.72	7	97.91	89.3971	58.4	7	97.44	90.4129	69.67	6	0.571324	0.543824	0.51137	0	NA	NA	NA
PVP01_0214300.1-p1	0	NA	NA	NA	NA	4	89.74	87.78	83.56	4	53.24	52.4675	50.98	3	99.64	98.62	97.47	4	97.32	95.735	91.04	6	74.98	73.3133	70.44	4	99.12	87.325	75.26	5	93.03	91.58	87	7	97.91	96.2243	89.4	5	97.44	96.316	94.52	33	0.594593	0.545083	0.50067	0	NA	NA	NA
PVP01_0214400.1-p1	0	NA	NA	NA	NA	5	89.74	88.704	87.06	3	53.24	52.1133	51.5	4	99.7	97.7825	96.83	7	97.32	82.0386	65.63	7	74.98	73.63	71.53	4	99.63	87.9175	79.52	6	93.03	90.665	87.49	5	97.91	94.628	83.17	3	97.44	95.0033	93.63	11	0.62942	0.545607	0.508555	0	NA	NA	NA
PVP01_0214500.1-p1	0	8	96.87	94.9412	88.77	5	89.74	87.844	81.71	5	53.24	52.004	47.8	2	99.27	96.02	92.77	5	97.32	87.76	52.43	7	74.98	73.8529	68.7	4	99.6	96.285	93.71	6	93.03	91.52	85.93	6	97.91	95.08	85.49	5	97.44	95.912	89.9	13	0.595885	0.543734	0.50033	0	NA	NA	NA
PVP01_0214600.1-p1	0	4	96.87	94.785	88.66	4	89.74	86.715	81.14	4	53.24	52.1625	50.43	3	99.7	97.5667	93.33	5	97.32	90.576	83.73	4	74.98	71.61	64.06	5	99.36	93.104	84.02	3	93.03	89.1433	82.63	5	97.91	93.994	83.71	4	97.44	95.0775	88.23	14	0.618826	0.537757	0.50233	0	NA	NA	NA
PVP01_0214700.1-p1	0	9	96.87	87.2133	51.59	8	89.74	76.7825	50.06	7	53.24	44.4357	25.1	6	99.64	84.8617	60.5	11	97.32	81.8882	45.66	10	74.98	66.337	35.55	9	99.65	80.7367	42.72	10	93.03	83.064	47.24	10	97.91	80.938	44.07	7	97.44	87.1114	49.61	6	0.641081	0.531996	0.50211	0	NA	NA	NA
PVP01_0214800.1-p1	0	NA	NA	NA	NA	5	89.74	88.99	87.06	4	53.24	52.7575	51.56	2	99.57	98.57	97.57	4	97.32	95.1425	89.26	8	74.98	74.3063	71.06	3	99.06	97.2667	93.79	5	93.03	91.352	87.66	5	97.91	96.592	92.74	5	97.44	96.71	94.55	23	0.607685	0.565592	0.50322	0	NA	NA	NA
PVP01_0214900.1-p1	0	8	96.87	89.3825	65.1	7	89.74	84.0471	73.35	6	53.24	48.455	35.96	8	99.7	94.4475	76.84	9	97.32	92.34	81.55	9	74.98	71.2467	59.52	8	99.62	84.7225	49.18	10	93.03	88.02	68.05	8	97.91	92.5687	78.81	8	97.44	91.9562	74.45	5	0.626604	0.587257	0.517035	0	NA	NA	NA
PVP01_0215000.1-p1	0	NA	NA	NA	NA	7	89.74	87.0129	78.99	5	53.24	51.732	47.99	4	99.38	97.1575	90.8	5	97.32	91.788	79.34	7	74.98	73.2386	68.77	8	99.28	88.04	37.88	8	93.03	90.2412	75.91	7	97.91	94.5	88.16	5	97.44	94.8	88.06	26	0.619628	0.544986	0.50344	0	NA	NA	NA
PVP01_0215100.1-p1	0	4	96.87	95.7025	94.42	4	89.74	89.545	89.42	3	53.24	53.2267	53.21	3	99.7	99.69	99.68	6	97.32	96.7283	95.93	6	74.98	74.81	74.48	9	99.65	71.6044	32.17	6	93.03	92.3367	91.43	6	97.91	97.7367	97.54	2	97.44	97.435	97.43	8	0.618479	0.559815	0.503665	0	NA	NA	NA
PVP01_0215200.1-p1	0	4	96.87	92.09	84.75	5	89.74	87.68	82.73	3	53.24	51.4667	48.95	5	99.7	97.744	92.95	6	97.32	94.19	83.62	5	74.98	71.826	66.3	8	99.65	85.58	56.88	6	93.03	89.2817	80.5	5	97.91	94.89	88.54	5	97.44	94.344	88.2	19	0.640161	0.549463	0.50044	0	NA	NA	NA
PVP01_0215300.1-p1	0	6	96.87	91.7617	74.12	6	89.74	85.5483	73	6	53.24	51.355	45.53	6	99.7	92.4	72.34	5	97.32	88.976	68.51	5	74.98	72.708	66.09	6	99.65	87.1117	58.46	6	93.03	87.9717	73.1	6	97.91	95.205	89.54	5	97.44	90.968	75.94	4	0.565024	0.535856	0.507363	0	NA	NA	NA
PVP01_0215400.1-p1	0	6	96.87	91.3017	78.67	6	89.74	86.67	83.1	4	53.24	52.2575	49.53	3	99.7	98.62	96.52	5	97.32	95.304	87.75	5	74.98	73.402	68.3	6	99.51	91.5967	79.96	6	93.03	90.2467	81.55	6	97.91	96.1417	89	4	97.44	96.54	94.05	26	0.589781	0.541241	0.501945	0	NA	NA	NA
PVP01_0215500.1-p1	0	4	96.87	90.32	73.98	3	89.74	86.7	81.4	4	53.24	51.4525	46.72	4	99.7	97.5625	91.8	7	97.32	90.7829	56	5	74.98	72.854	66.1	6	99.65	69.9417	7.22	5	93.03	90.272	80.65	4	97.91	94.07	84.17	4	97.44	94.59	87.43	4	0.539189	0.527678	0.512164	0	NA	NA	NA
PVP01_0215600.1-p1	1	NA	NA	NA	NA	6	89.74	88.5883	86.97	NA	NA	NA	NA	NA	NA	NA	NA	6	97.32	90.2933	71.9	NA	NA	NA	NA	7	98.69	90.2929	58.03	NA	NA	NA	NA	NA	NA	NA	NA	NA	NA	NA	NA	193	0.626747	0.526223	0.50011	0	NA	NA	NA
PVP01_0215700.1-p1	0	NA	NA	NA	NA	9	89.74	80.6556	58.27	9	53.24	49.7022	37.4	7	99.54	91.2486	67.05	9	97.32	87.9767	66.94	NA	NA	NA	NA	12	99.65	69.7233	23.27	9	93.03	83.92	55.84	NA	NA	NA	NA	7	97.44	90.5557	70.9	5	0.569346	0.529431	0.50389	2	0.569346	0.56127	0.553195
PVP01_0215800.1-p1	0	4	96.87	92.3275	82.08	4	89.74	87.955	84.14	5	53.24	52.462	50.39	3	99.59	97.4433	93.19	6	97.32	93.2167	82.03	6	74.98	72.91	67.49	7	99.24	77.89	51.33	5	93.03	90.12	82.49	6	97.91	95.1283	86.19	4	97.44	94.2725	88.24	25	0.610016	0.550243	0.50122	0	NA	NA	NA
PVP01_0215900.1-p1	0	6	96.87	92.74	78.46	5	89.74	88.712	84.86	7	53.24	51.3443	45.08	4	99.63	96.5925	89.81	7	97.32	86.3929	72.85	8	74.98	73.5288	65.53	8	99.65	79.9925	44.39	8	93.03	90.4087	76.08	9	97.91	90.5778	75.41	5	97.44	95.384	87.78	29	0.620903	0.523572	0.50033	0	NA	NA	NA
PVP01_0216000.1-p1	0	4	96.87	92.445	79.95	3	89.74	86.1333	78.98	3	53.24	52.0933	50.23	3	99.7	97.06	92.31	7	97.32	93.3043	80.19	4	74.98	71.205	60.08	5	99.44	90.102	71.97	4	93.03	90.355	84.56	5	97.91	94.308	81.57	4	97.44	94.7475	88.71	23	0.638248	0.552422	0.502835	0	NA	NA	NA
PVP01_0216100.1-p1	0	11	96.87	90.1955	59.7	9	89.74	81.9844	58.33	8	53.24	48.9237	36.96	7	99.7	90.4243	70.61	12	97.32	78.4183	46.19	11	74.98	69.5391	45.8	13	99.65	78.5023	40.31	10	93.03	85.239	50.6	9	97.91	85.7289	56.7	6	97.44	85.47	64.59	6	0.555306	0.528268	0.50311	0	NA	NA	NA
PVP01_0216200.1-p1	0	7	96.87	94.0957	86.86	6	89.74	88.915	85.87	4	53.24	52.925	52.18	5	99.7	98.624	96.95	6	97.32	93.2467	81.98	5	74.98	72.29	66.76	5	99.63	84.32	41.3	7	93.03	91.8557	87.38	6	97.91	96.71	94.41	5	97.44	96.17	94.31	75	0.616702	0.550557	0.50022	0	NA	NA	NA
PVP01_0216500.1-p1	0	5	96.87	89.992	76.34	6	89.74	84.045	75.35	6	53.24	47.68	33.03	5	99.64	92.572	75.88	7	97.32	85.3814	60.47	7	74.98	69.8371	58.93	7	99.13	74.4171	14.51	7	93.03	85.9371	70.53	7	97.91	91.6871	68.42	6	97.44	90.56	72.08	2	0.601503	0.575329	0.549154	1	0.549154	0.549154	0.549154
PVP01_0216600.1-p1	0	6	96.87	94.6367	85.74	6	89.74	88.3717	83.28	5	53.24	51.824	47.65	4	99.52	98.065	96.65	6	97.32	95.1033	89.43	6	74.98	73.8833	69.37	3	99.01	86.2933	77.28	5	93.03	91.37	85.84	8	97.91	95.5	91.77	5	97.44	96.204	94.35	6	0.568877	0.548304	0.508073	0	NA	NA	NA
PVP01_0216700.1-p1	0	5	96.87	90.818	69.72	10	89.74	82.381	72.93	7	53.24	48.2043	43.65	10	99.7	92.727	82.29	7	97.32	77.6371	39.66	12	74.98	71.595	62.65	8	99.65	74.3525	33.26	11	93.03	86.3018	73.98	8	97.91	86.3588	69.62	8	97.44	89.0588	79.77	15	0.580201	0.527281	0.503555	0	NA	NA	NA
PVP01_0216800.1-p1	0	3	96.87	93.6333	87.41	5	89.74	88.476	83.57	4	53.24	52.37	50.11	4	99.7	99.01	97.12	5	97.32	92.21	86.23	6	74.98	73.49	67.18	7	99.23	94.4014	83.09	5	93.03	90.906	83.48	7	97.91	96.4371	90.11	3	97.44	96.49	94.6	20	0.634301	0.532022	0.50022	0	NA	NA	NA
PVP01_0216900.1-p1	0	5	96.87	94.514	87.65	3	89.74	88.1333	85.47	3	53.24	52.0833	50.18	2	99.7	96.41	93.12	4	97.32	94.4025	86.01	4	74.98	73.95	70.98	2	99.13	94.185	89.24	4	93.03	89.8375	80.79	4	97.91	96.425	93.09	4	97.44	95.6325	90.48	5	0.574349	0.557163	0.535576	4	0.574349	0.56256	0.55009
PVP01_0217000.1-p1	0	4	96.87	93.2575	84.24	4	89.74	88.8525	88.09	3	53.24	52.0267	50.76	4	99.7	97.9775	96.42	4	97.32	82.6	40.61	NA	NA	NA	NA	9	99.64	73.7633	12.97	4	93.03	90.56	87.06	5	97.91	94.024	85.78	3	97.44	95.0567	93.49	12	0.59641	0.540602	0.50467	11	0.59641	0.541879	0.50467
PVP01_0217100.1-p1	0	6	96.87	91.535	72	5	89.74	87.578	81.86	4	53.24	49.335	41.1	6	99.7	96.4833	87.45	5	97.32	80.278	63.65	7	74.98	72.2786	62.73	8	99.63	80.47	50.19	6	93.03	88.14	73.69	5	97.91	92.936	75.99	5	97.44	93.102	80.09	4	0.603696	0.569428	0.522615	0	NA	NA	NA
PVP01_0217200.1-p1	0	8	96.87	93.6887	78.83	7	89.74	85.7971	67.32	6	53.24	51.095	44.35	4	99.57	94.9525	83.84	10	97.32	86.94	47.63	8	74.98	73.115	62.45	7	99.57	73.07	24.89	7	93.03	89.2786	72.27	7	97.91	93.8257	76.96	4	97.44	91.8025	77.43	5	0.619725	0.576926	0.52515	0	NA	NA	NA
PVP01_0217300.1-p1	0	4	96.87	91.59	76.69	5	89.74	85.668	81.84	5	53.24	49.878	44.02	4	99.64	94.8325	91.43	5	97.32	85.018	42.95	6	74.98	73.5267	67.14	12	99.65	78.5258	43.49	7	93.03	89.9771	80.38	5	97.91	95.552	87.56	5	97.44	92.744	88.89	19	0.620016	0.546832	0.50022	18	0.599883	0.542766	0.50022
PVP01_0217400.1-p1	0	5	96.87	93.984	90.07	4	89.74	88.4875	86.41	4	53.24	51.115	47.64	4	99.7	97.37	91.67	5	97.32	91.362	73.21	4	74.98	72.5	69.33	10	99.65	91.696	72.36	4	93.03	90.5825	85.87	5	97.91	91.132	78.26	4	97.44	93.7775	87.54	17	0.620777	0.550248	0.50356	16	0.620777	0.54746	0.50356
PVP01_0217500.1-p1	0	4	96.87	88.775	77.27	6	89.74	86.5167	78.43	4	53.24	50.565	43.66	5	99.5	95.158	78.58	6	97.32	88.6217	72.22	7	74.98	72.4186	67.46	8	99.65	80.6912	12.97	6	93.03	86.6267	69.64	4	97.91	92.5025	83.07	4	97.44	92.0125	81.59	14	0.625342	0.558708	0.512805	13	0.601125	0.553582	0.512805
PVP01_0217600.1-p1	0	10	96.87	94.481	87.59	7	89.65	87.0143	84.19	6	53.24	51.8183	50.33	7	99.7	98.4086	97.25	6	97.32	94.5767	88.38	11	74.98	72.9773	69.95	8	99.27	87.945	41.1	8	93.03	89.9525	87.42	7	97.91	95.9557	93.25	7	97.44	95.9229	94.72	11	0.606267	0.54707	0.50089	1	0.606267	0.606267	0.606267
PVP01_0217700.1-p1	0	NA	NA	NA	NA	5	89.74	86.326	84.01	3	53.24	51.99	51.13	3	99.7	98.3933	97.58	6	97.32	94.92	90.92	4	74.98	73.18	71.35	7	99.54	89.0071	45.75	6	93.03	90.66	88.15	6	97.91	95.395	92.76	4	97.44	96.25	94.56	12	0.608652	0.548269	0.504888	10	0.595056	0.546102	0.504888
PVP01_0217800.1-p1	0	8	96.87	92.3662	84.46	7	89.74	86.2414	78.16	9	53.24	51.1167	41.36	6	99.66	94.8817	84.96	8	97.32	91.5563	69.79	7	74.98	70.6814	62.72	8	99.5	92.8563	83.89	6	93.03	90.3067	80.98	7	97.91	89.42	63.1	7	97.44	93.7271	78.56	14	0.614872	0.536956	0.50078	0	NA	NA	NA
PVP01_0217900.1-p1	0	4	96.87	90.5525	82.24	7	89.74	86.1871	80.52	5	53.24	50.714	45.42	5	99.66	96.738	89.94	6	97.32	92.595	79.33	5	74.98	71.41	66.48	4	99.31	93.1375	80.97	6	93.03	89.265	81.85	6	97.91	93.61	85	5	97.44	94.07	87.5	12	0.586678	0.540611	0.50333	0	NA	NA	NA
PVP01_0218000.1-p1	0	4	96.87	91.4325	80.08	5	89.74	88.32	83.34	4	53.24	52.41	50.5	3	99.66	98.6067	96.57	3	97.32	94.57	89.36	4	74.98	73.375	68.6	5	99.4	70.098	13.5	4	93.03	90.1925	81.88	4	97.91	95.6925	89.77	3	97.44	96.2733	94.1	30	0.623147	0.545701	0.50161	29	0.623147	0.543328	0.50161
PVP01_0218100.1-p1	0	7	96.87	94.4943	87.93	5	89.72	87.652	84.26	8	53.24	52.31	50.58	7	99.6	98.32	97.48	6	97.32	95.17	91.91	9	74.98	73.2356	70.54	5	99.18	87.93	60.11	7	93.03	90.5943	87.99	7	97.91	96.3329	93.42	7	97.44	96.2371	94.76	19	0.624047	0.543067	0.50189	0	NA	NA	NA
PVP01_0218200.1-p1	0	5	96.87	88.188	68.83	5	89.74	86.606	78.36	6	53.24	52.345	50.19	5	99.7	96.824	92.91	9	97.32	88.1389	77.75	5	74.98	72.974	66.38	8	99.65	79.3162	41.87	6	93.03	89.06	79.66	8	97.91	94.3175	81.69	6	97.44	94.355	88.14	9	0.641308	0.560118	0.501	0	NA	NA	NA
PVP01_0218300.1-p1	0	7	96.87	91.1771	78.86	8	89.74	88.8388	85.4	5	53.24	52.524	50.44	3	99.61	98.7367	97.33	6	97.32	96.1017	90.44	7	74.98	74.1586	70.17	6	99.24	78.8267	52.84	7	93.03	91.8314	87.1	6	97.91	96.44	90.29	5	97.44	96.82	94.47	10	0.668164	0.562	0.50778	0	NA	NA	NA
PVP01_0218400.1-p1	0	6	96.87	89.9817	79.16	6	89.74	88.3217	81.51	5	53.24	52.134	47.8	3	99.64	95.7167	92.7	8	97.32	92.2225	80.14	NA	NA	NA	NA	5	99.63	81.078	49.47	6	93.03	90.555	84.51	8	97.91	96.4813	89.47	3	97.44	94.7833	89.49	5	0.636578	0.556606	0.507	2	0.636578	0.580622	0.524667
PVP01_0218600.1-p1	0	3	96.87	91.31	81.98	5	89.74	88.66	87.06	3	53.24	52.68	51.61	3	99.7	98	96.97	4	97.32	78.8675	48.65	6	74.98	74.2933	72.6	10	99.39	61.127	13.11	5	93.03	91.868	89.5	5	97.91	95.966	88.44	4	97.44	95.845	93.67	8	0.5846	0.544577	0.50133	1	0.5846	0.5846	0.5846
PVP01_0218700.1-p1	0	8	96.87	86.4562	62.55	9	89.74	84.46	59.51	7	53.24	47.5229	35.03	7	99.21	92.97	73.29	11	97.32	91.0118	68.9	9	74.94	69.7033	46.35	12	99.65	75.5783	14.02	9	93.03	85.9056	60.14	9	97.91	88.0556	42.84	7	97.44	90.7243	71.35	9	0.578659	0.534427	0.50022	3	0.547131	0.53073	0.50022
PVP01_0218800.1-p1	0	10	96.87	88.96	69.52	8	89.74	83.4112	67.14	10	53.24	48.89	37.71	8	99.54	93.2325	85.39	11	97.32	89.72	67.92	10	74.98	69.566	50.67	13	99.39	79.24	16.05	11	93.03	88.1509	71.23	10	97.91	90.091	59.76	9	97.44	89.9067	78.09	3	0.589676	0.562253	0.52164	0	NA	NA	NA
PVP01_0218900.1-p1	0	8	96.87	89.1925	62.61	5	89.74	82.564	69.03	5	53.24	50.138	41.03	4	99.63	92.9625	86.41	5	97.32	90.734	66.13	6	74.98	68.6733	54.28	8	99.37	59.6838	13.3	6	93.03	86.76	74.95	6	97.91	89.78	67.74	6	97.44	93.1367	80.33	7	0.603063	0.565938	0.538902	1	0.603063	0.603063	0.603063
PVP01_0219000.1-p1	0	6	96.87	91.6717	74.98	5	89.74	84.12	71.83	8	53.24	51.8738	42.98	4	99.6	93.7825	78.93	7	97.32	86.3186	46.98	7	74.98	69.25	51.13	12	99.28	83.6075	58.53	7	93.03	89.8771	73.9	7	97.91	92.2457	66.32	4	97.44	88.235	73.73	7	0.580525	0.544971	0.50756	1	0.580525	0.580525	0.580525
PVP01_0219100.1-p1	0	10	96.87	89.116	63.15	9	89.74	85.2789	55.26	7	53.24	48.2286	35.25	7	99.7	91.7814	76.07	7	97.32	83.2143	55.28	8	74.98	70.3838	48.28	11	99.65	74.1373	12.97	9	93.03	86.2089	62.84	6	97.91	88.6383	67.2	6	97.44	88.795	70.26	7	0.601667	0.552342	0.503445	3	0.601667	0.54683	0.503445
PVP01_0219200.1-p1	0	9	96.87	90.7989	71.7	6	89.74	83.065	72.1	7	53.24	46.78	33.24	7	99.69	90.3743	73.29	9	97.32	87.7456	58.38	9	74.98	69.2878	55.35	7	99.32	90.6357	53.68	8	93.03	84.9938	65.74	8	97.91	86.6287	61.96	8	97.44	90.64	71.25	3	0.599491	0.58315	0.574101	1	0.599491	0.599491	0.599491
PVP01_0219300.1-p1	0	9	96.87	91.8589	66.27	7	89.74	85.5886	72.1	7	53.24	49.5386	42.4	7	99.64	94.2671	83.49	7	97.32	85.0986	54.18	10	74.98	72.289	56.91	8	99.53	87.2062	72.08	11	93.03	88.3136	71.43	9	97.91	92.6033	71.02	7	97.44	90.4129	77.44	5	0.62	0.574358	0.531077	2	0.573124	0.552101	0.531077
PVP01_0219400.1-p1	0	NA	NA	NA	NA	6	89.74	88.5	83.86	6	53.24	51.7733	48.56	3	99.06	98.25	96.83	7	97.32	95.1529	91.59	7	74.98	74.0743	70.08	9	99.65	78.6956	31.21	8	93.03	91.1213	83.89	6	97.91	96.59	92.41	5	97.44	96.69	94.19	15	0.600422	0.546885	0.514134	14	0.600422	0.544366	0.514134
PVP01_0219500.1-p1	0	NA	NA	NA	NA	9	89.74	81.9211	69.87	8	53.22	48.51	42.36	10	99.66	94.184	86.95	11	97.32	86.6409	42.63	11	74.98	68.1364	48.3	9	99.6	84.92	43.24	8	93.01	85.0975	67.01	10	97.91	88.976	42.84	8	97.44	89.63	79.95	12	0.657973	0.547474	0.505	0	NA	NA	NA
PVP01_0219600.1-p1	0	7	96.87	86.82	67.3	7	89.74	84.5343	75.28	6	53.24	51.53	44.23	4	99.68	96.59	87.85	8	97.32	93.1637	70.42	6	74.98	71.4367	63.33	8	99.65	92.055	75.48	7	93.03	88.0757	66.55	7	97.91	92.9629	75.22	6	97.44	95.4017	86.21	11	0.587199	0.552244	0.508428	10	0.587142	0.548749	0.508428
PVP01_0219700.1-p1	0	8	96.87	90.285	63.18	8	89.74	84.525	68.51	9	53.24	49.4367	38.14	5	99.61	92.916	85.59	7	97.32	89.5571	65.13	8	74.98	69.8738	50.24	7	99.63	79.4386	23.89	7	93.03	86.3286	71.95	12	97.91	92.87	65.71	7	97.44	90.6529	80.08	11	0.630952	0.548561	0.50328	0	NA	NA	NA
PVP01_0219800.1-p1	0	7	96.87	92.0314	82.12	7	89.74	87.9529	78.15	6	53.24	49.6	40.75	3	99.51	94.2933	84.06	8	97.32	89.7463	70.91	8	74.98	73	60.72	12	99.65	90.9258	41.8	6	93.03	90.105	76.97	8	97.91	93.5337	78.52	4	97.44	92.7875	79.13	13	0.632244	0.544193	0.50211	0	NA	NA	NA
PVP01_0219900.1-p1	0	9	96.87	88.4867	61.5	8	89.74	84.0825	56.38	8	53.24	49.2225	32.73	5	99.63	90.316	72.02	10	97.32	88.735	58.84	8	74.98	70.7375	49	14	99.65	89.17	42.47	7	93.03	83.7171	54.35	7	97.91	85.46	48.03	6	97.44	89.9667	63.52	9	0.58162	0.542138	0.503332	0	NA	NA	NA
PVP01_0220000.1-p1	0	4	96.87	94.94	90.02	4	89.74	88.2525	83.84	4	53.24	52.9575	52.2	4	99.7	98.5925	95.33	6	97.32	95.495	92.84	5	74.98	73.846	70.43	3	99.32	82.1067	64.09	5	93.03	90.594	83.25	6	97.91	97.4667	95.85	3	97.44	96.5033	94.76	11	0.607727	0.53673	0.50056	1	0.585396	0.585396	0.585396
PVP01_0220100.1-p1	0	5	96.87	87.648	70.59	6	89.74	87.3783	79.59	8	53.24	51.4862	45.31	6	99.64	97.7733	92.6	7	97.32	85.2986	67.41	7	74.98	73.0814	65.31	7	99.65	94.5529	82.65	8	93.03	90.1813	81.75	8	97.91	93.7825	85.64	7	97.44	95.2214	86.86	10	0.643597	0.558424	0.50489	8	0.643597	0.555341	0.50489
PVP01_0220200.1-p1	0	6	96.87	88.215	59.61	7	89.74	83.2029	70.68	7	53.24	48.6714	39.29	7	99.7	91.87	79.95	6	97.32	87.0517	53.58	9	74.98	71.7	60.38	11	99.58	70.01	34.38	7	93.03	84.21	62.72	11	97.91	92.0764	75.13	7	97.44	91.33	76.16	9	0.611398	0.547334	0.50222	0	NA	NA	NA
PVP01_0220300.1-p1	0	6	96.87	89.075	64.3	7	89.74	84.1371	68.93	7	53.24	51.1729	43.97	4	99.34	93.0225	82.17	10	97.32	84.733	58.03	8	74.98	71.6813	60.78	11	98.84	91.17	71.6	8	93.03	86.5637	64.65	8	97.91	91.9188	72.92	6	97.44	92.67	76.92	9	0.587651	0.5561	0.50122	3	0.587651	0.551402	0.53087
PVP01_0220500.1-p1	0	7	96.87	87.6043	65.09	7	89.74	83.1714	67.01	7	53.24	47.2229	34.87	7	99.65	92.7529	73.87	7	97.32	86.3543	54.78	8	74.98	68.52	49.35	9	99.31	86.9911	58.44	8	93.03	85.6912	65.64	7	97.91	89.0586	66.39	7	97.44	89.8457	71.15	5	0.605277	0.559128	0.523934	2	0.605277	0.564605	0.523934
PVP01_0220600.1-p1	0	NA	NA	NA	NA	4	89.74	85.5975	80.83	4	53.24	50.59	43.85	4	99.7	94.0325	83.66	9	97.32	82.3244	55.84	6	74.98	72.1767	63.53	7	99.65	64.09	12.97	4	93.03	88.3225	75.64	5	97.91	91.18	73.24	4	97.44	93.075	82.33	8	0.63131	0.568837	0.53638	0	NA	NA	NA
PVP01_0220700.1-p1	0	6	96.87	90.9117	72.15	7	89.74	86.2357	71.24	7	53.24	51.1986	44.65	3	99.33	93.27	87.45	10	97.32	90.057	45.46	8	74.98	72.3875	57.72	10	99.57	73.068	22.92	8	93.03	89.4887	71.83	8	97.91	92.5012	68.45	6	97.44	93.2183	79.7	8	0.606077	0.553707	0.521744	0	NA	NA	NA
PVP01_0220800.1-p1	0	6	96.87	90.9333	85.07	6	89.74	81.8533	74.51	4	53.24	49.1325	38.14	5	99.7	89.674	75.35	8	97.32	91.275	65.65	7	74.98	67.0043	54.42	12	99.58	90.0408	57.41	6	93.03	85.2333	69.08	8	97.91	93.2262	64.69	5	97.44	87.872	74.24	8	0.624343	0.563976	0.53435	0	NA	NA	NA
PVP01_0220900.1-p1	0	7	96.87	91.2529	78.46	8	89.74	86.0962	77.46	5	53.24	50.182	45.01	4	99.15	96.995	93.13	6	97.32	92.7683	84.74	7	74.98	71.7971	61.15	11	99.65	87.1227	38.62	6	93.03	88.4267	75.52	6	97.91	93.6667	81.91	5	97.44	94.708	89.35	11	0.622144	0.547018	0.50089	0	NA	NA	NA
PVP01_0221000.1-p1	0	5	96.87	85.758	65.81	10	89.74	84.891	72.26	6	53.24	51.0517	44.11	5	99.14	92.174	87.63	10	97.32	86.102	49.77	7	74.98	69.7357	51.35	9	99.65	86.2156	57.9	8	93.03	87.72	69.77	6	97.91	87.73	62.95	5	97.44	90.604	80.84	10	0.594992	0.551886	0.503555	9	0.574238	0.547096	0.503555
PVP01_0221100.1-p1	0	7	96.87	91.6157	74.93	8	89.74	87.0225	83.1	6	53.24	52.01	48.41	7	99.7	98.3371	96.74	5	97.32	92.986	88.84	8	74.98	72.915	69.33	7	99.05	88.2529	71.2	8	93.03	90.475	81.81	7	97.91	94.2586	89.26	5	97.44	95.32	94.12	9	0.639778	0.547561	0.50156	0	NA	NA	NA
PVP01_0221300.1-p1	0	6	96.87	90.4017	63.23	6	89.74	85.3117	67.92	5	53.24	52.114	48.34	4	99.64	94.7125	85.46	7	97.32	92.82	70.09	6	74.98	71.935	60.96	13	99.65	82.4646	12.97	7	93.03	89.1671	72.3	7	97.91	95.87	88.17	4	97.44	93.11	82.36	8	0.643501	0.563911	0.532231	0	NA	NA	NA
PVP01_0221600.1-p1	0	7	96.87	92.7971	79.88	6	89.74	86.31	78.04	7	53.24	50.6371	43.74	6	99.16	96.5133	90.71	7	97.32	82.1429	52.43	7	74.98	72.1757	65.32	6	99.22	82.4767	54.77	7	93.03	89.2614	76.82	8	97.91	93.1437	80.36	7	97.44	94.07	86.83	9	0.639078	0.55606	0.514857	0	NA	NA	NA
PVP01_0300100.1-p1	0	5	96.87	91.774	82.99	5	89.74	86.872	79.89	5	53.24	50.296	43.83	4	99.68	96.1025	86.25	5	97.32	92.324	78.7	6	74.98	72.2183	65.15	6	99.64	88.3683	68.91	7	93.03	89.13	77.79	5	97.91	94.698	83.74	4	97.44	92.965	85.32	7	0.579667	0.541618	0.50622	1	0.540027	0.540027	0.540027
PVP01_0300200.1-p1	0	9	96.87	85.5967	65.53	10	89.74	87.269	76.12	8	53.24	51.3225	45.33	5	99.35	95.174	89.91	9	97.32	94.1844	77.96	9	74.98	73.0744	67.18	10	99.51	73.766	12.97	9	93.03	87.1778	74.31	11	97.91	94.96	85.29	8	97.44	93.435	87.44	14	0.608083	0.54264	0.50233	12	0.597175	0.534906	0.50233
PVP01_0300300.1-p1	0	5	96.87	88.398	73.93	8	89.74	86.7725	76.9	4	53.24	50.1875	42.44	6	99.7	93.3867	85.05	8	97.32	85.3388	67.84	9	74.98	72.5978	60.04	7	99.47	80.0886	14.16	9	93.03	86.6911	61.5	8	97.91	92.2712	73.25	4	97.44	87.5325	77.24	12	0.630145	0.569912	0.50033	10	0.630145	0.571431	0.50033
PVP01_0300400.1-p1	0	5	96.87	93.28	87.04	6	89.74	88.515	83.54	3	53.24	52.0733	50.07	2	99.51	98.29	97.07	6	97.32	93.0233	85.37	7	74.98	73.5971	67.63	8	99.13	91.6875	77.82	8	93.03	91.1612	82.8	6	97.91	93.4167	89.74	3	97.44	96.4467	94.64	17	0.623086	0.546229	0.50122	16	0.576268	0.541425	0.50122
PVP01_0300500.1-p1	0	5	96.87	92.242	76.35	7	89.74	85.6257	64	6	53.24	47.4483	39.51	4	99.36	89.285	81.47	7	97.32	89.05	63.88	7	74.98	70.5657	56.44	7	99.26	71.5543	14.22	6	93.03	83.4317	62.65	6	97.91	91.2067	73.81	6	97.44	90.1467	77.63	9	0.579849	0.55282	0.51778	8	0.579454	0.549442	0.51778
PVP01_0300600.1-p1	0	8	96.87	90.9938	76.68	9	89.74	86.0678	77.99	7	53.24	51.6743	48.1	6	99.15	96.67	92.57	7	97.32	93.2986	87.1	7	74.98	71.6957	66.07	10	99.48	84.63	65.39	8	93.03	89.3688	80.18	9	97.91	92.6633	76.31	7	97.44	94.4486	89.34	4	0.62976	0.579394	0.558431	0	NA	NA	NA
PVP01_0300700.1-p1	0	9	96.87	92.7144	76.21	6	89.74	85.325	70.25	7	53.24	48.4714	39.1	7	99.57	93.9229	86.39	7	97.32	90.0529	72.44	9	74.98	71.09	56.2	7	99.04	88.5671	56.96	7	93.03	89.0514	77.25	7	97.9	87.0129	55.02	7	97.44	94.1114	81.05	6	0.634201	0.581061	0.514569	1	0.551642	0.551642	0.551642
PVP01_0300800.1-p1	0	7	96.87	91.8357	85.51	7	89.74	86.6786	83.34	9	53.24	51.0856	47.23	9	99.7	97.9544	96.38	8	97.32	93.4625	84.47	8	74.98	72.2362	66.01	10	99.65	90.305	77.73	7	93.03	88.8014	79.96	8	97.91	94.2262	89.56	7	97.44	95.3886	94.25	6	0.577033	0.548515	0.501	1	0.554599	0.554599	0.554599
PVP01_0300900.1-p1	0	5	96.87	88.89	75.06	4	89.74	85.5775	81.93	5	53.24	50.16	42.16	5	99.64	96.43	87.41	7	97.32	92.3471	71.98	6	74.98	72.33	66.27	7	99.65	79.2514	40.31	7	93.03	89.32	79.43	7	97.91	92.9486	76.93	7	97.44	94.6957	85.05	7	0.559117	0.526415	0.50278	1	0.52558	0.52558	0.52558
PVP01_0301000.1-p1	0	7	96.87	92.5329	82.35	6	89.74	86.2117	77.97	5	53.24	50.544	45.55	4	99.65	96.295	91.22	6	97.32	93.665	81.48	5	74.98	72.108	68.21	12	99.65	85.5258	44.17	5	93.03	86.97	74.83	5	97.91	94.922	87.96	5	97.44	94.83	87.55	4	0.570917	0.544124	0.520334	2	0.570917	0.545625	0.520334
PVP01_0301100.1-p1	0	7	96.87	91.3129	78.47	5	89.71	84.95	74.21	5	53.24	51.148	46.66	7	99.66	95.9743	89.56	7	97.32	90.9714	70.22	6	74.97	70.7117	58.12	9	99.65	74.8	15.46	6	93.03	88.1567	77.5	8	97.91	94.1937	75.85	5	97.44	92.48	80.88	14	0.588667	0.546852	0.51329	13	0.588667	0.54551	0.51329
PVP01_0301300.1-p1	0	7	96.87	94.6486	86.64	5	89.74	84.954	76.79	7	53.24	50.9314	41.23	7	99.7	94.6829	79.54	10	97.32	81.974	53.61	6	74.98	71.765	62.54	8	98.72	62.1525	13.11	8	93.03	89.9775	77.09	8	97.91	90.83	69.86	6	97.44	90.905	76.13	11	0.6229	0.548	0.501055	10	0.6229	0.542313	0.501055
PVP01_0301400.1-p1	0	NA	NA	NA	NA	5	89.74	86.61	77.76	6	53.24	49.5567	42.23	6	99.65	95.08	89.75	7	97.32	88.7829	74.29	7	74.98	71.4543	58.63	8	99.65	73.5987	13.94	9	93.03	90.3856	82.62	6	97.91	91.7217	70.01	5	97.44	93.454	86.45	25	0.62383	0.554799	0.50161	24	0.62383	0.552086	0.50161
PVP01_0301500.1-p1	0	8	96.87	88.7138	59.85	9	89.74	82.3022	54.72	6	53.24	47.255	34.77	6	99.12	87.45	71.08	11	97.32	81.0809	54.78	9	74.98	65.8111	40.59	11	99.53	82.8218	39.44	8	93.03	82.0487	56.74	6	97.91	90.9517	66.36	7	97.44	89.2514	62.84	6	0.581199	0.539279	0.50044	0	NA	NA	NA
PVP01_0301600.1-p1	0	10	96.87	87.527	69.08	8	89.74	84.5325	73.62	10	53.24	50.063	33.42	5	99.37	91.27	73.85	12	97.32	83.3908	39.11	10	74.93	71.461	60.56	12	99.65	84.8833	21.52	11	93.03	87.3127	66.44	8	97.91	87.0413	43.99	8	97.44	85.8125	71.6	4	0.571017	0.540536	0.512468	0	NA	NA	NA
PVP01_0301700.1-p1	0	6	96.87	88.005	68.84	8	89.74	84.6775	65.65	8	53.24	50.49	37.07	6	99.66	96.055	84.94	7	97.32	86.4286	49.73	8	74.98	68.9038	46.49	7	99.48	69.7257	7.04	10	93.03	88.044	61.1	7	97.91	91.2786	67.26	5	97.44	91.454	77.24	6	0.567913	0.553064	0.535334	1	0.567913	0.567913	0.567913
PVP01_0301800.1-p1	0	10	96.87	89.335	62.14	10	89.74	83.797	68.08	8	53.24	48.21	38.88	8	99.57	92.5487	79.73	11	97.28	82.6064	35.93	10	74.98	69.871	59.02	12	99.65	80.5508	43.32	9	93.02	82.1289	58.4	10	97.82	91	69.45	8	97.44	90.4825	75.98	7	0.588261	0.540304	0.50684	1	0.530868	0.530868	0.530868
PVP01_0301900.1-p1	0	6	96.87	91.6333	80.72	6	89.74	85.4833	79.33	6	53.24	49.8	41.92	7	99.7	96.64	86.6	12	97.32	90.1117	74.65	10	74.98	70.942	61.03	5	99.48	88.366	66.78	9	93.03	88.6267	74.91	11	97.91	93.0973	78.98	6	97.44	93.63	84.31	4	0.567627	0.546747	0.52628	1	0.528044	0.528044	0.528044
PVP01_0302100.1-p1	0	7	96.87	93.0014	81.32	6	89.74	84.5333	75.22	5	53.24	50.57	40.78	5	99.7	95.328	84.79	5	97.32	88.37	65.94	6	74.98	70.2967	63.08	8	99.29	79.9387	15.26	6	93.03	88.4383	75.4	8	97.91	93.1912	74.08	5	97.44	92.36	77.18	10	0.600458	0.531621	0.50478	9	0.600458	0.529757	0.50478
PVP01_0302300.1-p1	0	NA	NA	NA	NA	8	89.74	86.7175	80.35	3	53.24	49.62	42.41	2	99.09	91.745	84.4	6	97.32	86.82	72.86	6	74.98	72.4917	66.95	9	99.65	81.35	22.38	5	93.03	87.016	71.08	4	97.91	93.8375	83.13	3	97.44	91.8	80.92	12	0.600614	0.562227	0.50033	0	NA	NA	NA
PVP01_0302400.1-p1	0	NA	NA	NA	NA	5	89.74	87.504	83.31	6	53.24	51.47	46.31	4	99.14	96.98	91.49	5	97.32	93.586	86.85	6	74.98	72.525	66.91	8	99.63	86.2125	43.47	6	93.03	89.3917	78.5	6	97.91	93.8917	82.78	6	97.44	94.705	87.71	1	0.592992	0.592992	0.592992	0	NA	NA	NA
PVP01_0302500.1-p1	0	5	96.87	91.376	76.66	4	89.74	88.655	85.52	4	53.24	52.5775	50.72	3	99.68	97.9967	94.72	5	97.32	95.758	89.88	5	74.98	74.522	73.06	6	99.65	91.0817	64.32	6	93.03	91.5367	85.19	6	97.91	96.9133	93.79	4	97.44	96.3975	93.54	7	0.589046	0.531869	0.51089	0	NA	NA	NA
PVP01_0302600.1-p1	0	NA	NA	NA	NA	3	89.74	89.5233	89.13	3	53.24	52.8733	52.16	2	99.66	99.51	99.36	3	97.32	95.8267	92.85	NA	NA	NA	NA	4	99.01	82.9275	59.68	3	93.03	92.1767	90.49	3	97.91	97.4667	96.74	2	97.44	97.27	97.1	83	0.635364	0.553198	0.50011	83	0.635364	0.553198	0.50011
PVP01_0302700.1-p1	0	8	96.87	89.1937	74.37	6	89.74	82.7483	70.12	9	53.24	49.73	44	6	99.64	93.3017	82.03	9	97.32	87.3711	59.57	7	74.98	71.73	62.55	9	99.63	66.2122	16.3	7	93.03	87.3714	71.85	9	97.91	88.16	71.73	5	97.44	92.72	76.98	10	0.612051	0.568166	0.50544	0	NA	NA	NA
PVP01_0302800.1-p1	0	3	96.87	94.18	92.4	3	89.74	88.85	87.45	4	53.24	52.3875	50.47	3	99.69	98.7833	97.39	4	97.32	95.8	91.54	5	74.98	74.228	71.74	6	99.62	90.12	68.68	4	93.03	91.5575	88.46	4	97.91	96.1225	91.7	3	97.44	96.4267	94.49	23	0.594809	0.542255	0.501	16	0.591017	0.528526	0.501
PVP01_0302900.1-p1	0	6	96.87	94.23	87.96	6	89.74	87.2567	84.26	5	53.24	52.454	51.2	4	99.66	98.535	97.66	5	97.32	95.23	92.72	6	74.98	73.6267	71.37	3	99.38	94.5867	88.13	7	93.03	91.5057	88.16	5	97.91	96.456	93.58	4	97.44	96.3625	94.82	20	0.610576	0.560172	0.50511	0	NA	NA	NA
PVP01_0303000.1-p1	0	4	96.87	91.61	78.38	5	89.74	87.766	82.85	4	53.24	51.795	48.85	5	99.7	97.998	92.48	6	97.32	90.2317	82.29	7	74.98	72.39	67.03	6	99.22	74.9483	63.85	5	93.03	89.398	79.81	6	97.91	93.3933	74.8	4	97.44	94.2275	87.51	29	0.602228	0.52335	0.50289	0	NA	NA	NA
PVP01_0303100.1-p1	0	5	96.87	93.686	85.43	6	89.74	87.335	78.37	5	53.24	51.416	45.06	3	99.55	95.43	88.3	5	97.32	93.302	79.86	8	74.98	73.4412	64.57	8	99.22	92.5175	65.39	6	93.03	90.0283	77.53	5	97.91	92.13	83.54	4	97.44	95.2325	89.04	9	0.629528	0.546188	0.50744	0	NA	NA	NA
PVP01_0303200.1-p1	0	7	96.87	92.0186	80.74	8	89.74	86.3475	79.33	6	53.24	51.7883	45.65	6	99.57	96.9517	91.28	6	97.32	91.005	72.66	8	74.98	70.9838	62.07	7	99.62	83.2386	46.4	8	93.03	89.0825	79.53	7	97.91	92.7843	81.72	5	97.44	94.402	87.73	29	0.640262	0.560933	0.50078	0	NA	NA	NA
PVP01_0303300.1-p1	0	8	96.87	88.5425	60.19	6	89.74	83.1033	71.47	7	53.24	50.03	44.75	5	99.21	91.87	83.31	7	97.32	92.0586	81	6	74.98	70.5983	64.32	12	99.27	79.8542	34.88	7	93.03	86.9471	73.22	8	97.91	92.855	79.74	6	97.44	91.275	79.18	4	0.581342	0.555417	0.532857	0	NA	NA	NA
PVP01_0303400.1-p1	0	NA	NA	NA	NA	3	89.74	88.9567	87.43	NA	NA	NA	NA	2	99.65	99.07	98.49	4	97.32	94.89	92.98	4	74.98	74.5275	73.2	7	99.65	94.7729	78.9	4	93.03	92.4375	90.72	NA	NA	NA	NA	2	97.44	96.215	94.99	76	0.642412	0.572097	0.50044	0	NA	NA	NA
PVP01_0303500.1-p1	0	8	96.87	91.7412	70.45	7	89.74	84.4843	64.82	8	53.24	50.8225	43.23	6	99.68	89.0033	78.72	10	97.32	83.047	42.46	10	74.98	71.455	48.75	4	99.64	85.3875	56.96	8	93.03	87.7488	71.84	10	97.91	91.54	56.03	6	97.44	91.9067	68.18	5	0.615972	0.568239	0.525319	0	NA	NA	NA
PVP01_0303600.1-p1	0	4	96.87	94.6825	89.82	5	89.74	88.502	85.2	3	53.24	49.7167	47.29	5	99.7	95.852	92.29	6	97.32	88.1633	49.18	5	74.98	72.824	66.14	4	99.5	89.6725	80.66	7	93.03	90.9871	84.66	4	97.91	92.22	84.85	5	97.44	94.894	89.73	2	0.585631	0.56817	0.550708	0	NA	NA	NA
PVP01_0303700.1-p1	0	9	96.87	87.8478	76.76	7	89.74	82.3071	68.36	6	53.24	48.37	38.03	5	99.17	94.076	86.34	11	97.32	91.8527	60.64	8	74.98	66.7025	47.36	9	99.17	78.9844	24.08	6	93.03	82.7517	66.15	7	97.91	92.3943	69.7	5	97.44	88.586	77.75	10	0.596675	0.540501	0.508297	10	0.596675	0.540501	0.508297
PVP01_0303800.1-p1	0	8	96.87	92.9425	72.29	6	89.74	84.545	71.59	5	53.24	49.894	42.96	5	99.56	92.76	85.34	7	97.32	90.84	78.23	6	74.98	72.265	63.77	8	98.62	91.3637	74.7	8	93.03	88.6025	73.62	8	97.91	94.565	84.38	5	97.44	92.402	82.79	13	0.609909	0.544547	0.50156	0	NA	NA	NA
PVP01_0304000.1-p1	0	NA	NA	NA	NA	5	89.74	88.866	86.55	4	53.24	52.74	51.29	2	99.65	98.615	97.58	3	97.32	95.0433	92.47	4	74.98	74.0275	71.22	7	98.68	88.0543	64.26	3	93.03	91.9133	89.72	5	97.91	95.722	87.8	2	97.44	96.195	94.95	90	0.619136	0.558781	0.50011	0	NA	NA	NA
PVP01_0304100.1-p1	0	3	96.87	88.4333	72.26	5	89.74	85.724	76.68	4	53.24	50.0875	45.68	4	99.64	95.755	89.59	7	97.32	91.42	82.63	6	74.98	73.045	68.66	14	98.52	86.4171	64.73	5	93.03	86.784	69.19	7	97.91	94.3386	88.4	6	97.44	94.7283	87.56	14	0.635698	0.56436	0.50544	0	NA	NA	NA
PVP01_0304200.1-p1	0	7	96.87	90.76	82.06	9	89.74	86.15	79.74	7	53.24	51.6143	49.03	7	99.7	97.3557	91.63	5	97.32	91.316	76.05	9	74.98	71.9411	63.64	7	99.21	90.5186	75.3	7	93.03	90.0657	82.37	7	97.91	95.5171	89.77	5	97.44	94.598	88.68	12	0.599496	0.555288	0.506	0	NA	NA	NA
PVP01_0304300.1-p1	1	6	96.87	89.8967	76.36	4	89.74	86.6375	80.77	6	53.24	52.5017	49.56	6	99.66	97.7767	91.99	6	97.32	92.7467	83.36	7	74.98	73.5186	70.43	7	99.45	85.5943	57.93	7	93.03	91.16	85.09	7	97.91	95.2071	88.52	4	97.44	95.175	90.06	14	0.612567	0.540625	0.501	0	NA	NA	NA
PVP01_0304400.1-p1	0	8	96.87	92.9625	76.54	7	89.74	87.1214	83.02	7	53.24	51.9257	48.09	6	99.7	98.3183	96.47	6	97.32	92.425	84.52	9	74.98	73.3811	68.67	8	99.62	83.1225	24.08	8	93.03	89.8675	80.97	8	97.91	95.5637	89.01	6	97.44	95.6917	94.08	18	0.606602	0.542494	0.509555	0	NA	NA	NA
PVP01_0304500.1-p1	0	NA	NA	NA	NA	3	89.74	87.9	84.26	3	53.24	52.5567	51.21	2	99.66	98.86	98.06	4	97.32	96.425	93.8	3	74.98	73.8933	71.73	6	99.58	95.815	88.48	4	93.03	92.2175	89.84	4	97.91	96.47	93.63	2	97.44	96.37	95.3	21	0.645373	0.559384	0.509866	0	NA	NA	NA
PVP01_0304600.1-p1	0	7	96.87	89.9471	67.38	7	89.74	87.4414	78.64	4	53.24	50.4625	43.34	5	99.7	97.552	89.99	7	97.32	90.6214	79.27	6	74.98	72.8633	66.04	14	96.7	74.4843	12.97	6	93.03	88.1217	71.31	7	97.91	92.3429	71.04	5	97.44	95.138	86.46	13	0.579816	0.53889	0.502	0	NA	NA	NA
PVP01_0304700.1-p1	0	3	96.87	96.18	95.81	4	89.74	88.6725	87.49	2	53.24	52.545	51.85	4	99.7	98.945	98.41	4	97.32	95.6825	93.2	4	74.98	73.7475	71.95	3	99.47	80.13	41.48	4	93.03	91.8775	90.42	3	97.91	97.31	96.97	3	97.44	96.43	95.9	27	0.622264	0.568519	0.50159	0	NA	NA	NA
PVP01_0304800.1-p1	0	NA	NA	NA	NA	6	89.74	87.27	78.18	4	53.24	51.87	48.01	9	99.66	96.07	92.16	5	97.32	91.304	72.55	NA	NA	NA	NA	7	99.06	88.5671	65.35	8	93.03	89.8662	76.52	4	97.91	95.5525	90.33	4	97.44	94.9125	87.58	78	0.635893	0.545467	0.500555	0	NA	NA	NA
PVP01_0304900.1-p1	0	7	96.87	86.3614	61.35	10	89.74	85.667	69.9	8	53.24	51.2388	40.8	6	99.57	93.915	74.96	8	97.32	91.1412	78.28	9	74.98	72.8767	63.04	8	99.53	75.2212	15.21	7	93.03	88.5071	71.37	9	97.91	93.5756	69.24	6	97.44	92.5817	72.57	11	0.564312	0.527608	0.50478	0	NA	NA	NA
PVP01_0305000.1-p1	0	9	96.87	89.5889	73.09	10	89.74	84.056	69.63	8	53.24	48.355	39.64	10	99.7	93.947	86.26	10	97.32	94.091	76.44	11	74.98	69.8636	49.61	11	99.58	89.2382	65.05	9	93.03	85.5833	67.53	9	97.9	88.7144	43.69	7	97.44	91.12	77.73	6	0.586175	0.544014	0.50856	1	0.564658	0.564658	0.564658
PVP01_0305100.1-p1	0	NA	NA	NA	NA	NA	NA	NA	NA	4	53.24	51.4375	48.93	5	99.66	98.194	96.15	NA	NA	NA	NA	NA	NA	NA	NA	NA	NA	NA	NA	NA	NA	NA	NA	NA	NA	NA	NA	NA	NA	NA	NA	45	0.593753	0.543017	0.50278	0	NA	NA	NA
PVP01_0305200.1-p1	0	NA	NA	NA	NA	8	89.74	83.0738	51.4	NA	NA	NA	NA	6	99.16	90.1583	66.41	NA	NA	NA	NA	NA	NA	NA	NA	NA	NA	NA	NA	NA	NA	NA	NA	8	97.91	90.3	59.43	NA	NA	NA	NA	5	0.554186	0.528435	0.50333	0	NA	NA	NA
PVP01_0305300.1-p1	0	NA	NA	NA	NA	4	89.74	88.3125	85.23	NA	NA	NA	NA	NA	NA	NA	NA	NA	NA	NA	NA	NA	NA	NA	NA	NA	NA	NA	NA	NA	NA	NA	NA	NA	NA	NA	NA	NA	NA	NA	NA	12	0.599224	0.544205	0.51233	12	0.599224	0.544205	0.51233
PVP01_0305400.1-p1	0	NA	NA	NA	NA	8	89.65	84.3225	68.42	NA	NA	NA	NA	NA	NA	NA	NA	NA	NA	NA	NA	NA	NA	NA	NA	7	99.55	94.4743	81.22	NA	NA	NA	NA	NA	NA	NA	NA	NA	NA	NA	NA	13	0.611295	0.550806	0.50228	0	NA	NA	NA
PVP01_0305500.1-p1	0	NA	NA	NA	NA	5	89.74	86.21	81.38	NA	NA	NA	NA	NA	NA	NA	NA	NA	NA	NA	NA	NA	NA	NA	NA	NA	NA	NA	NA	NA	NA	NA	NA	NA	NA	NA	NA	NA	NA	NA	NA	14	0.592756	0.54174	0.5062	0	NA	NA	NA
PVP01_0305600.1-p1	0	NA	NA	NA	NA	5	89.74	84.504	67.58	4	53.24	51.78	48.17	4	99.7	94.45	81.24	5	97.32	90.566	80.57	NA	NA	NA	NA	7	99.65	73.2114	7.04	NA	NA	NA	NA	NA	NA	NA	NA	NA	NA	NA	NA	3	0.603754	0.591234	0.5682	2	0.603754	0.585977	0.5682
[truncated: 5,022 more rows]
[truncated: 224 more columns]
