# Supplementary material for: Plasmodium vivax antigen candidate prediction improves with the addition of Plasmodium falciparum data
Source: NPJ Syst Biol Appl. 2024 Nov 13;10:133. doi: 10.1038/s41540-024-00465-y (PMC11561111; doi:10.1038/s41540-024-00465-y)
Supplement: Supplementary file 4 — Supplementary Data 3 [file 41540_2024_465_MOESM4_ESM.xlsx]

## Sheet: supplementary_data_3_pv_purf_oo
protein_id	antigen_label	OOB score	OOB score filtered
PVP01_0000010.1-p1	0	0.185272	0.183719
PVP01_0000020.1-p1	0	0.142113	0.13743
PVP01_0000030.1-p1	0	0.454117	0.45239
PVP01_0000050.1-p1	0	0.728572	0.730794
PVP01_0000060.1-p1	0	0.248792	0.24743
PVP01_0000070.1-p1	0	0.254501	0.252508
PVP01_0000090.1-p1	0	0.244095	0.24316
PVP01_0000100.1-p1	0	0.611029	0.60919
PVP01_0000110.1-p1	0	0.418837	0.417775
PVP01_0000120.1-p1	0	0.386009	0.385841
PVP01_0000130.1-p1	0	0.51466	0.516316
PVP01_0000140.1-p1	0	0.290768	0.288216
PVP01_0000150.1-p1	0	0.267008	0.267175
PVP01_0000160.1-p1	0	0.455404	0.455418
PVP01_0000170.1-p1	0	0.333161	0.332865
PVP01_0000180.1-p1	0	0.414078	0.414496
PVP01_0000190.1-p1	0	0.377712	0.374884
PVP01_0000200.1-p1	0	0.336458	0.336116
PVP01_0000210.1-p1	0	0.278062	0.275342
PVP01_0000220.1-p1	0	0.199406	0.198491
PVP01_0000230.1-p1	0	0.228025	0.22536
PVP01_0000240.1-p1	0	0.411217	0.41178
PVP01_0000250.1-p1	0	0.160741	0.156921
PVP01_0000260.1-p1	0	0.178569	0.177306
PVP01_0000270.1-p1	0	0.358726	0.356535
PVP01_0000280.1-p1	0	0.119183	0.117438
PVP01_0000290.1-p1	0	0.338321	0.339539
PVP01_0000300.1-p1	0	0.158123	0.155683
PVP01_0000310.1-p1	0	0.325003	0.325375
PVP01_0000320.1-p1	0	0.154939	0.154156
PVP01_0000330.1-p1	0	0.511227	0.510125
PVP01_0000350.1-p1	0	0.393441	0.392197
PVP01_0000360.1-p1	0	0.208112	0.20792
PVP01_0000370.1-p1	0	0.322857	0.32074
PVP01_0000380.1-p1	0	0.168323	0.167233
PVP01_0000390.1-p1	0	0.248998	0.246277
PVP01_0000400.1-p1	0	0.249788	0.247158
PVP01_0000410.1-p1	0	0.185424	0.184998
PVP01_0000420.1-p1	0	0.257892	0.255459
PVP01_0000430.1-p1	0	0.214485	0.212991
PVP01_0000440.1-p1	0	0.380421	0.382452
PVP01_0000460.1-p1	0	0.287589	0.288561
PVP01_0000470.1-p1	0	0.188678	0.187728
PVP01_0000480.1-p1	0	0.187892	0.187843
PVP01_0000490.1-p1	0	0.25119	0.249532
PVP01_0000500.1-p1	0	0.283114	0.280158
PVP01_0000510.1-p1	0	0.214229	0.214053
PVP01_0000520.1-p1	0	0.190249	0.188749
PVP01_0000540.1-p1	0	0.173366	0.170715
PVP01_0000550.1-p1	0	0.140877	0.138692
PVP01_0000570.1-p1	0	0.221039	0.219199
PVP01_0000580.1-p1	0	0.438083	0.439223
PVP01_0000590.1-p1	0	0.277112	0.273603
PVP01_0000600.1-p1	0	0.247417	0.244021
PVP01_0000620.1-p1	0	0.146108	0.145547
PVP01_0000630.1-p1	0	0.0589343	0.0572492
PVP01_0000650.1-p1	0	0.112888	0.111954
PVP01_0000660.1-p1	0	0.148747	0.147136
PVP01_0000670.1-p1	0	0.360045	0.359027
PVP01_0000680.1-p1	0	0.217058	0.216371
PVP01_0000690.1-p1	0	0.300737	0.300651
PVP01_0000700.1-p1	0	0.19088	0.187607
PVP01_0000710.1-p1	0	0.110265	0.107669
PVP01_0000720.1-p1	0	0.278905	0.276921
PVP01_0000730.1-p1	0	0.133285	0.130836
PVP01_0000740.1-p1	0	0.146145	0.143013
PVP01_0000750.1-p1	0	0.142977	0.14321
PVP01_0000770.1-p1	0	0.228167	0.225334
PVP01_0000780.1-p1	0	0.0725452	0.0711694
PVP01_0000790.1-p1	0	0.22135	0.220177
PVP01_0000800.1-p1	0	0.183073	0.180406
PVP01_0000810.1-p1	0	0.315619	0.316198
PVP01_0000820.1-p1	0	0.226068	0.224043
PVP01_0000830.1-p1	0	0.267744	0.263564
PVP01_0000840.1-p1	0	0.152044	0.150736
PVP01_0000870.1-p1	0	0.216305	0.21482
PVP01_0000880.1-p1	0	0.251452	0.24979
PVP01_0000890.1-p1	0	0.143357	0.140789
PVP01_0000910.1-p1	0	0.172421	0.170505
PVP01_0000920.1-p1	0	0.12281	0.119746
PVP01_0000930.1-p1	0	0.217579	0.214697
PVP01_0000940.1-p1	0	0.365911	0.3661
PVP01_0000950.1-p1	0	0.248361	0.246221
PVP01_0000960.1-p1	0	0.316512	0.31538
PVP01_0000980.1-p1	0	0.527031	0.526825
PVP01_0000990.1-p1	0	0.245972	0.242378
PVP01_0001000.1-p1	0	0.209042	0.206926
PVP01_0001010.1-p1	0	0.289826	0.287946
PVP01_0001020.1-p1	0	0.49606	0.495236
PVP01_0001040.1-p1	0	0.331959	0.328161
PVP01_0001050.1-p1	0	0.221231	0.219827
PVP01_0001060.1-p1	0	0.282195	0.278181
PVP01_0001070.1-p1	0	0.221013	0.218287
PVP01_0001080.1-p1	0	0.328834	0.328706
PVP01_0001090.1-p1	0	0.324145	0.321428
PVP01_0001100.1-p1	0	0.26489	0.263992
PVP01_0001110.1-p1	0	0.357067	0.354102
PVP01_0001120.1-p1	0	0.376572	0.373116
PVP01_0001130.1-p1	0	0.249864	0.249715
PVP01_0001140.1-p1	0	0.27563	0.274161
PVP01_0001150.1-p1	0	0.258896	0.254908
PVP01_0001160.1-p1	0	0.380089	0.378162
PVP01_0001170.1-p1	0	0.166004	0.165212
PVP01_0001180.1-p1	0	0.215048	0.214542
PVP01_0001190.1-p1	0	0.252726	0.250485
PVP01_0001200.1-p1	0	0.305207	0.304491
PVP01_0001210.1-p1	0	0.262699	0.259698
PVP01_0001220.1-p1	0	0.402834	0.401169
PVP01_0001230.1-p1	0	0.28453	0.284083
PVP01_0001240.1-p1	0	0.175776	0.174751
PVP01_0001250.1-p1	0	0.253405	0.251067
PVP01_0001260.1-p1	0	0.226065	0.223301
PVP01_0001280.1-p1	0	0.293924	0.290973
PVP01_0001300.1-p1	0	0.228848	0.224424
PVP01_0001310.1-p1	0	0.251247	0.247947
PVP01_0001320.1-p1	0	0.377142	0.37655
PVP01_0001330.1-p1	0	0.243812	0.241434
PVP01_0001340.1-p1	0	0.0882968	0.0878666
PVP01_0001350.1-p1	0	0.19268	0.189615
PVP01_0001360.1-p1	0	0.241799	0.240907
PVP01_0001370.1-p1	0	0.406086	0.402478
PVP01_0001380.1-p1	0	0.208275	0.205421
PVP01_0001390.1-p1	0	0.218105	0.213982
PVP01_0001400.1-p1	0	0.269912	0.266891
PVP01_0001410.1-p1	0	0.291751	0.289047
PVP01_0001420.1-p1	0	0.268582	0.265133
PVP01_0001430.1-p1	0	0.374805	0.368804
PVP01_0001440.1-p1	0	0.672161	0.67435
PVP01_0001450.1-p1	0	0.621456	0.619838
PVP01_0001460.1-p1	0	0.137143	0.135034
PVP01_0001470.1-p1	0	0.217988	0.218011
PVP01_0001490.1-p1	0	0.776333	0.778723
PVP01_0001500.1-p1	0	0.259566	0.259231
PVP01_0001520.1-p1	0	0.227169	0.224689
PVP01_0001530.1-p1	0	0.107355	0.104727
PVP01_0001540.1-p1	0	0.262815	0.260843
PVP01_0001550.1-p1	0	0.25626	0.254167
PVP01_0001560.1-p1	0	0.240102	0.236898
PVP01_0001570.1-p1	0	0.332076	0.325716
PVP01_0001580.1-p1	0	0.387802	0.387753
PVP01_0001590.1-p1	0	0.522338	0.526232
PVP01_0001600.1-p1	0	0.410525	0.409972
PVP01_0001610.1-p1	0	0.216547	0.215983
PVP01_0001620.1-p1	0	0.212427	0.209005
PVP01_0001630.1-p1	0	0.190245	0.190291
PVP01_0001640.1-p1	0	0.3403	0.338095
PVP01_0001650.1-p1	0	0.173648	0.173533
PVP01_0001660.1-p1	0	0.352017	0.349534
PVP01_0001680.1-p1	0	0.344735	0.342056
PVP01_0001690.1-p1	0	0.229049	0.226153
PVP01_0001700.1-p1	0	0.320694	0.318463
PVP01_0001710.1-p1	0	0.289556	0.285143
PVP01_0001720.1-p1	0	0.174253	0.170994
PVP01_0001730.1-p1	0	0.131837	0.129088
PVP01_0001740.1-p1	0	0.214225	0.21238
PVP01_0001750.1-p1	0	0.20314	0.202233
PVP01_0001760.1-p1	0	0.177591	0.177593
PVP01_0001770.1-p1	0	0.221599	0.219519
PVP01_0001780.1-p1	0	0.18137	0.178851
PVP01_0001790.1-p1	0	0.258331	0.256604
PVP01_0001800.1-p1	0	0.720505	0.725672
PVP01_0001810.1-p1	0	0.332331	0.328678
PVP01_0001820.1-p1	0	0.441987	0.441346
PVP01_0001830.1-p1	0	0.36382	0.359749
PVP01_0001840.1-p1	0	0.217813	0.214427
PVP01_0001850.1-p1	0	0.300755	0.299331
PVP01_0001860.1-p1	0	0.24094	0.239752
PVP01_0001870.1-p1	0	0.134648	0.132181
PVP01_0001880.1-p1	0	0.19162	0.191833
PVP01_0001890.1-p1	0	0.153514	0.151959
PVP01_0001900.1-p1	0	0.400576	0.400292
PVP01_0001910.1-p1	0	0.66023	0.661811
PVP01_0001940.1-p1	0	0.391062	0.389623
PVP01_0001950.1-p1	0	0.28661	0.281557
PVP01_0001960.1-p1	0	0.341656	0.339752
PVP01_0001980.1-p1	0	0.380526	0.377703
PVP01_0001990.1-p1	0	0.83134	0.834449
PVP01_0002000.1-p1	0	0.355086	0.355314
PVP01_0002010.1-p1	0	0.259724	0.25794
PVP01_0002020.1-p1	0	0.28659	0.285635
PVP01_0002040.1-p1	0	0.335065	0.330207
PVP01_0002050.1-p1	0	0.661212	0.660596
PVP01_0002080.1-p1	0	0.204474	0.202807
PVP01_0002090.1-p1	0	0.431196	0.430433
PVP01_0002100.1-p1	0	0.273438	0.271594
PVP01_0002110.1-p1	0	0.263593	0.262914
PVP01_0002120.1-p1	0	0.318892	0.318363
PVP01_0002130.1-p1	0	0.348662	0.347185
PVP01_0002140.1-p1	0	0.626489	0.62699
PVP01_0002150.1-p1	0	0.339067	0.337596
PVP01_0002160.1-p1	0	0.200442	0.19906
PVP01_0002170.1-p1	0	0.15049	0.149981
PVP01_0002180.1-p1	0	0.348533	0.347416
PVP01_0002200.1-p1	0	0.726441	0.728076
PVP01_0002210.1-p1	0	0.57915	0.581029
PVP01_0002220.1-p1	0	0.122232	0.119728
PVP01_0002240.1-p1	0	0.481976	0.481944
PVP01_0002260.1-p1	0	0.125521	0.123936
PVP01_0002270.1-p1	0	0.218784	0.215088
PVP01_0002280.1-p1	0	0.124853	0.122904
PVP01_0002290.1-p1	0	0.282669	0.283346
PVP01_0002300.1-p1	0	0.347749	0.348252
PVP01_0002310.1-p1	0	0.39975	0.397843
PVP01_0002320.1-p1	0	0.614766	0.615647
PVP01_0002330.1-p1	0	0.488515	0.489241
PVP01_0002340.1-p1	0	0.210224	0.207148
PVP01_0002350.1-p1	0	0.202661	0.200041
PVP01_0002360.1-p1	0	0.35991	0.358888
PVP01_0002370.1-p1	0	0.171382	0.170379
PVP01_0002390.1-p1	0	0.75033	0.754772
PVP01_0002400.1-p1	0	0.41763	0.420852
PVP01_0002410.1-p1	0	0.26984	0.267915
PVP01_0002420.1-p1	0	0.228466	0.226759
PVP01_0002430.1-p1	0	0.268229	0.26688
PVP01_0002440.1-p1	0	0.392095	0.3923
PVP01_0002450.1-p1	0	0.201517	0.201014
PVP01_0002460.1-p1	0	0.28526	0.283937
PVP01_0002470.1-p1	0	0.171581	0.171421
PVP01_0002480.1-p1	0	0.367699	0.362819
PVP01_0002490.1-p1	0	0.237178	0.235191
PVP01_0002500.1-p1	0	0.28022	0.277102
PVP01_0002510.1-p1	0	0.500109	0.496998
PVP01_0002530.1-p1	0	0.650402	0.65191
PVP01_0002540.1-p1	0	0.534893	0.533678
PVP01_0002550.1-p1	0	0.164681	0.163881
PVP01_0002570.1-p1	0	0.194478	0.191939
PVP01_0002580.1-p1	0	0.219589	0.219272
PVP01_0002600.1-p1	0	0.245938	0.244203
PVP01_0002610.1-p1	0	0.140642	0.138394
PVP01_0002620.1-p1	0	0.218808	0.215771
PVP01_0002630.1-p1	0	0.208699	0.205747
PVP01_0002640.1-p1	0	0.281739	0.280756
PVP01_0002650.1-p1	0	0.157053	0.154639
PVP01_0002660.1-p1	0	0.163272	0.16338
PVP01_0002670.1-p1	0	0.213199	0.210176
PVP01_0002680.1-p1	0	0.242578	0.237131
PVP01_0002690.1-p1	0	0.11838	0.115266
PVP01_0002700.1-p1	0	0.166717	0.165863
PVP01_0002720.1-p1	0	0.801966	0.80646
PVP01_0002740.1-p1	0	0.286167	0.284313
PVP01_0002750.1-p1	0	0.393396	0.395362
PVP01_0002760.1-p1	0	0.24732	0.246721
PVP01_0002770.1-p1	0	0.204982	0.200222
PVP01_0002790.1-p1	0	0.281219	0.274717
PVP01_0002800.1-p1	0	0.298942	0.30105
PVP01_0002810.1-p1	0	0.213992	0.211371
PVP01_0002820.1-p1	0	0.444963	0.441361
PVP01_0002830.1-p1	0	0.218837	0.216671
PVP01_0002840.1-p1	0	0.279155	0.277688
PVP01_0002850.1-p1	0	0.36714	0.365329
PVP01_0002860.1-p1	0	0.212949	0.211408
PVP01_0002870.1-p1	0	0.102724	0.101604
PVP01_0002880.1-p1	0	0.359023	0.357068
PVP01_0002890.1-p1	0	0.331463	0.329931
PVP01_0002900.1-p1	0	0.512595	0.512812
PVP01_0002910.1-p1	0	0.289364	0.287919
PVP01_0002920.1-p1	0	0.235768	0.233472
PVP01_0002930.1-p1	0	0.28184	0.278387
PVP01_0002940.1-p1	0	0.215518	0.214594
PVP01_0002950.1-p1	0	0.578433	0.582701
PVP01_0002960.1-p1	0	0.268653	0.267325
PVP01_0002970.1-p1	0	0.193589	0.191001
PVP01_0002980.1-p1	0	0.0750823	0.0743011
PVP01_0002990.1-p1	0	0.12345	0.122495
PVP01_0003000.1-p1	0	0.3016	0.298378
PVP01_0003010.1-p1	0	0.370688	0.369755
PVP01_0003020.1-p1	0	0.557714	0.558233
PVP01_0003030.1-p1	0	0.176726	0.174226
PVP01_0003040.1-p1	0	0.216367	0.213907
PVP01_0003050.1-p1	0	0.291715	0.290441
PVP01_0003060.1-p1	0	0.562848	0.562842
PVP01_0003070.1-p1	0	0.210959	0.208395
PVP01_0003080.1-p1	0	0.244234	0.243006
PVP01_0003090.1-p1	0	0.357404	0.355281
PVP01_0003100.1-p1	0	0.173937	0.17193
PVP01_0003110.1-p1	0	0.151691	0.151021
PVP01_0003120.1-p1	0	0.126128	0.125379
PVP01_0003130.1-p1	0	0.738483	0.742099
PVP01_0003140.1-p1	0	0.132288	0.127844
PVP01_0003150.1-p1	0	0.64768	0.648225
PVP01_0003160.1-p1	0	0.28962	0.288593
PVP01_0003170.1-p1	0	0.121535	0.118868
PVP01_0003180.1-p1	0	0.247194	0.243084
PVP01_0003190.1-p1	0	0.149504	0.147428
PVP01_0003200.1-p1	0	0.256985	0.254998
PVP01_0003210.1-p1	0	0.336202	0.334717
PVP01_0003220.1-p1	0	0.35977	0.356468
PVP01_0003230.1-p1	0	0.341382	0.337998
PVP01_0003240.1-p1	0	0.338454	0.337451
PVP01_0003250.1-p1	0	0.308703	0.30724
PVP01_0003260.1-p1	0	0.208769	0.207198
PVP01_0003270.1-p1	0	0.339333	0.33702
PVP01_0003280.1-p1	0	0.230687	0.229651
PVP01_0003290.1-p1	0	0.494079	0.499211
PVP01_0003300.1-p1	0	0.215684	0.215592
PVP01_0003330.1-p1	0	0.538476	0.541477
PVP01_0003340.1-p1	0	0.229645	0.229866
PVP01_0003350.1-p1	0	0.729049	0.731859
PVP01_0003370.1-p1	0	0.23048	0.229986
PVP01_0003380.1-p1	0	0.56692	0.569067
PVP01_0003390.1-p1	0	0.11217	0.107989
PVP01_0003400.1-p1	0	0.421425	0.42092
PVP01_0003430.1-p1	0	0.255579	0.256079
PVP01_0003440.1-p1	0	0.239069	0.238199
PVP01_0003450.1-p1	0	0.1443	0.145015
PVP01_0003460.1-p1	0	0.275726	0.27378
PVP01_0003470.1-p1	0	0.232501	0.231358
PVP01_0003480.1-p1	0	0.192755	0.190805
PVP01_0003490.1-p1	0	0.246973	0.241764
PVP01_0003500.1-p1	0	0.240594	0.238779
PVP01_0003510.1-p1	0	0.21626	0.214503
PVP01_0003520.1-p1	0	0.23011	0.227579
PVP01_0003530.1-p1	0	0.320911	0.32072
PVP01_0003540.1-p1	0	0.42408	0.421082
PVP01_0003550.1-p1	0	0.122165	0.120257
PVP01_0003560.1-p1	0	0.228786	0.227636
PVP01_0003570.1-p1	0	0.157962	0.155207
PVP01_0003610.1-p1	0	0.374586	0.370014
PVP01_0003620.1-p1	0	0.363413	0.363363
PVP01_0003630.1-p1	0	0.30037	0.29714
PVP01_0003640.1-p1	0	0.287513	0.284612
PVP01_0003650.1-p1	0	0.372714	0.374621
PVP01_0003660.1-p1	0	0.346941	0.342951
PVP01_0003670.1-p1	0	0.272334	0.27237
PVP01_0003680.1-p1	0	0.203088	0.201153
PVP01_0003690.1-p1	0	0.297629	0.293826
PVP01_0003700.1-p1	0	0.239708	0.234916
PVP01_0003710.1-p1	0	0.531526	0.531808
PVP01_0003720.1-p1	0	0.299449	0.298888
PVP01_0003730.1-p1	0	0.287895	0.285969
PVP01_0003740.1-p1	0	0.223684	0.222837
PVP01_0003750.1-p1	0	0.400218	0.39864
PVP01_0003760.1-p1	0	0.347265	0.346154
PVP01_0003770.1-p1	0	0.249032	0.247299
PVP01_0003780.1-p1	0	0.348044	0.347664
PVP01_0003790.1-p1	0	0.28637	0.284674
PVP01_0003800.1-p1	0	0.211577	0.207693
PVP01_0003810.1-p1	0	0.417337	0.41915
PVP01_0003820.1-p1	0	0.348519	0.347589
PVP01_0003830.1-p1	0	0.351687	0.350623
PVP01_0003840.1-p1	0	0.427395	0.426267
PVP01_0003850.1-p1	0	0.187527	0.187967
PVP01_0003860.1-p1	0	0.37498	0.375934
PVP01_0003870.1-p1	0	0.13581	0.134344
PVP01_0003880.1-p1	0	0.16299	0.159865
PVP01_0003890.1-p1	0	0.284555	0.281354
PVP01_0003900.1-p1	0	0.513786	0.514079
PVP01_0003910.1-p1	0	0.274775	0.272815
PVP01_0003920.1-p1	0	0.288902	0.286586
PVP01_0003930.1-p1	0	0.453572	0.453438
PVP01_0003940.1-p1	0	0.172452	0.172362
PVP01_0003950.1-p1	0	0.251956	0.249183
PVP01_0003970.1-p1	0	0.238586	0.237794
PVP01_0003980.1-p1	0	0.479596	0.481832
PVP01_0003990.1-p1	0	0.193031	0.190958
PVP01_0004000.1-p1	0	0.21236	0.211023
PVP01_0004010.1-p1	0	0.26647	0.266024
PVP01_0004020.1-p1	0	0.164405	0.160818
PVP01_0004030.1-p1	0	0.267444	0.265663
PVP01_0004060.1-p1	0	0.341703	0.342101
PVP01_0004070.1-p1	0	0.232111	0.227521
PVP01_0004080.1-p1	0	0.343934	0.342459
PVP01_0004090.1-p1	0	0.199673	0.198176
PVP01_0004100.1-p1	0	0.33368	0.333137
PVP01_0004110.1-p1	0	0.729741	0.731643
PVP01_0004120.1-p1	0	0.125538	0.124425
PVP01_0004130.1-p1	0	0.378949	0.376703
PVP01_0004150.1-p1	0	0.397836	0.395553
PVP01_0004160.1-p1	0	0.216746	0.214813
PVP01_0004170.1-p1	0	0.520452	0.520394
PVP01_0004180.1-p1	0	0.343175	0.34292
PVP01_0004190.1-p1	0	0.325272	0.321987
PVP01_0004200.1-p1	0	0.389597	0.389277
PVP01_0004210.1-p1	0	0.739328	0.746806
PVP01_0004220.1-p1	0	0.395575	0.39458
PVP01_0004230.1-p1	0	0.766638	0.770242
PVP01_0004240.1-p1	0	0.618131	0.620054
PVP01_0004250.1-p1	0	0.642384	0.645936
PVP01_0004260.1-p1	0	0.447349	0.448117
PVP01_0004275.1-p1	0	0.433534	0.436695
PVP01_0004280.1-p1	0	0.360423	0.360726
PVP01_0004290.1-p1	0	0.508572	0.509268
PVP01_0004300.1-p1	0	0.280387	0.278628
PVP01_0004310.1-p1	0	0.338925	0.337171
PVP01_0004320.1-p1	0	0.390067	0.387629
PVP01_0004330.1-p1	0	0.411718	0.412029
PVP01_0004340.1-p1	0	0.366826	0.365676
PVP01_0004350.1-p1	0	0.313558	0.310554
PVP01_0004360.1-p1	0	0.354056	0.350896
PVP01_0004370.1-p1	0	0.372061	0.370251
PVP01_0004380.1-p1	0	0.661742	0.66313
PVP01_0004390.1-p1	0	0.28573	0.283488
PVP01_0004400.1-p1	0	0.240625	0.237814
PVP01_0004410.1-p1	0	0.482945	0.484575
PVP01_0004420.1-p1	0	0.175381	0.174379
PVP01_0004430.1-p1	0	0.320181	0.319564
PVP01_0004440.1-p1	0	0.312722	0.31218
PVP01_0004450.1-p1	0	0.3413	0.339825
PVP01_0004460.1-p1	0	0.202921	0.198997
PVP01_0004480.1-p1	0	0.255368	0.253966
PVP01_0004490.1-p1	0	0.140133	0.138898
PVP01_0004500.1-p1	0	0.163134	0.160488
PVP01_0004510.1-p1	0	0.284686	0.283137
PVP01_0004520.1-p1	0	0.187836	0.183846
PVP01_0004540.1-p1	0	0.271402	0.267587
PVP01_0004550.1-p1	0	0.265896	0.265102
PVP01_0004560.1-p1	0	0.369638	0.366762
PVP01_0004580.1-p1	0	0.235556	0.233567
PVP01_0004590.1-p1	0	0.278439	0.27638
PVP01_0004600.1-p1	0	0.261832	0.258741
PVP01_0004610.1-p1	0	0.31573	0.313049
PVP01_0004620.1-p1	0	0.221059	0.21863
PVP01_0004630.1-p1	0	0.319258	0.315336
PVP01_0004650.1-p1	0	0.403321	0.400964
PVP01_0004660.1-p1	0	0.301905	0.297514
PVP01_0004670.1-p1	0	0.236344	0.233717
PVP01_0004680.1-p1	0	0.244594	0.243779
PVP01_0004690.1-p1	0	0.319729	0.317284
PVP01_0004700.1-p1	0	0.324969	0.32359
PVP01_0004710.1-p1	0	0.183764	0.180725
PVP01_0004720.1-p1	0	0.385536	0.384452
PVP01_0004730.1-p1	0	0.369412	0.367112
PVP01_0004740.1-p1	0	0.227936	0.225543
PVP01_0004750.1-p1	0	0.35206	0.350619
PVP01_0004760.1-p1	0	0.382095	0.380084
PVP01_0004770.1-p1	0	0.0517279	0.0512626
PVP01_0004780.1-p1	0	0.19459	0.192462
PVP01_0004790.1-p1	0	0.109013	0.107455
PVP01_0004800.1-p1	0	0.217653	0.216697
PVP01_0004810.1-p1	0	0.313068	0.313615
PVP01_0004820.1-p1	0	0.256338	0.253681
PVP01_0004830.1-p1	0	0.418703	0.419701
PVP01_0004840.1-p1	0	0.456654	0.454072
PVP01_0004850.1-p1	0	0.152025	0.151261
PVP01_0004860.1-p1	0	0.168173	0.166843
PVP01_0004870.1-p1	0	0.135239	0.134062
PVP01_0004880.1-p1	0	0.251577	0.249854
PVP01_0004890.1-p1	0	0.369012	0.366595
PVP01_0004900.1-p1	0	0.165341	0.164578
PVP01_0004910.1-p1	0	0.250612	0.250204
PVP01_0004940.1-p1	0	0.168688	0.169467
PVP01_0004950.1-p1	0	0.525521	0.52844
PVP01_0004960.1-p1	0	0.673569	0.676653
PVP01_0004970.1-p1	0	0.224803	0.223138
PVP01_0004980.1-p1	0	0.128095	0.123972
PVP01_0004990.1-p1	0	0.330365	0.332296
PVP01_0005000.1-p1	0	0.689818	0.69149
PVP01_0005010.1-p1	0	0.427406	0.429278
PVP01_0005020.1-p1	0	0.377236	0.371821
PVP01_0005030.1-p1	0	0.310998	0.310869
PVP01_0005040.1-p1	0	0.255297	0.252691
PVP01_0005050.1-p1	0	0.0671909	0.0662385
PVP01_0005060.1-p1	0	0.100572	0.0994656
PVP01_0005070.1-p1	0	0.217794	0.2162
PVP01_0005080.1-p1	0	0.201497	0.198011
PVP01_0005090.1-p1	0	0.164805	0.162492
PVP01_0005100.1-p1	0	0.13489	0.132365
PVP01_0005110.1-p1	0	0.238437	0.237481
PVP01_0005120.1-p1	0	0.206248	0.205361
PVP01_0005130.1-p1	0	0.212874	0.211985
PVP01_0005140.1-p1	0	0.114225	0.112617
PVP01_0005160.1-p1	0	0.792262	0.792734
PVP01_0005170.1-p1	0	0.697769	0.702002
PVP01_0005180.1-p1	0	0.195321	0.19263
PVP01_0005190.1-p1	0	0.218546	0.217809
PVP01_0005200.1-p1	0	0.455231	0.45465
PVP01_0005210.1-p1	0	0.23701	0.235237
PVP01_0005220.1-p1	0	0.420421	0.416761
PVP01_0005230.1-p1	0	0.131282	0.131155
PVP01_0005240.1-p1	0	0.202399	0.200321
PVP01_0005250.1-p1	0	0.301783	0.300843
PVP01_0005270.1-p1	0	0.313985	0.311741
PVP01_0005280.1-p1	0	0.298836	0.297827
PVP01_0005290.1-p1	0	0.408134	0.405356
PVP01_0005300.1-p1	0	0.301932	0.301801
PVP01_0005310.1-p1	0	0.305246	0.303827
PVP01_0005320.1-p1	0	0.289071	0.286968
PVP01_0005330.1-p1	0	0.407541	0.406094
PVP01_0005340.1-p1	0	0.322524	0.32217
PVP01_0005350.1-p1	0	0.249522	0.248998
PVP01_0005360.1-p1	0	0.229693	0.227476
PVP01_0005370.1-p1	0	0.256645	0.25419
PVP01_0005380.1-p1	0	0.223323	0.222063
PVP01_0005400.1-p1	0	0.253504	0.254183
PVP01_0005410.1-p1	0	0.480644	0.47676
PVP01_0005420.1-p1	0	0.733855	0.7385
PVP01_0005430.1-p1	0	0.526056	0.529333
PVP01_0005440.1-p1	0	0.177308	0.17802
PVP01_0005450.1-p1	0	0.16992	0.169836
PVP01_0005460.1-p1	0	0.716235	0.717085
PVP01_0005480.1-p1	0	0.236652	0.237073
PVP01_0005490.1-p1	0	0.196949	0.193261
PVP01_0005500.1-p1	0	0.17566	0.176219
PVP01_0005510.1-p1	0	0.31042	0.309292
PVP01_0005520.1-p1	0	0.321917	0.319222
PVP01_0005530.1-p1	0	0.307846	0.306674
PVP01_0005540.1-p1	0	0.255908	0.255742
PVP01_0005550.1-p1	0	0.664054	0.667421
PVP01_0005560.1-p1	0	0.369142	0.367015
PVP01_0005570.1-p1	0	0.8074	0.809404
PVP01_0005580.1-p1	0	0.209828	0.209991
PVP01_0005590.1-p1	0	0.181261	0.177934
PVP01_0005600.1-p1	0	0.180068	0.178316
PVP01_0005610.1-p1	0	0.166069	0.164303
PVP01_0005620.1-p1	0	0.141738	0.13896
PVP01_0005630.1-p1	0	0.311277	0.312377
PVP01_0005640.1-p1	0	0.282089	0.278391
PVP01_0005650.1-p1	0	0.320358	0.320426
PVP01_0005670.1-p1	0	0.124096	0.1228
PVP01_0005680.1-p1	0	0.41617	0.414059
PVP01_0005690.1-p1	0	0.380585	0.378315
PVP01_0005700.1-p1	0	0.148539	0.145877
PVP01_0005710.1-p1	0	0.591914	0.592929
PVP01_0005720.1-p1	0	0.467543	0.467109
PVP01_0005730.1-p1	0	0.142271	0.141223
PVP01_0005740.1-p1	0	0.505799	0.508697
PVP01_0005760.1-p1	0	0.235511	0.235784
PVP01_0005770.1-p1	0	0.245305	0.241561
PVP01_0005780.1-p1	0	0.368168	0.368138
PVP01_0005800.1-p1	0	0.34753	0.345779
PVP01_0005810.1-p1	0	0.11429	0.113489
PVP01_0005820.1-p1	0	0.228017	0.226022
PVP01_0005825.1-p1	0	0.302596	0.303601
PVP01_0005830.1-p1	0	0.390605	0.387312
PVP01_0005840.1-p1	0	0.327098	0.325644
PVP01_0005850.1-p1	0	0.286843	0.286376
PVP01_0005860.1-p1	0	0.374966	0.371361
PVP01_0005870.1-p1	0	0.41122	0.408991
PVP01_0005880.1-p1	0	0.197767	0.193609
PVP01_0005890.1-p1	0	0.372759	0.37092
PVP01_0005900.1-p1	0	0.327302	0.327962
PVP01_0005910.1-p1	0	0.41877	0.41456
PVP01_0005920.1-p1	0	0.294142	0.293302
PVP01_0005930.1-p1	0	0.565404	0.566178
PVP01_0005940.1-p1	0	0.631034	0.632414
PVP01_0005950.1-p1	0	0.667603	0.66781
PVP01_0005960.1-p1	0	0.139201	0.137298
PVP01_0005970.1-p1	0	0.204258	0.203915
PVP01_0005980.1-p1	0	0.106404	0.104779
PVP01_0005990.1-p1	0	0.196704	0.193478
PVP01_0006000.1-p1	0	0.316406	0.315688
PVP01_0006010.1-p1	0	0.312995	0.311639
PVP01_0006020.1-p1	0	0.327896	0.32634
PVP01_0006030.1-p1	0	0.19928	0.196306
PVP01_0006040.1-p1	0	0.202718	0.198858
PVP01_0006050.1-p1	0	0.461706	0.460489
PVP01_0006060.1-p1	0	0.702938	0.703817
PVP01_0006070.1-p1	0	0.436791	0.435562
PVP01_0006080.1-p1	0	0.313903	0.313186
PVP01_0006090.1-p1	0	0.20591	0.202839
PVP01_0006100.1-p1	0	0.358663	0.356209
PVP01_0006110.1-p1	0	0.192919	0.189542
PVP01_0006120.1-p1	0	0.160824	0.159874
PVP01_0006130.1-p1	0	0.185416	0.183049
PVP01_0006150.1-p1	0	0.180465	0.17604
PVP01_0006160.1-p1	0	0.256254	0.254514
PVP01_0006170.1-p1	0	0.252023	0.25166
PVP01_0006180.1-p1	0	0.233664	0.234165
PVP01_0006190.1-p1	0	0.267784	0.266804
PVP01_0006200.1-p1	0	0.104389	0.102114
PVP01_0006210.1-p1	0	0.240825	0.238964
PVP01_0006220.1-p1	0	0.175801	0.171475
PVP01_0006230.1-p1	0	0.190506	0.190176
PVP01_0006240.1-p1	0	0.176292	0.173601
PVP01_0006250.1-p1	0	0.218282	0.215893
PVP01_0006260.1-p1	0	0.328966	0.330034
PVP01_0006270.1-p1	0	0.572685	0.576282
PVP01_0006280.1-p1	0	0.422347	0.421253
PVP01_0006290.1-p1	0	0.414335	0.412639
PVP01_0006300.1-p1	0	0.259556	0.258179
PVP01_0006320.1-p1	0	0.231985	0.230776
PVP01_0006330.1-p1	0	0.191336	0.189302
PVP01_0006340.1-p1	0	0.234491	0.231833
PVP01_0006350.1-p1	0	0.278619	0.276618
PVP01_0006370.1-p1	0	0.246363	0.243827
PVP01_0006380.1-p1	0	0.350072	0.348796
PVP01_0006390.1-p1	0	0.265889	0.262644
PVP01_0006410.1-p1	0	0.348782	0.346944
PVP01_0006420.1-p1	0	0.277147	0.274123
PVP01_0006430.1-p1	0	0.23771	0.236113
PVP01_0006440.1-p1	0	0.328302	0.329186
PVP01_0006450.1-p1	0	0.174517	0.174727
PVP01_0006460.1-p1	0	0.166504	0.164294
PVP01_0006470.1-p1	0	0.112002	0.110091
PVP01_0006480.1-p1	0	0.238235	0.237228
PVP01_0006490.1-p1	0	0.160738	0.16082
PVP01_0006500.1-p1	0	0.531127	0.536347
PVP01_0006510.1-p1	0	0.309698	0.311807
PVP01_0006520.1-p1	0	0.0678063	0.0677244
PVP01_0006530.1-p1	0	0.145674	0.142554
PVP01_0006540.1-p1	0	0.245888	0.245097
PVP01_0006550.1-p1	0	0.177841	0.177887
PVP01_0006560.1-p1	0	0.119427	0.116816
PVP01_0006570.1-p1	0	0.392867	0.39225
PVP01_0006580.1-p1	0	0.234255	0.234397
PVP01_0006590.1-p1	0	0.532325	0.532068
PVP01_0006600.1-p1	0	0.207511	0.203924
PVP01_0006610.1-p1	0	0.274481	0.271953
PVP01_0006620.1-p1	0	0.155906	0.153492
PVP01_0006630.1-p1	0	0.0813212	0.0786915
PVP01_0006640.1-p1	0	0.181522	0.180448
PVP01_0006660.1-p1	0	0.430042	0.429997
PVP01_0006670.1-p1	0	0.454366	0.454297
PVP01_0006680.1-p1	0	0.361631	0.357865
PVP01_0006690.1-p1	0	0.219488	0.21667
PVP01_0006700.1-p1	0	0.304602	0.30015
PVP01_0006710.1-p1	0	0.170565	0.168482
PVP01_0006720.1-p1	0	0.291828	0.291027
PVP01_0006740.1-p1	0	0.155702	0.154602
PVP01_0006760.1-p1	0	0.304666	0.300523
PVP01_0006770.1-p1	0	0.501804	0.497846
PVP01_0006780.1-p1	0	0.154787	0.153326
PVP01_0006790.1-p1	0	0.0754334	0.0743768
PVP01_0006800.1-p1	0	0.256849	0.255445
PVP01_0006810.1-p1	0	0.407791	0.408665
PVP01_0006820.1-p1	0	0.28735	0.284883
PVP01_0006830.1-p1	0	0.368504	0.370555
PVP01_0006840.1-p1	0	0.147543	0.145608
PVP01_0006850.1-p1	0	0.138733	0.136659
PVP01_0006860.1-p1	0	0.340289	0.337907
PVP01_0006870.1-p1	0	0.44779	0.449608
PVP01_0006880.1-p1	0	0.301115	0.300026
PVP01_0006890.1-p1	0	0.339898	0.338815
PVP01_0006900.1-p1	0	0.378857	0.375675
PVP01_0006910.1-p1	0	0.131208	0.131102
PVP01_0006920.1-p1	0	0.189126	0.189028
PVP01_0006930.1-p1	0	0.430513	0.432702
PVP01_0006940.1-p1	0	0.766408	0.769595
PVP01_0006950.1-p1	0	0.214841	0.214629
PVP01_0006960.1-p1	0	0.275792	0.274622
PVP01_0006970.1-p1	0	0.332925	0.329581
PVP01_0006980.1-p1	0	0.610792	0.612036
PVP01_0006990.1-p1	0	0.383004	0.380393
PVP01_0007000.1-p1	0	0.300405	0.29834
PVP01_0007010.1-p1	0	0.17852	0.177639
PVP01_0007020.1-p1	0	0.170842	0.166263
PVP01_0007030.1-p1	0	0.296117	0.292318
PVP01_0007040.1-p1	0	0.136755	0.136141
PVP01_0007050.1-p1	0	0.251181	0.251022
PVP01_0007070.1-p1	0	0.201778	0.197749
PVP01_0007080.1-p1	0	0.625228	0.630055
PVP01_0007090.1-p1	0	0.303655	0.304997
PVP01_0007100.1-p1	0	0.523125	0.523901
PVP01_0007110.1-p1	0	0.413148	0.409125
PVP01_0007130.1-p1	0	0.140398	0.13784
PVP01_0007140.1-p1	0	0.166608	0.165439
PVP01_0007150.1-p1	0	0.343451	0.33957
PVP01_0007160.1-p1	0	0.395761	0.39237
PVP01_0007170.1-p1	0	0.340604	0.338444
PVP01_0007180.1-p1	0	0.299298	0.29993
PVP01_0007190.1-p1	0	0.135865	0.134273
PVP01_0007210.1-p1	0	0.260278	0.255607
PVP01_0007220.1-p1	0	0.772824	0.772904
PVP01_0007230.1-p1	0	0.657941	0.659832
PVP01_0007240.1-p1	0	0.403682	0.404341
PVP01_0007250.1-p1	0	0.117975	0.116736
PVP01_0007260.1-p1	0	0.166013	0.165244
PVP01_0007280.1-p1	0	0.254607	0.253345
PVP01_0007290.1-p1	0	0.705218	0.708058
PVP01_0007300.1-p1	0	0.415688	0.415258
PVP01_0007310.1-p1	0	0.612189	0.611303
PVP01_0007320.1-p1	0	0.326613	0.3255
PVP01_0007330.1-p1	0	0.15287	0.150696
PVP01_0007350.1-p1	0	0.331681	0.328999
PVP01_0007360.1-p1	0	0.173964	0.171709
PVP01_0007370.1-p1	0	0.114071	0.112946
PVP01_0007380.1-p1	0	0.143554	0.142765
PVP01_0007390.1-p1	0	0.439048	0.437582
PVP01_0007400.1-p1	0	0.338807	0.340079
PVP01_0007410.1-p1	0	0.334473	0.332179
PVP01_0007420.1-p1	0	0.337379	0.333742
PVP01_0007440.1-p1	0	0.203656	0.199586
PVP01_0007450.1-p1	0	0.367477	0.365368
PVP01_0007460.1-p1	0	0.299227	0.299918
PVP01_0007470.1-p1	0	0.694538	0.696123
PVP01_0007480.1-p1	0	0.267485	0.264421
PVP01_0007490.1-p1	0	0.18204	0.17868
PVP01_0007500.1-p1	0	0.38666	0.386179
PVP01_0007510.1-p1	0	0.299113	0.299419
PVP01_0007520.1-p1	0	0.430561	0.430135
PVP01_0007530.1-p1	0	0.134932	0.133106
PVP01_0007540.1-p1	0	0.273435	0.272381
PVP01_0007550.1-p1	0	0.183427	0.180519
PVP01_0007560.1-p1	0	0.288943	0.285855
PVP01_0007570.1-p1	0	0.328913	0.326791
PVP01_0007580.1-p1	0	0.169829	0.168955
PVP01_0007590.1-p1	0	0.295471	0.292645
PVP01_0007600.1-p1	0	0.17599	0.173348
PVP01_0007610.1-p1	0	0.370157	0.369214
PVP01_0007620.1-p1	0	0.248516	0.247623
PVP01_0007630.1-p1	0	0.268229	0.265604
PVP01_0007640.1-p1	0	0.275308	0.274094
PVP01_0007650.1-p1	0	0.291894	0.290771
PVP01_0007660.1-p1	0	0.589292	0.592494
PVP01_0007670.1-p1	0	0.242624	0.241947
PVP01_0007680.1-p1	0	0.220576	0.219999
PVP01_0007700.1-p1	0	0.116399	0.114485
PVP01_0007710.1-p1	0	0.163283	0.161454
PVP01_0007720.1-p1	0	0.722534	0.722532
PVP01_0007730.1-p1	0	0.654591	0.657012
PVP01_0007740.1-p1	0	0.368651	0.36516
PVP01_0007750.1-p1	0	0.463374	0.463595
PVP01_0007760.1-p1	0	0.285703	0.280699
PVP01_0007770.1-p1	0	0.114479	0.113356
PVP01_0007780.1-p1	0	0.188855	0.187738
PVP01_0007790.1-p1	0	0.282058	0.282162
PVP01_0007800.1-p1	0	0.612691	0.617409
PVP01_0007810.1-p1	0	0.43296	0.434861
PVP01_0007820.1-p1	0	0.61715	0.621056
PVP01_0007830.1-p1	0	0.562432	0.565645
PVP01_0007840.1-p1	0	0.427904	0.430808
PVP01_0007860.1-p1	0	0.239011	0.238012
PVP01_0007870.1-p1	0	0.174063	0.172445
PVP01_0007880.1-p1	0	0.0650118	0.065346
PVP01_0007890.1-p1	0	0.194018	0.193219
PVP01_0007900.1-p1	0	0.335561	0.335397
PVP01_0007910.1-p1	0	0.509423	0.507328
PVP01_0007920.1-p1	0	0.363891	0.362316
PVP01_0007930.1-p1	0	0.271373	0.266469
PVP01_0007940.1-p1	0	0.247898	0.244874
PVP01_0007950.1-p1	0	0.555029	0.559693
PVP01_0007970.1-p1	0	0.263875	0.265011
PVP01_0007980.1-p1	0	0.0673436	0.0670216
PVP01_0007990.1-p1	0	0.0907404	0.0896236
PVP01_0008000.1-p1	0	0.151486	0.14993
PVP01_0008010.1-p1	0	0.12543	0.125419
PVP01_0008020.1-p1	0	0.372618	0.371247
PVP01_0008030.1-p1	0	0.587421	0.587731
PVP01_0008040.1-p1	0	0.271985	0.270082
PVP01_0008050.1-p1	0	0.324173	0.324003
PVP01_0008060.1-p1	0	0.21511	0.215754
PVP01_0008070.1-p1	0	0.177145	0.174579
PVP01_0008080.1-p1	0	0.232498	0.230418
PVP01_0008090.1-p1	0	0.698418	0.70307
PVP01_0008100.1-p1	0	0.636086	0.637516
PVP01_0008110.1-p1	0	0.611108	0.609478
PVP01_0008120.1-p1	0	0.44109	0.441522
PVP01_0008130.1-p1	0	0.14001	0.136072
PVP01_0008140.1-p1	0	0.15878	0.157311
PVP01_0008150.1-p1	0	0.320832	0.323078
PVP01_0008160.1-p1	0	0.18603	0.183764
PVP01_0008170.1-p1	0	0.176185	0.172498
PVP01_0008180.1-p1	0	0.265536	0.263461
PVP01_0008190.1-p1	0	0.383059	0.382422
PVP01_0008200.1-p1	0	0.219441	0.217959
PVP01_0008210.1-p1	0	0.333696	0.330624
PVP01_0008230.1-p1	0	0.280456	0.277749
PVP01_0008240.1-p1	0	0.400257	0.405591
PVP01_0008250.1-p1	0	0.130976	0.131275
PVP01_0008260.1-p1	0	0.182115	0.180139
PVP01_0008270.1-p1	0	0.317321	0.316489
PVP01_0008280.1-p1	0	0.166866	0.166594
PVP01_0008290.1-p1	0	0.162753	0.161015
PVP01_0008300.1-p1	0	0.216158	0.214409
PVP01_0008310.1-p1	0	0.373608	0.373099
PVP01_0008320.1-p1	0	0.15375	0.15128
PVP01_0008330.1-p1	0	0.272732	0.269491
PVP01_0008350.1-p1	0	0.252797	0.251138
PVP01_0008360.1-p1	0	0.313321	0.310111
PVP01_0008370.1-p1	0	0.373247	0.370594
PVP01_0008380.1-p1	0	0.794479	0.797618
PVP01_0008390.1-p1	0	0.455404	0.454847
PVP01_0008400.1-p1	0	0.188207	0.186567
PVP01_0008410.1-p1	0	0.195388	0.194999
PVP01_0008420.1-p1	0	0.274779	0.273079
PVP01_0008430.1-p1	0	0.282346	0.279502
PVP01_0008440.1-p1	0	0.213201	0.213254
PVP01_0008450.1-p1	0	0.279163	0.275229
PVP01_0008460.1-p1	0	0.216193	0.213513
PVP01_0008470.1-p1	0	0.152471	0.1498
PVP01_0008490.1-p1	0	0.438008	0.435673
PVP01_0008500.1-p1	0	0.294781	0.291132
PVP01_0008520.1-p1	0	0.35143	0.350044
PVP01_0008530.1-p1	0	0.161623	0.161042
PVP01_0008540.1-p1	0	0.148568	0.146899
PVP01_0008550.1-p1	0	0.105631	0.104343
PVP01_0008560.1-p1	0	0.372946	0.37192
PVP01_0008570.1-p1	0	0.314249	0.312153
PVP01_0008580.1-p1	0	0.283108	0.280676
PVP01_0008590.1-p1	0	0.325766	0.32378
PVP01_0008600.1-p1	0	0.105927	0.103456
PVP01_0008610.1-p1	0	0.172499	0.171844
PVP01_0008640.1-p1	0	0.253145	0.250899
PVP01_0008650.1-p1	0	0.239784	0.23892
PVP01_0008660.1-p1	0	0.0999973	0.0972843
PVP01_0008670.1-p1	0	0.0806721	0.0796317
PVP01_0008680.1-p1	0	0.116871	0.115518
PVP01_0008700.1-p1	0	0.734096	0.737799
PVP01_0008710.1-p1	0	0.38106	0.380383
PVP01_0008720.1-p1	0	0.320934	0.320081
PVP01_0008730.1-p1	0	0.268484	0.266871
PVP01_0008740.1-p1	0	0.21169	0.210238
PVP01_0008770.1-p1	0	0.338166	0.335941
PVP01_0008780.1-p1	0	0.303563	0.301443
PVP01_0008790.1-p1	0	0.182627	0.182235
PVP01_0008800.1-p1	0	0.199715	0.200652
PVP01_0008810.1-p1	0	0.157918	0.160294
PVP01_0008820.1-p1	0	0.798581	0.799565
PVP01_0008830.1-p1	0	0.589824	0.59082
PVP01_0008840.1-p1	0	0.483096	0.485055
PVP01_0008850.1-p1	0	0.175756	0.17417
PVP01_0008870.1-p1	0	0.152468	0.149907
PVP01_0008880.1-p1	0	0.176935	0.174789
PVP01_0008890.1-p1	0	0.235771	0.231785
PVP01_0008900.1-p1	0	0.231015	0.232322
PVP01_0008910.1-p1	0	0.118679	0.11884
PVP01_0008920.1-p1	0	0.325939	0.323192
PVP01_0008930.1-p1	0	0.731951	0.733069
PVP01_0008940.1-p1	0	0.136984	0.135024
PVP01_0008950.1-p1	0	0.238223	0.23588
PVP01_0008960.1-p1	0	0.142237	0.141345
PVP01_0008980.1-p1	0	0.0746253	0.0733974
PVP01_0008990.1-p1	0	0.259726	0.258757
PVP01_0009000.1-p1	0	0.422147	0.421057
PVP01_0009010.1-p1	0	0.45421	0.453002
PVP01_0009020.1-p1	0	0.280065	0.278115
PVP01_0009030.1-p1	0	0.292739	0.290107
PVP01_0009040.1-p1	0	0.297609	0.298377
PVP01_0009050.1-p1	0	0.648299	0.648768
PVP01_0009060.1-p1	0	0.604802	0.605439
PVP01_0009070.1-p1	0	0.539573	0.544136
PVP01_0009080.1-p1	0	0.247887	0.247757
PVP01_0009100.1-p1	0	0.291552	0.289715
PVP01_0009110.1-p1	0	0.265123	0.264621
PVP01_0009120.1-p1	0	0.214422	0.213015
PVP01_0009130.1-p1	0	0.113443	0.112076
PVP01_0009140.1-p1	0	0.200643	0.196484
PVP01_0009150.1-p1	0	0.168608	0.165826
PVP01_0009160.1-p1	0	0.220035	0.218945
PVP01_0009180.1-p1	0	0.850275	0.852936
PVP01_0009190.1-p1	0	0.248514	0.247346
PVP01_0009200.1-p1	0	0.46615	0.466191
PVP01_0009210.1-p1	0	0.46242	0.46052
PVP01_0009220.1-p1	0	0.288523	0.287299
PVP01_0009230.1-p1	0	0.338679	0.336467
PVP01_0009240.1-p1	0	0.160709	0.160782
PVP01_0009250.1-p1	0	0.10634	0.10513
PVP01_0009260.1-p1	0	0.183721	0.184562
PVP01_0009270.1-p1	0	0.498648	0.498999
PVP01_0009280.1-p1	0	0.234706	0.233759
PVP01_0009290.1-p1	0	0.318744	0.319189
PVP01_0009300.1-p1	0	0.2993	0.29668
PVP01_0009310.1-p1	0	0.270387	0.2709
PVP01_0009320.1-p1	0	0.421451	0.417429
PVP01_0009330.1-p1	0	0.776798	0.778035
PVP01_0009340.1-p1	0	0.543004	0.54442
PVP01_0009350.1-p1	0	0.487844	0.485049
PVP01_0009360.1-p1	0	0.23703	0.235934
PVP01_0009370.1-p1	0	0.192399	0.191829
PVP01_0009380.1-p1	0	0.339834	0.337904
PVP01_0009390.1-p1	0	0.559952	0.561053
PVP01_0009400.1-p1	0	0.69787	0.703331
PVP01_0009410.1-p1	0	0.713497	0.714691
PVP01_0009420.1-p1	0	0.665806	0.670366
PVP01_0009430.1-p1	0	0.257412	0.257387
PVP01_0009440.1-p1	0	0.125999	0.126538
PVP01_0009450.1-p1	0	0.363688	0.359254
PVP01_0009460.1-p1	0	0.812109	0.813566
PVP01_0009470.1-p1	0	0.290915	0.288174
PVP01_0009480.1-p1	0	0.119002	0.118485
PVP01_0009490.1-p1	0	0.776338	0.782274
PVP01_0009500.1-p1	0	0.353452	0.352199
PVP01_0009510.1-p1	0	0.235771	0.233724
PVP01_0009520.1-p1	0	0.314257	0.314266
PVP01_0009530.1-p1	0	0.176517	0.174454
PVP01_0009540.1-p1	0	0.339669	0.339055
PVP01_0009550.1-p1	0	0.244946	0.242647
PVP01_0009570.1-p1	0	0.0833447	0.0817897
PVP01_0009580.1-p1	0	0.291057	0.289655
PVP01_0009590.1-p1	0	0.320779	0.315823
PVP01_0009600.1-p1	0	0.211394	0.209268
PVP01_0009610.1-p1	0	0.17795	0.177979
PVP01_0009620.1-p1	0	0.654705	0.655207
PVP01_0009630.1-p1	0	0.27661	0.272778
PVP01_0009640.1-p1	0	0.272416	0.270531
PVP01_0009650.1-p1	0	0.288107	0.286364
PVP01_0009670.1-p1	0	0.244999	0.244289
PVP01_0009680.1-p1	0	0.165923	0.164256
PVP01_0009690.1-p1	0	0.101221	0.0989374
PVP01_0009700.1-p1	0	0.207456	0.207239
PVP01_0009710.1-p1	0	0.359851	0.357201
PVP01_0009720.1-p1	0	0.255531	0.254988
PVP01_0009730.1-p1	0	0.228658	0.226304
PVP01_0009740.1-p1	0	0.591569	0.591955
PVP01_0009750.1-p1	0	0.237942	0.236576
PVP01_0009760.1-p1	0	0.26037	0.260269
PVP01_0009780.1-p1	0	0.189373	0.189284
PVP01_0009790.1-p1	0	0.246144	0.243194
PVP01_0009800.1-p1	0	0.808984	0.81242
PVP01_0009810.1-p1	0	0.747847	0.752045
PVP01_0009820.1-p1	0	0.271638	0.270398
PVP01_0009830.1-p1	0	0.28409	0.284326
PVP01_0009840.1-p1	0	0.356584	0.35554
PVP01_0009870.1-p1	0	0.4771	0.476849
PVP01_0009890.1-p1	0	0.270926	0.267126
PVP01_0009900.1-p1	0	0.393411	0.392045
PVP01_0009910.1-p1	0	0.279438	0.280714
PVP01_0009920.1-p1	0	0.290659	0.290576
PVP01_0009930.1-p1	0	0.273337	0.273384
PVP01_0009940.1-p1	0	0.175341	0.175062
PVP01_0009950.1-p1	0	0.527514	0.52902
PVP01_0009960.1-p1	0	0.30803	0.306171
PVP01_0009970.1-p1	0	0.19845	0.19798
PVP01_0009980.1-p1	0	0.429644	0.428982
PVP01_0009990.1-p1	0	0.258814	0.256876
PVP01_0010010.1-p1	0	0.17763	0.17662
PVP01_0010020.1-p1	0	0.442789	0.444971
PVP01_0010030.1-p1	0	0.33066	0.333846
PVP01_0010040.1-p1	0	0.346619	0.343766
PVP01_0010050.1-p1	0	0.173144	0.170689
PVP01_0010070.1-p1	0	0.542632	0.547928
PVP01_0010080.1-p1	0	0.186813	0.187229
PVP01_0010090.1-p1	0	0.152417	0.150173
PVP01_0010100.1-p1	0	0.532568	0.527065
PVP01_0010120.1-p1	0	0.550598	0.555439
PVP01_0010130.1-p1	0	0.461207	0.463209
PVP01_0010150.1-p1	0	0.260463	0.258897
PVP01_0010160.1-p1	0	0.269962	0.266927
PVP01_0010170.1-p1	0	0.251075	0.249883
PVP01_0010180.1-p1	0	0.19123	0.189388
PVP01_0010190.1-p1	0	0.28306	0.282525
PVP01_0010200.1-p1	0	0.770346	0.770877
PVP01_0010210.1-p1	0	0.536	0.538191
PVP01_0010220.1-p1	0	0.785283	0.785877
PVP01_0010230.1-p1	0	0.362709	0.359593
PVP01_0010250.1-p1	0	0.349173	0.347879
PVP01_0010260.1-p1	0	0.265846	0.264866
PVP01_0010270.1-p1	0	0.170718	0.169335
PVP01_0010280.1-p1	0	0.223796	0.224062
PVP01_0010290.1-p1	0	0.397418	0.39644
PVP01_0010300.1-p1	0	0.194794	0.192946
PVP01_0010310.1-p1	0	0.309676	0.30516
PVP01_0010320.1-p1	0	0.154095	0.150297
PVP01_0010330.1-p1	0	0.430121	0.433365
PVP01_0010350.1-p1	0	0.181312	0.178936
PVP01_0010360.1-p1	0	0.185151	0.182801
PVP01_0010370.1-p1	0	0.32746	0.327891
PVP01_0010390.1-p1	0	0.205468	0.205694
PVP01_0010400.1-p1	0	0.121498	0.118831
PVP01_0010410.1-p1	0	0.126865	0.125352
PVP01_0010420.1-p1	0	0.220532	0.218547
PVP01_0010430.1-p1	0	0.182674	0.18037
PVP01_0010440.1-p1	0	0.365955	0.364615
PVP01_0010450.1-p1	0	0.239761	0.238201
PVP01_0010460.1-p1	0	0.36384	0.366052
PVP01_0010470.1-p1	0	0.438578	0.437602
PVP01_0010480.1-p1	0	0.130041	0.128147
PVP01_0010490.1-p1	0	0.816619	0.818568
PVP01_0010500.1-p1	0	0.333688	0.332386
PVP01_0010510.1-p1	0	0.497391	0.496172
PVP01_0010520.1-p1	0	0.519939	0.51678
PVP01_0010530.1-p1	0	0.224557	0.220506
PVP01_0010540.1-p1	0	0.400447	0.403473
PVP01_0010560.1-p1	0	0.148978	0.148783
PVP01_0010570.1-p1	0	0.265219	0.263862
PVP01_0010580.1-p1	0	0.167541	0.166838
PVP01_0010590.1-p1	0	0.584922	0.590193
PVP01_0010600.1-p1	0	0.26749	0.266891
PVP01_0010610.1-p1	0	0.242281	0.240854
PVP01_0010620.1-p1	0	0.324666	0.324926
PVP01_0010630.1-p1	0	0.287237	0.28845
PVP01_0010640.1-p1	0	0.49805	0.501626
PVP01_0010650.1-p1	0	0.280763	0.280164
PVP01_0010660.1-p1	0	0.196354	0.1942
PVP01_0010670.1-p1	0	0.823931	0.825864
PVP01_0010690.1-p1	0	0.744025	0.746844
PVP01_0010700.1-p1	0	0.293043	0.292409
PVP01_0010710.1-p1	0	0.256263	0.253772
PVP01_0010720.1-p1	0	0.370884	0.373017
PVP01_0010730.1-p1	0	0.474358	0.476489
PVP01_0010740.1-p1	0	0.494582	0.49842
PVP01_0010750.1-p1	0	0.142469	0.14239
PVP01_0010760.1-p1	0	0.0630121	0.0617458
PVP01_0010770.1-p1	0	0.280817	0.281201
PVP01_0010780.1-p1	0	0.209605	0.208604
PVP01_0010790.1-p1	0	0.0876068	0.0848312
PVP01_0010800.1-p1	0	0.12578	0.123485
PVP01_0010810.1-p1	0	0.306062	0.306013
PVP01_0010820.1-p1	0	0.216104	0.217208
PVP01_0010830.1-p1	0	0.12667	0.122649
PVP01_0010840.1-p1	0	0.407183	0.408107
PVP01_0010850.1-p1	0	0.316139	0.315011
PVP01_0010860.1-p1	0	0.242619	0.24172
PVP01_0010870.1-p1	0	0.250517	0.246351
PVP01_0010880.1-p1	0	0.592292	0.594957
PVP01_0010890.1-p1	0	0.220398	0.217961
PVP01_0010900.1-p1	0	0.660305	0.660943
PVP01_0010910.1-p1	0	0.632443	0.637644
PVP01_0010920.1-p1	0	0.333956	0.335071
PVP01_0010930.1-p1	0	0.404421	0.406934
PVP01_0010940.1-p1	0	0.4959	0.498238
PVP01_0010950.1-p1	0	0.0951864	0.0935918
PVP01_0010960.1-p1	0	0.372286	0.373115
PVP01_0010970.1-p1	0	0.751777	0.752316
PVP01_0010980.1-p1	0	0.695367	0.696597
PVP01_0010990.1-p1	0	0.672705	0.675538
PVP01_0011000.1-p1	0	0.390019	0.392216
PVP01_0011010.1-p1	0	0.202867	0.200573
PVP01_0011020.1-p1	0	0.626829	0.631518
PVP01_0011030.1-p1	0	0.275297	0.273436
PVP01_0011040.1-p1	0	0.241287	0.238726
PVP01_0011050.1-p1	0	0.59615	0.59599
PVP01_0011060.1-p1	0	0.160235	0.156338
PVP01_0011070.1-p1	0	0.209794	0.20811
PVP01_0011080.1-p1	0	0.252696	0.249664
PVP01_0011090.1-p1	0	0.253874	0.249854
PVP01_0011100.1-p1	0	0.0726772	0.0727539
PVP01_0011110.1-p1	0	0.188032	0.189259
PVP01_0011120.1-p1	0	0.402408	0.405312
PVP01_0011130.1-p1	0	0.237193	0.236208
PVP01_0011140.1-p1	0	0.388482	0.387812
PVP01_0011150.1-p1	0	0.254609	0.254051
PVP01_0011160.1-p1	0	0.301887	0.301289
PVP01_0100100.1-p1	0	0.13735	0.133255
PVP01_0100200.1-p1	0	0.728802	0.731695
PVP01_0100300.1-p1	0	0.416995	0.411664
PVP01_0100500.1-p1	0	0.190597	0.18939
PVP01_0100600.1-p1	0	0.193016	0.190726
PVP01_0100700.1-p1	0	0.434437	0.434197
PVP01_0100800.1-p1	0	0.288285	0.288917
PVP01_0100900.1-p1	0	0.183926	0.183972
PVP01_0101000.1-p1	0	0.215854	0.213407
PVP01_0101100.1-p1	0	0.310479	0.308557
PVP01_0101200.1-p1	0	0.390609	0.390213
PVP01_0101300.1-p1	0	0.328707	0.329704
PVP01_0101400.1-p1	0	0.587976	0.588737
PVP01_0101500.1-p1	0	0.493118	0.492813
PVP01_0101600.1-p1	0	0.558753	0.557389
PVP01_0101700.1-p1	0	0.314629	0.314381
PVP01_0101800.1-p1	0	0.596825	0.597654
PVP01_0101900.1-p1	0	0.483286	0.487457
PVP01_0102000.1-p1	0	0.200071	0.19903
PVP01_0102300.1-p1	1	0.751128	0.757199
PVP01_0102400.1-p1	0	0.510682	0.509312
PVP01_0102600.1-p1	0	0.200758	0.200576
PVP01_0102700.1-p1	0	0.290083	0.290475
PVP01_0102800.1-p1	0	0.856255	0.858853
PVP01_0103100.1-p1	0	0.294296	0.292824
PVP01_0103200.1-p1	0	0.900703	0.902335
PVP01_0103300.1-p1	0	0.297496	0.297338
PVP01_0103400.1-p1	0	0.877022	0.878337
PVP01_0103500.1-p1	0	0.416457	0.418838
PVP01_0103600.1-p1	0	0.509659	0.510291
PVP01_0103700.1-p1	0	0.90636	0.908301
PVP01_0103800.1-p1	0	0.310598	0.306225
PVP01_0103900.1-p1	0	0.412053	0.413335
PVP01_0104000.1-p1	0	0.926714	0.927752
PVP01_0104100.1-p1	0	0.938365	0.939724
PVP01_0104200.1-p1	0	0.94428	0.944988
PVP01_0104300.1-p1	0	0.913994	0.916966
PVP01_0104400.1-p1	0	0.875858	0.877199
PVP01_0104500.1-p1	0	0.953378	0.955517
PVP01_0104600.1-p1	0	0.743513	0.746414
PVP01_0104700.1-p1	0	0.6986	0.699793
PVP01_0104800.1-p1	0	0.950654	0.951863
PVP01_0104900.1-p1	0	0.730203	0.733546
PVP01_0105000.1-p1	0	0.896176	0.895687
PVP01_0105100.1-p1	0	0.203266	0.200558
PVP01_0105200.1-p1	0	0.90428	0.9053
PVP01_0105300.1-p1	0	0.83273	0.833163
PVP01_0105400.1-p1	0	0.755205	0.759143
PVP01_0105500.1-p1	0	0.913464	0.915056
PVP01_0105600.1-p1	0	0.753256	0.752944
PVP01_0105700.1-p1	0	0.940388	0.942366
PVP01_0105800.1-p1	0	0.697502	0.699323
PVP01_0105900.1-p1	0	0.158282	0.156237
PVP01_0106000.1-p1	0	0.546912	0.549987
PVP01_0106100.1-p1	0	0.309201	0.308058
PVP01_0106200.1-p1	1	0.943017	0.942894
PVP01_0106300.1-p1	1	0.978353	0.978355
PVP01_0106400.1-p1	0	0.481528	0.485502
PVP01_0106500.1-p1	0	0.533121	0.531827
PVP01_0106600.1-p1	0	0.308615	0.310167
PVP01_0106700.1-p1	0	0.887945	0.890572
PVP01_0106800.1-p1	0	0.501717	0.502872
PVP01_0106900.1-p1	0	0.611535	0.611263
PVP01_0107400.1-p1	0	0.947832	0.948999
PVP01_0107500.1-p1	0	0.902023	0.901672
PVP01_0107600.1-p1	0	0.504294	0.503179
PVP01_0107700.1-p1	0	0.752784	0.754397
PVP01_0107800.1-p1	0	0.53477	0.535027
PVP01_0107900.1-p1	0	0.917962	0.919892
PVP01_0108000.1-p1	0	0.843151	0.845668
PVP01_0108100.1-p1	0	0.13184	0.128745
PVP01_0108200.1-p1	0	0.761183	0.761264
PVP01_0108300.1-p1	0	0.260438	0.259896
PVP01_0108400.1-p1	0	0.121746	0.120127
PVP01_0108500.1-p1	0	0.820356	0.822477
PVP01_0108600.1-p1	0	0.101228	0.0976429
PVP01_0108700.1-p1	0	0.787866	0.785455
PVP01_0108800.1-p1	0	0.771434	0.774297
PVP01_0108900.1-p1	0	0.258159	0.25618
PVP01_0109000.1-p1	0	0.25279	0.252996
PVP01_0109100.1-p1	0	0.801945	0.802383
PVP01_0109200.1-p1	0	0.319738	0.319912
PVP01_0109300.1-p1	0	0.352102	0.349673
PVP01_0109400.1-p1	0	0.83807	0.840848
PVP01_0109500.1-p1	0	0.361282	0.360181
PVP01_0109600.1-p1	0	0.950798	0.952165
PVP01_0109700.1-p1	0	0.857804	0.858601
PVP01_0109800.1-p1	0	0.406107	0.405483
PVP01_0109900.1-p1	0	0.80303	0.803892
PVP01_0110000.1-p1	0	0.836913	0.839494
PVP01_0110100.1-p1	0	0.366281	0.3651
PVP01_0110200.1-p1	0	0.282593	0.28449
PVP01_0110300.1-p1	0	0.935027	0.936729
PVP01_0110400.1-p1	0	0.865043	0.866471
PVP01_0110500.1-p1	0	0.626184	0.630153
PVP01_0110600.1-p1	0	0.972954	0.973553
PVP01_0110700.1-p1	0	0.218658	0.215755
PVP01_0110800.1-p1	0	0.651264	0.651828
PVP01_0110900.1-p1	0	0.327356	0.328172
PVP01_0111000.1-p1	0	0.236435	0.235126
PVP01_0111100.1-p1	0	0.501675	0.501363
PVP01_0111200.1-p1	0	0.703152	0.703345
PVP01_0111300.1-p1	0	0.259152	0.257115
PVP01_0111400.1-p1	0	0.826565	0.828255
PVP01_0111500.1-p1	0	0.33049	0.330016
PVP01_0111600.1-p1	0	0.760404	0.763104
PVP01_0111700.1-p1	0	0.387358	0.389657
PVP01_0111800.1-p1	0	0.792184	0.791249
PVP01_0111900.1-p1	0	0.643253	0.642963
PVP01_0111950.1-p1	0	0.0704859	0.0693247
PVP01_0112000.1-p1	0	0.352391	0.349036
PVP01_0112100.1-p1	0	0.277231	0.274439
PVP01_0112200.1-p1	0	0.701072	0.701753
PVP01_0112300.1-p1	0	0.824115	0.827768
PVP01_0112400.1-p1	0	0.808978	0.810443
PVP01_0112500.1-p1	0	0.340639	0.333789
PVP01_0112600.1-p1	0	0.85589	0.855852
PVP01_0112700.1-p1	0	0.799989	0.804053
PVP01_0112800.1-p1	0	0.972068	0.974359
PVP01_0112900.1-p1	0	0.381163	0.379065
PVP01_0113000.1-p1	0	0.112392	0.110506
PVP01_0113100.1-p1	0	0.199571	0.196183
PVP01_0113200.1-p1	0	0.316785	0.314165
PVP01_0113300.1-p1	0	0.806086	0.809197
PVP01_0113400.1-p1	0	0.282584	0.280572
PVP01_0113500.1-p1	0	0.621093	0.622027
PVP01_0113600.1-p1	0	0.758102	0.761777
PVP01_0113700.1-p1	0	0.669737	0.673078
PVP01_0113800.1-p1	0	0.914372	0.917157
PVP01_0113900.1-p1	0	0.690579	0.692197
PVP01_0114000.1-p1	0	0.841933	0.846116
PVP01_0114100.1-p1	0	0.143136	0.139643
PVP01_0114200.1-p1	0	0.952209	0.954
PVP01_0114300.1-p1	0	0.720557	0.723071
PVP01_0114400.1-p1	0	0.688538	0.692638
PVP01_0114500.1-p1	0	0.724712	0.726469
PVP01_0114600.1-p1	0	0.587926	0.589598
PVP01_0114700.1-p1	0	0.313198	0.314027
PVP01_0114800.1-p1	0	0.875069	0.877009
PVP01_0114900.1-p1	0	0.390388	0.391189
PVP01_0115000.1-p1	0	0.803677	0.80673
PVP01_0115100.1-p1	0	0.178823	0.174201
PVP01_0115200.1-p1	0	0.720974	0.721993
PVP01_0115300.1-p1	0	0.279483	0.279719
PVP01_0115400.1-p1	0	0.740287	0.742472
PVP01_0115500.1-p1	0	0.200049	0.197931
PVP01_0115600.1-p1	0	0.623664	0.626184
PVP01_0115700.1-p1	0	0.570457	0.572644
PVP01_0115800.1-p1	0	0.886555	0.888195
PVP01_0115900.1-p1	0	0.82266	0.82572
PVP01_0116000.1-p1	0	0.933944	0.935257
PVP01_0116100.1-p1	0	0.723745	0.726255
PVP01_0116200.1-p1	0	0.917813	0.918641
PVP01_0116300.1-p1	0	0.769777	0.771194
PVP01_0116400.1-p1	0	0.253276	0.24931
PVP01_0116500.1-p1	0	0.387747	0.385819
PVP01_0116600.1-p1	0	0.95496	0.95644
PVP01_0116700.1-p1	0	0.891079	0.892646
PVP01_0116800.1-p1	0	0.873054	0.874662
PVP01_0116900.1-p1	0	0.300336	0.295886
PVP01_0117000.1-p1	0	0.764935	0.767831
PVP01_0117100.1-p1	0	0.874066	0.877106
PVP01_0117200.1-p1	0	0.754223	0.756646
PVP01_0117300.1-p1	0	0.164499	0.160715
PVP01_0117400.1-p1	0	0.714469	0.715435
PVP01_0117500.1-p1	0	0.397762	0.393929
PVP01_0117600.1-p1	0	0.918607	0.919423
PVP01_0117700.1-p1	0	0.751654	0.75222
PVP01_0117800.1-p1	0	0.813898	0.813837
PVP01_0117900.1-p1	0	0.754065	0.753742
PVP01_0118000.1-p1	0	0.342258	0.339269
PVP01_0118100.1-p1	0	0.939203	0.940114
PVP01_0118200.1-p1	0	0.878843	0.883187
PVP01_0118300.1-p1	0	0.932686	0.933161
PVP01_0118400.1-p1	0	0.787785	0.790886
PVP01_0118500.1-p1	0	0.956023	0.956674
PVP01_0118600.1-p1	0	0.199381	0.198915
PVP01_0118700.1-p1	0	0.573254	0.569411
PVP01_0118800.1-p1	0	0.778311	0.779485
PVP01_0118900.1-p1	1	0.867756	0.869279
PVP01_0119200.1-p1	0	0.854596	0.860636
PVP01_0119300.1-p1	0	0.178008	0.176616
PVP01_0119400.1-p1	0	0.556712	0.557223
PVP01_0119500.1-p1	0	0.756933	0.760052
PVP01_0119600.1-p1	0	0.407883	0.409368
PVP01_0119800.1-p1	0	0.63504	0.635987
PVP01_0119900.1-p1	0	0.370839	0.371083
PVP01_0120100.1-p1	0	0.4467	0.444418
PVP01_0120200.1-p1	0	0.41188	0.413718
PVP01_0120400.1-p1	0	0.801321	0.80146
PVP01_0120500.1-p1	0	0.413191	0.413564
PVP01_0120700.1-p1	0	0.149151	0.14878
PVP01_0120800.1-p1	0	0.259401	0.260273
PVP01_0120900.1-p1	0	0.341267	0.337811
PVP01_0121000.1-p1	0	0.479135	0.478334
PVP01_0121100.1-p1	0	0.224041	0.221797
PVP01_0121400.1-p1	0	0.123572	0.121193
PVP01_0121500.1-p1	0	0.342993	0.340769
PVP01_0121800.1-p1	0	0.254591	0.251151
PVP01_0122000.1-p1	0	0.159145	0.158633
PVP01_0122100.1-p1	0	0.718341	0.723913
PVP01_0122200.1-p1	0	0.46849	0.470702
PVP01_0200100.1-p1	0	0.416723	0.415314
PVP01_0200200.1-p1	0	0.622738	0.626672
PVP01_0200300.1-p1	0	0.737824	0.738107
PVP01_0200400.1-p1	0	0.261284	0.259561
PVP01_0200500.1-p1	0	0.246458	0.244161
PVP01_0200600.1-p1	0	0.140023	0.139936
PVP01_0200900.1-p1	0	0.319122	0.317504
PVP01_0201000.1-p1	0	0.440173	0.438884
PVP01_0201100.1-p1	0	0.270381	0.267983
PVP01_0201200.1-p1	0	0.462648	0.462136
PVP01_0201400.1-p1	0	0.271936	0.271292
PVP01_0201500.1-p1	0	0.588709	0.588655
PVP01_0201600.1-p1	0	0.611547	0.612238
PVP01_0201700.1-p1	0	0.470492	0.469343
PVP01_0201800.1-p1	0	0.404845	0.404076
PVP01_0201900.1-p1	0	0.235073	0.235144
PVP01_0202000.1-p1	0	0.820566	0.821246
PVP01_0202100.1-p1	0	0.664123	0.667632
PVP01_0202200.1-p1	1	0.691567	0.693346
PVP01_0202300.1-p1	0	0.910788	0.912826
PVP01_0202400.1-p1	0	0.4057	0.40811
PVP01_0202500.1-p1	0	0.454724	0.4537
PVP01_0202600.1-p1	0	0.813624	0.816776
PVP01_0203000.1-p1	0	0.762915	0.764285
PVP01_0203100.1-p1	0	0.515332	0.515948
PVP01_0203200.1-p1	0	0.378731	0.376819
PVP01_0203300.1-p1	0	0.178836	0.176591
PVP01_0203400.1-p1	0	0.772602	0.773404
PVP01_0203500.1-p1	0	0.299754	0.301207
PVP01_0203600.1-p1	0	0.294039	0.293267
PVP01_0203700.1-p1	0	0.360103	0.356281
PVP01_0203800.1-p1	0	0.731787	0.732125
PVP01_0203900.1-p1	0	0.738844	0.740502
PVP01_0204000.1-p1	0	0.112325	0.110812
PVP01_0204100.1-p1	0	0.962002	0.963956
PVP01_0204200.1-p1	0	0.369251	0.366286
PVP01_0204300.1-p1	0	0.312563	0.308773
PVP01_0204400.1-p1	0	0.489812	0.485477
PVP01_0204500.1-p1	0	0.882997	0.885568
PVP01_0204600.1-p1	0	0.89776	0.898952
PVP01_0204700.1-p1	0	0.640602	0.639527
PVP01_0204800.1-p1	0	0.323114	0.321415
PVP01_0204900.1-p1	0	0.77412	0.778882
PVP01_0205000.1-p1	0	0.635127	0.640833
PVP01_0205100.1-p1	0	0.0792834	0.0772564
PVP01_0205200.1-p1	0	0.469753	0.468907
PVP01_0205300.1-p1	0	0.535767	0.536505
PVP01_0205400.1-p1	0	0.196525	0.19614
PVP01_0205500.1-p1	1	0.732841	0.733332
PVP01_0205600.1-p1	0	0.268528	0.264194
PVP01_0205700.1-p1	0	0.268425	0.266986
PVP01_0205800.1-p1	0	0.28755	0.284358
PVP01_0205900.1-p1	0	0.288046	0.288688
PVP01_0206000.1-p1	0	0.874288	0.878248
PVP01_0206100.1-p1	0	0.61733	0.621663
PVP01_0206200.1-p1	0	0.288685	0.287823
PVP01_0206300.1-p1	0	0.927741	0.931134
PVP01_0206400.1-p1	0	0.31981	0.317458
PVP01_0206500.1-p1	0	0.736785	0.738969
PVP01_0206600.1-p1	0	0.233823	0.232599
PVP01_0206700.1-p1	0	0.970599	0.971583
PVP01_0206800.1-p1	0	0.709384	0.712477
PVP01_0206900.1-p1	0	0.433029	0.433864
PVP01_0207000.1-p1	0	0.178969	0.180501
PVP01_0207100.1-p1	0	0.839011	0.8402
PVP01_0207200.1-p1	0	0.680796	0.684159
PVP01_0207300.1-p1	0	0.879129	0.880471
PVP01_0207400.1-p1	0	0.908401	0.9109
PVP01_0207500.1-p1	0	0.0950108	0.0948319
PVP01_0207600.1-p1	0	0.429004	0.427037
PVP01_0207700.1-p1	0	0.446086	0.441889
PVP01_0207800.1-p1	0	0.246663	0.244712
PVP01_0207900.1-p1	0	0.544008	0.551039
PVP01_0208000.1-p1	0	0.175629	0.172941
PVP01_0208100.1-p1	0	0.907353	0.907735
PVP01_0208200.1-p1	0	0.635089	0.635645
PVP01_0208300.1-p1	0	0.904781	0.905676
PVP01_0208400.1-p1	0	0.552852	0.552032
PVP01_0208500.1-p1	0	0.773424	0.777439
PVP01_0208600.1-p1	0	0.225003	0.223055
PVP01_0208700.1-p1	0	0.215932	0.212738
PVP01_0208800.1-p1	0	0.553352	0.554766
PVP01_0208900.1-p1	0	0.342363	0.339029
PVP01_0209000.1-p1	0	0.643695	0.64434
PVP01_0209100.1-p1	0	0.934497	0.93634
PVP01_0209200.1-p1	0	0.905512	0.907051
PVP01_0209300.1-p1	0	0.256057	0.254526
PVP01_0209400.1-p1	0	0.473006	0.472087
PVP01_0209500.1-p1	0	0.279968	0.278322
PVP01_0209600.1-p1	0	0.361492	0.361903
PVP01_0209700.1-p1	0	0.230555	0.228525
PVP01_0209900.1-p1	0	0.565281	0.564718
PVP01_0210000.1-p1	0	0.588325	0.586724
PVP01_0210100.1-p1	0	0.734489	0.738689
PVP01_0210200.1-p1	0	0.12488	0.122018
PVP01_0210300.1-p1	0	0.514119	0.51821
PVP01_0210400.1-p1	0	0.957319	0.957565
PVP01_0210500.1-p1	1	0.565633	0.56647
PVP01_0210600.1-p1	0	0.560569	0.560396
PVP01_0210700.1-p1	0	0.451288	0.451804
PVP01_0210800.1-p1	0	0.533817	0.535701
PVP01_0210900.1-p1	0	0.346455	0.341854
PVP01_0211000.1-p1	0	0.496511	0.496862
PVP01_0211100.1-p1	0	0.863941	0.86628
PVP01_0211200.1-p1	0	0.882959	0.885936
PVP01_0211300.1-p1	0	0.873216	0.874388
PVP01_0211400.1-p1	0	0.741793	0.745981
PVP01_0211500.1-p1	0	0.358404	0.357434
PVP01_0211600.1-p1	0	0.915753	0.91814
PVP01_0211700.1-p1	0	0.463709	0.461038
PVP01_0211800.1-p1	0	0.463364	0.45827
PVP01_0211900.1-p1	0	0.569305	0.570566
PVP01_0212000.1-p1	0	0.908856	0.911207
PVP01_0212100.1-p1	0	0.942686	0.943231
PVP01_0212200.1-p1	0	0.966039	0.965914
PVP01_0212300.1-p1	0	0.801066	0.803619
PVP01_0212400.1-p1	0	0.195764	0.197302
PVP01_0212500.1-p1	0	0.159159	0.157496
PVP01_0212600.1-p1	0	0.496711	0.495181
PVP01_0212700.1-p1	0	0.761464	0.761553
PVP01_0212800.1-p1	0	0.805069	0.806371
PVP01_0212900.1-p1	0	0.38616	0.383827
PVP01_0213000.1-p1	0	0.781044	0.782501
PVP01_0213100.1-p1	0	0.465785	0.465838
PVP01_0213200.1-p1	0	0.66092	0.665392
PVP01_0213300.1-p1	0	0.647059	0.649007
PVP01_0213400.1-p1	0	0.82606	0.829357
PVP01_0213500.1-p1	0	0.820668	0.825611
PVP01_0213600.1-p1	0	0.904081	0.906922
PVP01_0213700.1-p1	0	0.525295	0.523066
PVP01_0213800.1-p1	0	0.950244	0.950858
PVP01_0213900.1-p1	0	0.640707	0.63943
PVP01_0214000.1-p1	0	0.267857	0.266957
PVP01_0214100.1-p1	0	0.0543199	0.0537885
PVP01_0214200.1-p1	0	0.205139	0.201611
PVP01_0214300.1-p1	0	0.902846	0.903544
PVP01_0214400.1-p1	0	0.677488	0.674946
PVP01_0214500.1-p1	0	0.398907	0.397436
PVP01_0214600.1-p1	0	0.735405	0.734491
PVP01_0214700.1-p1	0	0.229518	0.22866
PVP01_0214800.1-p1	0	0.980448	0.981475
PVP01_0214900.1-p1	0	0.323856	0.325153
PVP01_0215000.1-p1	0	0.814848	0.814565
PVP01_0215100.1-p1	0	0.710712	0.70893
PVP01_0215200.1-p1	0	0.746403	0.746796
PVP01_0215300.1-p1	0	0.172896	0.169993
PVP01_0215400.1-p1	0	0.428664	0.427335
PVP01_0215500.1-p1	0	0.188358	0.186194
PVP01_0215600.1-p1	1	0.999973	0.999971
PVP01_0215700.1-p1	0	0.112829	0.11217
PVP01_0215800.1-p1	0	0.700245	0.699717
PVP01_0215900.1-p1	0	0.748102	0.750926
PVP01_0216000.1-p1	0	0.95018	0.951925
PVP01_0216100.1-p1	0	0.293906	0.294883
PVP01_0216200.1-p1	0	0.915126	0.916696
PVP01_0216500.1-p1	0	0.212372	0.210436
PVP01_0216600.1-p1	0	0.31013	0.309182
PVP01_0216700.1-p1	0	0.53706	0.535794
PVP01_0216800.1-p1	0	0.794767	0.797136
PVP01_0216900.1-p1	0	0.770401	0.771373
PVP01_0217000.1-p1	0	0.560673	0.559954
PVP01_0217100.1-p1	0	0.317164	0.317244
PVP01_0217200.1-p1	0	0.542993	0.545934
PVP01_0217300.1-p1	0	0.534096	0.534599
PVP01_0217400.1-p1	0	0.747741	0.747959
PVP01_0217500.1-p1	0	0.525525	0.525515
PVP01_0217600.1-p1	0	0.242313	0.240013
PVP01_0217700.1-p1	0	0.363458	0.359513
PVP01_0217800.1-p1	0	0.329304	0.327098
PVP01_0217900.1-p1	0	0.274768	0.270712
PVP01_0218000.1-p1	0	0.586659	0.582823
PVP01_0218100.1-p1	0	0.34703	0.342775
PVP01_0218200.1-p1	0	0.373092	0.371683
PVP01_0218300.1-p1	0	0.482156	0.480711
PVP01_0218400.1-p1	0	0.60315	0.605816
PVP01_0218600.1-p1	0	0.315058	0.31408
PVP01_0218700.1-p1	0	0.155667	0.156027
PVP01_0218800.1-p1	0	0.134836	0.134315
PVP01_0218900.1-p1	0	0.16393	0.164436
PVP01_0219000.1-p1	0	0.105343	0.104935
PVP01_0219100.1-p1	0	0.225293	0.223078
PVP01_0219200.1-p1	0	0.14976	0.146853
PVP01_0219300.1-p1	0	0.185869	0.18684
PVP01_0219400.1-p1	0	0.423958	0.421197
PVP01_0219500.1-p1	0	0.286951	0.283922
PVP01_0219600.1-p1	0	0.194411	0.191514
PVP01_0219700.1-p1	0	0.250769	0.250594
PVP01_0219800.1-p1	0	0.268865	0.267019
PVP01_0219900.1-p1	0	0.112524	0.110291
PVP01_0220000.1-p1	0	0.626642	0.62832
PVP01_0220100.1-p1	0	0.527383	0.527524
PVP01_0220200.1-p1	0	0.3053	0.304689
PVP01_0220300.1-p1	0	0.169285	0.169439
PVP01_0220500.1-p1	0	0.144169	0.142343
PVP01_0220600.1-p1	0	0.341263	0.337836
PVP01_0220700.1-p1	0	0.335923	0.335525
PVP01_0220800.1-p1	0	0.291692	0.288599
PVP01_0220900.1-p1	0	0.535349	0.533784
PVP01_0221000.1-p1	0	0.218205	0.216303
PVP01_0221100.1-p1	0	0.355525	0.355466
PVP01_0221300.1-p1	0	0.337527	0.336384
PVP01_0221600.1-p1	0	0.285028	0.28461
PVP01_0300100.1-p1	0	0.118366	0.116444
PVP01_0300200.1-p1	0	0.24653	0.248054
PVP01_0300300.1-p1	0	0.684882	0.687088
PVP01_0300400.1-p1	0	0.397036	0.39404
PVP01_0300500.1-p1	0	0.376318	0.378564
PVP01_0300600.1-p1	0	0.355892	0.355502
PVP01_0300700.1-p1	0	0.310359	0.309045
PVP01_0300800.1-p1	0	0.428412	0.42848
PVP01_0300900.1-p1	0	0.20017	0.200565
PVP01_0301000.1-p1	0	0.201252	0.19869
PVP01_0301100.1-p1	0	0.294199	0.291284
PVP01_0301300.1-p1	0	0.598142	0.598456
PVP01_0301400.1-p1	0	0.642977	0.646451
PVP01_0301500.1-p1	0	0.22767	0.229192
PVP01_0301600.1-p1	0	0.208484	0.20864
PVP01_0301700.1-p1	0	0.154787	0.152499
PVP01_0301800.1-p1	0	0.263545	0.264361
PVP01_0301900.1-p1	0	0.175061	0.174453
PVP01_0302100.1-p1	0	0.196431	0.196377
PVP01_0302300.1-p1	0	0.49115	0.490871
PVP01_0302400.1-p1	0	0.545489	0.543051
PVP01_0302500.1-p1	0	0.313712	0.313539
PVP01_0302600.1-p1	0	0.881231	0.882771
PVP01_0302700.1-p1	0	0.229094	0.226586
PVP01_0302800.1-p1	0	0.708978	0.714177
PVP01_0302900.1-p1	0	0.82838	0.829564
PVP01_0303000.1-p1	0	0.680389	0.680929
PVP01_0303100.1-p1	0	0.775605	0.778102
PVP01_0303200.1-p1	0	0.88107	0.882728
PVP01_0303300.1-p1	0	0.241167	0.23837
PVP01_0303400.1-p1	0	0.956826	0.957712
PVP01_0303500.1-p1	0	0.307602	0.311451
PVP01_0303600.1-p1	0	0.855723	0.857147
PVP01_0303700.1-p1	0	0.40358	0.400665
PVP01_0303800.1-p1	0	0.583801	0.587531
PVP01_0304000.1-p1	0	0.935405	0.936916
PVP01_0304100.1-p1	0	0.751689	0.754787
PVP01_0304200.1-p1	0	0.794537	0.799395
PVP01_0304300.1-p1	1	0.579494	0.578955
PVP01_0304400.1-p1	0	0.354207	0.352032
PVP01_0304500.1-p1	0	0.920687	0.922519
PVP01_0304600.1-p1	0	0.403038	0.398992
PVP01_0304700.1-p1	0	0.970868	0.97196
PVP01_0304800.1-p1	0	0.895455	0.897511
PVP01_0304900.1-p1	0	0.109206	0.106412
PVP01_0305000.1-p1	0	0.135795	0.133285
PVP01_0305100.1-p1	0	0.923859	0.926861
PVP01_0305200.1-p1	0	0.184891	0.183871
PVP01_0305300.1-p1	0	0.97388	0.974971
PVP01_0305400.1-p1	0	0.415446	0.409747
PVP01_0305500.1-p1	0	0.45266	0.450967
PVP01_0305600.1-p1	0	0.611403	0.616848
PVP01_0305700.1-p1	0	0.231162	0.225705
PVP01_0305800.1-p1	0	0.879325	0.879776
PVP01_0305900.1-p1	0	0.112492	0.111909
PVP01_0306000.1-p1	0	0.632662	0.631234
PVP01_0306100.1-p1	0	0.182183	0.179918
PVP01_0306200.1-p1	0	0.883776	0.884279
PVP01_0306300.1-p1	0	0.470419	0.467037
PVP01_0306400.1-p1	0	0.300475	0.297227
PVP01_0306500.1-p1	0	0.231861	0.229804
PVP01_0306600.1-p1	0	0.53701	0.530974
PVP01_0306700.1-p1	0	0.125337	0.124613
PVP01_0306800.1-p1	0	0.139403	0.136813
PVP01_0306900.1-p1	0	0.945038	0.947019
PVP01_0307000.1-p1	0	0.906155	0.906849
PVP01_0307100.1-p1	0	0.929333	0.930397
PVP01_0307200.1-p1	0	0.721781	0.720933
PVP01_0307300.1-p1	0	0.18026	0.178685
PVP01_0307400.1-p1	1	0.957849	0.958537
PVP01_0307500.1-p1	0	0.795534	0.796529
PVP01_0307600.1-p1	0	0.668738	0.669125
PVP01_0307700.1-p1	0	0.532508	0.530929
PVP01_0307800.1-p1	0	0.778237	0.779491
PVP01_0307900.1-p1	0	0.648493	0.650788
PVP01_0308000.1-p1	0	0.931666	0.933923
PVP01_0308100.1-p1	0	0.631129	0.634232
PVP01_0308200.1-p1	0	0.496096	0.493553
PVP01_0308300.1-p1	0	0.836003	0.837536
PVP01_0308400.1-p1	0	0.742182	0.740927
PVP01_0308500.1-p1	0	0.333424	0.327243
PVP01_0308600.1-p1	0	0.809905	0.812143
PVP01_0308700.1-p1	0	0.759252	0.761328
PVP01_0308800.1-p1	0	0.42493	0.423716
PVP01_0308900.1-p1	0	0.853752	0.855563
PVP01_0309000.1-p1	0	0.185581	0.183977
PVP01_0309100.1-p1	0	0.575867	0.571749
PVP01_0309200.1-p1	0	0.385546	0.382917
PVP01_0309300.1-p1	0	0.923098	0.924614
PVP01_0309600.1-p1	0	0.92552	0.927793
PVP01_0309700.1-p1	0	0.300098	0.296365
PVP01_0309800.1-p1	0	0.108836	0.107552
PVP01_0309900.1-p1	0	0.294843	0.294094
PVP01_0310000.1-p1	0	0.71857	0.720308
PVP01_0310100.1-p1	0	0.926633	0.92993
PVP01_0310200.1-p1	0	0.750223	0.749171
PVP01_0310300.1-p1	0	0.880478	0.883996
PVP01_0310400.1-p1	0	0.264037	0.265087
PVP01_0310500.1-p1	0	0.710892	0.713835
PVP01_0310600.1-p1	0	0.705128	0.705758
PVP01_0310700.1-p1	0	0.738873	0.738611
PVP01_0311000.1-p1	0	0.593618	0.594809
PVP01_0311100.1-p1	0	0.910962	0.91327
PVP01_0311200.1-p1	0	0.871759	0.872627
PVP01_0311300.1-p1	0	0.861333	0.863542
PVP01_0311400.1-p1	0	0.875525	0.878879
PVP01_0311500.1-p1	0	0.242632	0.240148
PVP01_0311600.1-p1	0	0.490278	0.493743
PVP01_0311700.1-p1	0	0.280053	0.275835
PVP01_0311800.1-p1	0	0.892096	0.893721
PVP01_0311900.1-p1	0	0.814827	0.815021
PVP01_0312000.1-p1	0	0.814294	0.814584
PVP01_0312100.1-p1	0	0.810764	0.812232
PVP01_0312200.1-p1	0	0.533084	0.534442
PVP01_0312300.1-p1	0	0.369821	0.369371
PVP01_0312400.1-p1	0	0.499497	0.498318
PVP01_0312500.1-p1	0	0.726509	0.730737
PVP01_0312600.1-p1	0	0.315645	0.312152
PVP01_0312700.1-p1	0	0.297708	0.296251
PVP01_0312800.1-p1	0	0.359486	0.357758
PVP01_0312900.1-p1	0	0.746129	0.74952
PVP01_0313000.1-p1	0	0.591759	0.593699
PVP01_0313100.1-p1	0	0.421736	0.418044
PVP01_0313200.1-p1	0	0.749381	0.752154
PVP01_0313300.1-p1	0	0.430504	0.426962
PVP01_0313400.1-p1	0	0.756902	0.757008
PVP01_0313500.1-p1	0	0.788765	0.790651
PVP01_0313600.1-p1	0	0.8225	0.824255
PVP01_0313700.1-p1	0	0.337141	0.334255
PVP01_0313800.1-p1	0	0.917322	0.917823
PVP01_0313900.1-p1	0	0.963313	0.965841
PVP01_0314000.1-p1	0	0.831435	0.831625
PVP01_0314100.1-p1	0	0.101087	0.100302
PVP01_0314200.1-p1	0	0.340882	0.335394
PVP01_0314300.1-p1	0	0.763499	0.768582
PVP01_0314400.1-p1	0	0.607083	0.609605
PVP01_0314500.1-p1	0	0.232588	0.229545
PVP01_0314600.1-p1	0	0.196912	0.193849
PVP01_0314700.1-p1	0	0.472001	0.472015
PVP01_0314800.1-p1	0	0.117746	0.116482
PVP01_0314900.1-p1	0	0.135696	0.133041
PVP01_0315000.1-p1	0	0.868007	0.86852
PVP01_0315100.1-p1	0	0.862323	0.866325
PVP01_0315200.1-p1	0	0.566894	0.565459
PVP01_0315300.1-p1	0	0.118158	0.115135
PVP01_0315400.1-p1	0	0.0664374	0.0642861
PVP01_0315500.1-p1	0	0.473745	0.475525
PVP01_0315600.1-p1	0	0.920774	0.923529
PVP01_0315700.1-p1	0	0.362511	0.361045
PVP01_0315800.1-p1	0	0.459672	0.458427
PVP01_0315900.1-p1	0	0.124875	0.123674
PVP01_0316000.1-p1	0	0.226521	0.226259
PVP01_0316100.1-p1	0	0.609711	0.611429
PVP01_0316200.1-p1	0	0.115259	0.11347
PVP01_0316300.1-p1	0	0.132098	0.129425
PVP01_0316400.1-p1	0	0.939301	0.941281
PVP01_0316500.1-p1	0	0.296439	0.292345
PVP01_0316600.1-p1	0	0.357304	0.35618
PVP01_0316700.1-p1	0	0.929298	0.931076
PVP01_0316800.1-p1	0	0.514091	0.515303
PVP01_0316900.1-p1	0	0.74858	0.752741
PVP01_0317000.1-p1	0	0.677917	0.677317
PVP01_0317100.1-p1	0	0.180258	0.17886
PVP01_0317200.1-p1	0	0.697465	0.701945
PVP01_0317300.1-p1	0	0.149595	0.148835
PVP01_0317400.1-p1	0	0.551366	0.552551
PVP01_0317500.1-p1	0	0.681295	0.68361
PVP01_0317600.1-p1	0	0.174196	0.172096
PVP01_0317700.1-p1	0	0.498914	0.501884
PVP01_0317800.1-p1	0	0.476668	0.472105
PVP01_0317900.1-p1	1	0.93165	0.935709
PVP01_0318000.1-p1	0	0.933938	0.935175
PVP01_0318100.1-p1	0	0.259024	0.252711
PVP01_0318200.1-p1	0	0.709369	0.70874
PVP01_0318300.1-p1	0	0.678789	0.680701
PVP01_0318400.1-p1	0	0.161849	0.160585
PVP01_0318500.1-p1	0	0.776023	0.780794
PVP01_0318600.1-p1	0	0.468945	0.468798
PVP01_0318700.1-p1	0	0.41054	0.410654
PVP01_0318800.1-p1	0	0.154786	0.152325
PVP01_0318900.1-p1	0	0.619044	0.621813
PVP01_0319000.1-p1	0	0.562778	0.559395
PVP01_0319100.1-p1	0	0.940695	0.942297
PVP01_0319200.1-p1	0	0.576218	0.579318
PVP01_0319300.1-p1	0	0.433634	0.434451
PVP01_0319400.1-p1	0	0.804228	0.809366
PVP01_0319500.1-p1	0	0.925208	0.927707
PVP01_0319600.1-p1	0	0.935974	0.939383
PVP01_0319700.1-p1	0	0.843039	0.845184
PVP01_0319800.1-p1	0	0.858032	0.859001
PVP01_0319900.1-p1	0	0.602204	0.601563
PVP01_0320000.1-p1	0	0.479723	0.478255
PVP01_0320100.1-p1	0	0.234593	0.234243
PVP01_0320200.1-p1	0	0.275928	0.269708
PVP01_0320300.1-p1	0	0.921693	0.922996
PVP01_0320400.1-p1	0	0.949458	0.950415
PVP01_0320500.1-p1	0	0.521628	0.520463
PVP01_0320600.1-p1	0	0.92429	0.925274
PVP01_0320700.1-p1	0	0.887773	0.889607
PVP01_0320800.1-p1	0	0.840555	0.843387
PVP01_0320900.1-p1	0	0.186313	0.181251
PVP01_0321000.1-p1	0	0.87438	0.874826
PVP01_0321100.1-p1	0	0.205162	0.205346
PVP01_0400100.1-p1	0	0.412787	0.410105
PVP01_0400200.1-p1	0	0.392044	0.392591
PVP01_0400300.1-p1	0	0.540325	0.537985
PVP01_0400400.1-p1	0	0.196173	0.19511
PVP01_0400500.1-p1	0	0.384185	0.381419
PVP01_0400600.1-p1	0	0.282807	0.281203
PVP01_0400800.1-p1	0	0.192262	0.191086
PVP01_0400900.1-p1	0	0.183989	0.1795
PVP01_0401000.1-p1	0	0.179443	0.177024
PVP01_0401100.1-p1	0	0.238271	0.233041
PVP01_0401200.1-p1	0	0.127848	0.127424
PVP01_0401300.1-p1	0	0.286498	0.284344
PVP01_0401400.1-p1	0	0.207419	0.209629
PVP01_0401500.1-p1	0	0.212758	0.210819
PVP01_0401600.1-p1	0	0.118163	0.115396
PVP01_0401700.1-p1	0	0.178391	0.177066
PVP01_0401800.1-p1	0	0.19884	0.197453
PVP01_0401900.1-p1	0	0.440091	0.441277
PVP01_0402200.1-p1	0	0.361224	0.360977
PVP01_0402300.1-p1	0	0.290134	0.287872
PVP01_0402400.1-p1	0	0.334754	0.333646
PVP01_0402500.1-p1	0	0.3022	0.299713
PVP01_0402600.1-p1	0	0.243691	0.24318
PVP01_0402800.1-p1	0	0.365565	0.364142
PVP01_0402900.1-p1	0	0.158594	0.157332
PVP01_0403000.1-p1	0	0.16999	0.17018
PVP01_0403100.1-p1	0	0.244688	0.244431
PVP01_0403200.1-p1	0	0.454085	0.459038
PVP01_0403300.1-p1	0	0.588419	0.589767
PVP01_0403400.1-p1	0	0.567642	0.570219
PVP01_0403500.1-p1	0	0.623434	0.622079
PVP01_0403600.1-p1	0	0.300567	0.296692
PVP01_0403800.1-p1	0	0.611301	0.612323
PVP01_0403900.1-p1	0	0.72313	0.725792
PVP01_0404000.1-p1	0	0.692807	0.698147
PVP01_0404100.1-p1	0	0.343322	0.342904
PVP01_0404200.1-p1	0	0.508995	0.507314
PVP01_0404300.1-p1	0	0.75693	0.759223
PVP01_0404400.1-p1	0	0.40777	0.407112
PVP01_0404500.1-p1	0	0.645513	0.6475
PVP01_0404600.1-p1	0	0.53391	0.535799
PVP01_0404700.1-p1	0	0.368562	0.368596
PVP01_0404800.1-p1	0	0.347054	0.348087
PVP01_0404900.1-p1	0	0.517006	0.517919
PVP01_0405000.1-p1	0	0.921071	0.922777
PVP01_0405100.1-p1	0	0.13975	0.138213
PVP01_0405200.1-p1	0	0.532551	0.533588
PVP01_0405300.1-p1	0	0.426455	0.428622
PVP01_0405400.1-p1	0	0.767529	0.767509
PVP01_0405500.1-p1	0	0.391133	0.393386
PVP01_0405600.1-p1	0	0.11106	0.108576
PVP01_0405700.1-p1	0	0.326292	0.325905
PVP01_0405800.1-p1	0	0.309614	0.308396
PVP01_0405900.1-p1	0	0.552664	0.553141
PVP01_0406300.1-p1	0	0.587035	0.584382
PVP01_0406400.1-p1	0	0.907133	0.908212
PVP01_0406500.1-p1	0	0.155202	0.150989
PVP01_0406600.1-p1	0	0.521486	0.520213
PVP01_0406700.1-p1	0	0.395801	0.395107
PVP01_0406800.1-p1	0	0.849752	0.85261
PVP01_0406900.1-p1	0	0.338013	0.335595
PVP01_0407000.1-p1	0	0.330154	0.329433
PVP01_0407100.1-p1	0	0.486449	0.485916
PVP01_0407200.1-p1	0	0.123689	0.121797
PVP01_0407300.1-p1	0	0.528449	0.526995
PVP01_0407400.1-p1	0	0.844566	0.846206
PVP01_0407500.1-p1	0	0.38168	0.376472
PVP01_0407600.1-p1	0	0.149469	0.149048
PVP01_0407700.1-p1	0	0.126575	0.123486
PVP01_0407800.1-p1	0	0.752102	0.755333
PVP01_0407900.1-p1	0	0.480419	0.478663
PVP01_0408000.1-p1	0	0.725367	0.727321
PVP01_0408100.1-p1	0	0.808614	0.810996
PVP01_0408200.1-p1	0	0.586949	0.585175
PVP01_0408300.1-p1	0	0.847768	0.8481
PVP01_0408400.1-p1	0	0.861034	0.865186
PVP01_0408500.1-p1	0	0.806512	0.809549
PVP01_0408600.1-p1	0	0.539101	0.535583
PVP01_0408700.1-p1	0	0.694716	0.69658
PVP01_0408800.1-p1	0	0.126654	0.125178
PVP01_0408900.1-p1	0	0.739071	0.741948
PVP01_0409000.1-p1	0	0.91685	0.919154
PVP01_0409100.1-p1	0	0.268204	0.265478
PVP01_0409200.1-p1	0	0.876664	0.879269
PVP01_0409300.1-p1	0	0.763397	0.762985
PVP01_0409400.1-p1	0	0.445795	0.44346
PVP01_0409500.1-p1	0	0.727686	0.729729
PVP01_0409600.1-p1	0	0.85788	0.858909
PVP01_0409700.1-p1	0	0.247877	0.245
PVP01_0409800.1-p1	0	0.277502	0.277456
PVP01_0409900.1-p1	0	0.590427	0.590452
PVP01_0410000.1-p1	0	0.964481	0.966408
PVP01_0410100.1-p1	0	0.796862	0.800933
PVP01_0410200.1-p1	0	0.350831	0.347497
PVP01_0410300.1-p1	0	0.902478	0.902731
PVP01_0410400.1-p1	0	0.241681	0.239149
PVP01_0410500.1-p1	0	0.864717	0.866294
PVP01_0410600.1-p1	0	0.885657	0.887991
PVP01_0410700.1-p1	0	0.105332	0.102535
PVP01_0410800.1-p1	0	0.918175	0.920219
PVP01_0410900.1-p1	0	0.429749	0.429548
PVP01_0411000.1-p1	0	0.954951	0.956703
PVP01_0411100.1-p1	0	0.529578	0.532286
PVP01_0411200.1-p1	0	0.235675	0.234092
PVP01_0411300.1-p1	0	0.934123	0.935795
PVP01_0411400.1-p1	0	0.487077	0.483704
PVP01_0411500.1-p1	0	0.253785	0.250438
PVP01_0411600.1-p1	0	0.0580278	0.0574884
PVP01_0411700.1-p1	0	0.0923688	0.0900563
PVP01_0411800.1-p1	0	0.384544	0.381138
PVP01_0411900.1-p1	0	0.126317	0.124714
PVP01_0412000.1-p1	0	0.572577	0.573696
PVP01_0412100.1-p1	0	0.805309	0.809172
PVP01_0412200.1-p1	0	0.440391	0.441499
PVP01_0412300.1-p1	0	0.536794	0.53769
PVP01_0412400.1-p1	0	0.932516	0.93419
PVP01_0412500.1-p1	0	0.908987	0.911283
PVP01_0412600.1-p1	0	0.452055	0.448648
PVP01_0412700.1-p1	0	0.484642	0.486034
PVP01_0412800.1-p1	0	0.93085	0.933613
PVP01_0412900.1-p1	0	0.236438	0.23307
PVP01_0413000.1-p1	0	0.347361	0.34421
PVP01_0413100.1-p1	0	0.49274	0.488578
PVP01_0413200.1-p1	0	0.787124	0.787268
PVP01_0413300.1-p1	0	0.187565	0.185315
PVP01_0413400.1-p1	0	0.503784	0.50352
PVP01_0413500.1-p1	0	0.85945	0.861586
PVP01_0413600.1-p1	0	0.327661	0.329241
PVP01_0413700.1-p1	0	0.114828	0.112317
PVP01_0413800.1-p1	0	0.418895	0.417031
PVP01_0413900.1-p1	0	0.501374	0.501986
PVP01_0414000.1-p1	0	0.402986	0.403009
PVP01_0414100.1-p1	0	0.291382	0.288316
PVP01_0414200.1-p1	0	0.303379	0.301794
PVP01_0414300.1-p1	0	0.324499	0.323949
PVP01_0414400.1-p1	0	0.661507	0.663761
PVP01_0414500.1-p1	0	0.180223	0.177113
PVP01_0414600.1-p1	0	0.354909	0.353005
PVP01_0414700.1-p1	0	0.957842	0.958765
PVP01_0414800.1-p1	0	0.166029	0.16557
PVP01_0414900.1-p1	0	0.15353	0.153336
PVP01_0415000.1-p1	0	0.332953	0.329617
PVP01_0415100.1-p1	0	0.765625	0.765539
PVP01_0415200.1-p1	0	0.566687	0.566065
PVP01_0415300.1-p1	0	0.648482	0.652157
PVP01_0415400.1-p1	0	0.385168	0.383333
PVP01_0415500.1-p1	0	0.522171	0.525759
PVP01_0415600.1-p1	0	0.449677	0.448881
PVP01_0415700.1-p1	0	0.678137	0.678422
PVP01_0415800.1-p1	0	0.954697	0.956857
PVP01_0415900.1-p1	0	0.922209	0.923725
PVP01_0416000.1-p1	0	0.370528	0.369082
PVP01_0416100.1-p1	0	0.0942764	0.0916942
PVP01_0416200.1-p1	0	0.497101	0.500393
PVP01_0416300.1-p1	0	0.486357	0.488154
PVP01_0416400.1-p1	0	0.856929	0.860588
PVP01_0416500.1-p1	0	0.793746	0.794819
PVP01_0416600.1-p1	0	0.256782	0.254647
PVP01_0416700.1-p1	0	0.8884	0.888315
PVP01_0416800.1-p1	0	0.836637	0.839187
PVP01_0416900.1-p1	0	0.94981	0.951743
PVP01_0417000.1-p1	0	0.948267	0.951607
PVP01_0417100.1-p1	0	0.938351	0.940924
PVP01_0417200.1-p1	0	0.948483	0.950194
PVP01_0417300.1-p1	0	0.924743	0.927755
PVP01_0417500.1-p1	0	0.750987	0.75435
PVP01_0417600.1-p1	0	0.906771	0.911893
PVP01_0417700.1-p1	0	0.963889	0.966438
PVP01_0417800.1-p1	0	0.871703	0.875328
PVP01_0417900.1-p1	0	0.866161	0.872392
PVP01_0418000.1-p1	0	0.694374	0.693286
PVP01_0418100.1-p1	0	0.42918	0.430704
PVP01_0418200.1-p1	0	0.85888	0.860776
PVP01_0418300.1-p1	1	0.946928	0.949965
PVP01_0418400.1-p1	1	0.928519	0.933961
PVP01_0418500.1-p1	0	0.296027	0.29139
PVP01_0418600.1-p1	0	0.148436	0.146765
PVP01_0418700.1-p1	0	0.828307	0.832746
PVP01_0418800.1-p1	0	0.859835	0.862429
PVP01_0418900.1-p1	0	0.648582	0.649171
PVP01_0419000.1-p1	0	0.168268	0.169519
PVP01_0419100.1-p1	0	0.936272	0.938586
PVP01_0419200.1-p1	0	0.760722	0.762095
PVP01_0419300.1-p1	0	0.0551241	0.052495
PVP01_0419400.1-p1	0	0.234804	0.232295
PVP01_0419500.1-p1	0	0.706257	0.707813
PVP01_0419600.1-p1	0	0.279577	0.276968
PVP01_0419700.1-p1	0	0.206065	0.203921
PVP01_0419800.1-p1	0	0.728116	0.730266
PVP01_0419900.1-p1	0	0.446756	0.448099
PVP01_0420000.1-p1	0	0.605712	0.60659
PVP01_0420100.1-p1	0	0.78566	0.785535
PVP01_0420200.1-p1	0	0.228798	0.225727
PVP01_0420300.1-p1	0	0.279192	0.276825
PVP01_0420400.1-p1	0	0.393988	0.392019
PVP01_0420500.1-p1	0	0.780317	0.783685
PVP01_0420600.1-p1	0	0.21803	0.21388
PVP01_0420700.1-p1	0	0.261953	0.262713
PVP01_0420800.1-p1	0	0.573776	0.576428
PVP01_0420900.1-p1	0	0.348994	0.347135
PVP01_0421000.1-p1	0	0.971147	0.973305
PVP01_0421100.1-p1	0	0.848076	0.849091
PVP01_0421200.1-p1	0	0.372353	0.373432
PVP01_0421300.1-p1	0	0.391199	0.386852
PVP01_0421400.1-p1	0	0.619203	0.618552
PVP01_0421500.1-p1	0	0.579963	0.579438
PVP01_0421700.1-p1	0	0.387519	0.38892
PVP01_0421800.1-p1	0	0.151692	0.149524
PVP01_0421900.1-p1	0	0.724798	0.726854
PVP01_0422000.1-p1	0	0.982363	0.983198
PVP01_0422100.1-p1	0	0.942056	0.942226
PVP01_0422200.1-p1	0	0.196854	0.191907
PVP01_0422300.1-p1	0	0.209003	0.207708
PVP01_0422400.1-p1	0	0.344349	0.339012
PVP01_0422500.1-p1	0	0.92145	0.923302
PVP01_0422600.1-p1	0	0.243441	0.243978
PVP01_0422700.1-p1	0	0.67895	0.680155
PVP01_0422800.1-p1	0	0.934966	0.936614
PVP01_0422900.1-p1	0	0.321751	0.323201
PVP01_0423000.1-p1	0	0.479342	0.481472
PVP01_0423100.1-p1	0	0.68516	0.686361
PVP01_0423200.1-p1	0	0.591976	0.59022
PVP01_0423300.1-p1	0	0.327033	0.327279
PVP01_0423400.1-p1	0	0.954985	0.957543
PVP01_0423500.1-p1	0	0.503225	0.504008
PVP01_0423600.1-p1	0	0.458587	0.456091
PVP01_0423700.1-p1	0	0.459658	0.460479
PVP01_0423800.1-p1	0	0.673083	0.672118
PVP01_0423900.1-p1	0	0.439883	0.435783
PVP01_0424000.1-p1	0	0.479862	0.478997
PVP01_0424100.1-p1	0	0.588742	0.590354
PVP01_0424200.1-p1	0	0.334174	0.3348
PVP01_0424400.1-p1	0	0.452142	0.450954
PVP01_0424500.1-p1	0	0.387034	0.387878
PVP01_0500100.1-p1	0	0.183244	0.18033
PVP01_0500300.1-p1	0	0.643367	0.641332
PVP01_0500400.1-p1	0	0.543598	0.543811
PVP01_0500700.1-p1	0	0.388555	0.38725
PVP01_0500800.1-p1	0	0.360616	0.357087
PVP01_0500900.1-p1	0	0.190882	0.190319
PVP01_0501000.1-p1	0	0.246664	0.244951
PVP01_0501200.1-p1	0	0.212345	0.210525
PVP01_0501300.1-p1	0	0.297384	0.295479
PVP01_0501400.1-p1	0	0.391839	0.389332
PVP01_0501500.1-p1	0	0.315637	0.313093
PVP01_0501600.1-p1	0	0.287277	0.284419
PVP01_0501700.1-p1	0	0.202809	0.200863
PVP01_0501900.1-p1	0	0.261821	0.261496
PVP01_0502100.1-p1	0	0.249185	0.248802
PVP01_0502200.1-p1	0	0.278374	0.276558
PVP01_0502400.1-p1	0	0.585138	0.584023
PVP01_0502500.1-p1	0	0.226153	0.224342
PVP01_0502600.1-p1	0	0.630088	0.631539
PVP01_0502700.1-p1	0	0.373097	0.373033
PVP01_0502800.1-p1	0	0.690088	0.693732
PVP01_0502900.1-p1	0	0.618406	0.617888
PVP01_0503000.1-p1	0	0.345396	0.34346
PVP01_0503100.1-p1	0	0.517113	0.516112
PVP01_0503200.1-p1	0	0.279046	0.278285
PVP01_0503400.1-p1	0	0.368017	0.364449
PVP01_0503500.1-p1	0	0.307824	0.307919
PVP01_0503600.1-p1	0	0.230535	0.2301
PVP01_0503700.1-p1	0	0.424397	0.424527
PVP01_0503800.1-p1	0	0.589191	0.589225
PVP01_0503900.1-p1	0	0.363397	0.363157
PVP01_0504000.1-p1	0	0.633532	0.633096
PVP01_0504100.1-p1	0	0.462497	0.459715
PVP01_0504200.1-p1	0	0.509491	0.508534
PVP01_0504300.1-p1	0	0.418207	0.418943
PVP01_0504400.1-p1	0	0.716774	0.720906
PVP01_0504800.1-p1	0	0.407369	0.410015
PVP01_0504900.1-p1	0	0.909829	0.910528
PVP01_0505000.1-p1	0	0.518095	0.517237
PVP01_0505100.1-p1	0	0.257431	0.256524
PVP01_0505200.1-p1	0	0.222951	0.222667
PVP01_0505300.1-p1	0	0.295453	0.294133
PVP01_0505400.1-p1	0	0.901497	0.905563
PVP01_0505500.1-p1	0	0.450175	0.448507
PVP01_0505600.1-p1	0	0.872221	0.877214
PVP01_0505700.1-p1	0	0.815199	0.816192
PVP01_0505800.1-p1	0	0.488574	0.488234
PVP01_0505900.1-p1	0	0.281768	0.278727
PVP01_0506000.1-p1	0	0.282417	0.279472
PVP01_0506100.1-p1	0	0.858157	0.858788
PVP01_0506200.1-p1	0	0.832908	0.83459
PVP01_0506300.1-p1	0	0.658358	0.658874
PVP01_0506400.1-p1	0	0.269706	0.267296
PVP01_0506500.1-p1	0	0.556343	0.554761
PVP01_0506600.1-p1	0	0.949095	0.950292
PVP01_0506700.1-p1	0	0.727741	0.731941
PVP01_0506800.1-p1	0	0.956428	0.958186
PVP01_0506900.1-p1	0	0.234605	0.234259
PVP01_0507000.1-p1	0	0.287373	0.287733
PVP01_0507100.1-p1	0	0.870171	0.873256
PVP01_0507200.1-p1	0	0.944195	0.947049
PVP01_0507300.1-p1	0	0.791995	0.794828
PVP01_0507400.1-p1	0	0.782351	0.784985
PVP01_0507500.1-p1	0	0.667622	0.672404
PVP01_0507600.1-p1	0	0.522343	0.52158
PVP01_0507700.1-p1	0	0.35165	0.351357
PVP01_0507800.1-p1	0	0.941624	0.943302
PVP01_0507900.1-p1	0	0.188387	0.185731
PVP01_0508000.1-p1	0	0.601353	0.602491
PVP01_0508100.1-p1	0	0.803898	0.804846
PVP01_0508200.1-p1	0	0.945404	0.946901
PVP01_0508300.1-p1	0	0.705921	0.708145
PVP01_0508400.1-p1	0	0.735146	0.735961
PVP01_0508500.1-p1	0	0.575517	0.577493
PVP01_0508600.1-p1	0	0.592992	0.592663
PVP01_0508700.1-p1	0	0.193772	0.193322
PVP01_0508800.1-p1	0	0.825342	0.824375
PVP01_0508900.1-p1	0	0.119589	0.118745
PVP01_0509000.1-p1	0	0.462701	0.463754
PVP01_0509100.1-p1	0	0.252045	0.250381
PVP01_0509200.1-p1	0	0.226459	0.224473
PVP01_0509300.1-p1	0	0.914347	0.915212
PVP01_0509400.1-p1	0	0.815461	0.817528
PVP01_0509500.1-p1	0	0.893283	0.894445
PVP01_0509600.1-p1	0	0.545933	0.545931
PVP01_0509700.1-p1	0	0.49319	0.489616
PVP01_0509800.1-p1	0	0.452606	0.452108
PVP01_0509900.1-p1	0	0.492344	0.49007
PVP01_0510000.1-p1	0	0.678708	0.679948
PVP01_0510100.1-p1	0	0.816448	0.818581
PVP01_0510200.1-p1	0	0.31848	0.315299
PVP01_0510300.1-p1	0	0.657685	0.660148
PVP01_0510400.1-p1	0	0.189307	0.186273
PVP01_0510500.1-p1	0	0.483549	0.482815
PVP01_0510600.1-p1	0	0.198462	0.199024
PVP01_0510700.1-p1	0	0.391548	0.388724
PVP01_0510800.1-p1	0	0.724435	0.725729
PVP01_0510900.1-p1	0	0.401955	0.400064
PVP01_0511000.1-p1	0	0.941061	0.942801
PVP01_0511100.1-p1	0	0.281418	0.280521
PVP01_0511200.1-p1	0	0.39198	0.388513
PVP01_0511300.1-p1	0	0.623166	0.6258
PVP01_0511400.1-p1	0	0.894423	0.895825
PVP01_0511500.1-p1	0	0.441288	0.440518
PVP01_0511600.1-p1	0	0.903421	0.907173
PVP01_0511700.1-p1	0	0.608381	0.609594
PVP01_0511800.1-p1	0	0.182671	0.180725
PVP01_0511900.1-p1	0	0.514893	0.512601
PVP01_0512000.1-p1	0	0.194013	0.193375
PVP01_0512100.1-p1	0	0.816864	0.817079
PVP01_0512200.1-p1	0	0.315502	0.312908
PVP01_0512300.1-p1	0	0.60072	0.599953
PVP01_0512400.1-p1	0	0.160571	0.159852
PVP01_0512500.1-p1	0	0.387807	0.388765
PVP01_0512600.1-p1	0	0.0825518	0.0810819
PVP01_0512700.1-p1	0	0.563209	0.564085
PVP01_0512800.1-p1	0	0.209498	0.208566
PVP01_0512900.1-p1	0	0.412517	0.415935
PVP01_0513000.1-p1	0	0.766683	0.769275
PVP01_0513100.1-p1	0	0.33307	0.334183
PVP01_0513200.1-p1	0	0.761114	0.761638
PVP01_0513300.1-p1	0	0.337997	0.335698
PVP01_0513400.1-p1	0	0.856345	0.858705
PVP01_0513500.1-p1	0	0.709911	0.713685
PVP01_0513600.1-p1	0	0.633648	0.633399
PVP01_0513700.1-p1	0	0.315196	0.312568
PVP01_0513900.1-p1	0	0.179783	0.17705
PVP01_0514000.1-p1	0	0.706678	0.71086
PVP01_0514100.1-p1	0	0.63804	0.638372
PVP01_0514200.1-p1	0	0.301304	0.301588
PVP01_0514400.1-p1	0	0.182268	0.180554
PVP01_0514500.1-p1	0	0.938748	0.939039
PVP01_0514600.1-p1	0	0.520977	0.524814
PVP01_0514700.1-p1	0	0.476661	0.47768
PVP01_0514800.1-p1	0	0.466882	0.466158
PVP01_0514900.1-p1	0	0.714189	0.715873
PVP01_0515000.1-p1	0	0.473856	0.473305
PVP01_0515100.1-p1	0	0.541366	0.543057
PVP01_0515200.1-p1	0	0.162332	0.159901
PVP01_0515300.1-p1	0	0.94149	0.942573
PVP01_0515400.1-p1	0	0.768807	0.77041
PVP01_0515500.1-p1	0	0.156712	0.152358
PVP01_0515600.1-p1	0	0.654697	0.656791
PVP01_0515700.1-p1	0	0.485787	0.485759
PVP01_0515800.1-p1	0	0.506827	0.50892
[truncated: 4,492 more rows]
