# Supplementary material for: Plasmodium vivax antigen candidate prediction improves with the addition of Plasmodium falciparum data
Source: NPJ Syst Biol Appl. 2024 Nov 13;10:133. doi: 10.1038/s41540-024-00465-y (PMC11561111; doi:10.1038/s41540-024-00465-y)
Supplement: Supplementary file 6 — Supplementary Data 5 [file 41540_2024_465_MOESM6_ESM.xlsx]

## Sheet: supplementary_data_5_pfpv_purf_
protein_id	antigen_label	OOB score	OOB score filtered	species
mal_mito_1:mRNA-p1	0	0.339995	0.336506	pf
mal_mito_2:mRNA-p1	0	0.437871	0.432484	pf
mal_mito_3:mRNA-p1	0	0.226791	0.216849	pf
PF3D7_0100100.1-p1	0	0.991771	0.991625	pf
PF3D7_0100200.1-p1	0	0.379086	0.377572	pf
PF3D7_0100300.1-p1	0	0.92235	0.921926	pf
PF3D7_0100400.1-p1	0	0.527339	0.52824	pf
PF3D7_0100600.1-p1	0	0.585636	0.57628	pf
PF3D7_0100700.1-p1	0	0.166168	0.164268	pf
PF3D7_0100800.1-p1	0	0.468207	0.467343	pf
PF3D7_0100900.1-p1	0	0.481599	0.476274	pf
PF3D7_0101000.1-p1	0	0.507344	0.503111	pf
PF3D7_0101100.1-p1	0	0.276234	0.272475	pf
PF3D7_0101200.1-p1	0	0.426869	0.433342	pf
PF3D7_0101300.1-p1	0	0.345643	0.340635	pf
PF3D7_0101600.1-p1	0	0.422898	0.41664	pf
PF3D7_0101800.1-p1	0	0.418434	0.404821	pf
PF3D7_0101900.1-p1	0	0.541854	0.532006	pf
PF3D7_0102200.1-p1	1	0.959835	0.972594	pf
PF3D7_0102300.1-p1	0	0.576678	0.579164	pf
PF3D7_0102500.1-p1	0	0.987636	0.987996	pf
PF3D7_0102600.1-p1	0	0.675225	0.672013	pf
PF3D7_0102700.1-p1	0	0.459875	0.466451	pf
PF3D7_0102800.1-p1	0	0.58429	0.582313	pf
PF3D7_0102900.1-p1	0	0.36595	0.372923	pf
PF3D7_0103000.1-p1	0	0.403724	0.409099	pf
PF3D7_0103100.1-p1	0	0.926905	0.929957	pf
PF3D7_0103200.1-p1	0	0.37601	0.385426	pf
PF3D7_0103300.1-p1	0	0.87592	0.876978	pf
PF3D7_0103400.1-p1	0	0.933	0.930131	pf
PF3D7_0103500.1-p1	0	0.94359	0.941669	pf
PF3D7_0103600.1-p1	0	0.926162	0.92681	pf
PF3D7_0103700.1-p1	0	0.375475	0.38061	pf
PF3D7_0103800.1-p1	0	0.269986	0.265876	pf
PF3D7_0103900.1-p1	0	0.65132	0.645815	pf
PF3D7_0104000.1-p1	0	0.235436	0.240087	pf
PF3D7_0104100.1-p1	0	0.633964	0.622641	pf
PF3D7_0104200.1-p1	0	0.500719	0.505876	pf
PF3D7_0104300.1-p1	0	0.96118	0.961819	pf
PF3D7_0104400.1-p1	0	0.479634	0.479139	pf
PF3D7_0104500.1-p1	0	0.0920557	0.098371	pf
PF3D7_0104600.1-p1	0	0.805905	0.805951	pf
PF3D7_0104700.1-p1	0	0.648737	0.646403	pf
PF3D7_0104800.1-p1	0	0.455402	0.458089	pf
PF3D7_0105100.1-p1	0	0.248911	0.255683	pf
PF3D7_0105200.1-p1	0	0.313059	0.317908	pf
PF3D7_0105300.1-p1	0	0.341945	0.346183	pf
PF3D7_0105400.1-p1	0	0.305353	0.29869	pf
PF3D7_0105400.2-p1	0	0.333252	0.332264	pf
PF3D7_0105500.1-p1	0	0.152976	0.156611	pf
PF3D7_0105600.1-p1	0	0.854348	0.854747	pf
PF3D7_0105700.1-p1	0	0.948928	0.949585	pf
PF3D7_0105800.1-p1	0	0.654997	0.65994	pf
PF3D7_0105900.1-p1	0	0.167669	0.1703	pf
PF3D7_0106000.1-p1	0	0.885312	0.889225	pf
PF3D7_0106100.1-p1	0	0.191541	0.197679	pf
PF3D7_0106200.1-p1	0	0.253507	0.257681	pf
PF3D7_0106300.1-p1	0	0.765857	0.765279	pf
PF3D7_0106400.1-p1	0	0.496307	0.49411	pf
PF3D7_0106500.1-p1	0	0.94893	0.947787	pf
PF3D7_0106600.1-p1	0	0.589776	0.600272	pf
PF3D7_0106700.1-p1	0	0.94898	0.950369	pf
PF3D7_0106800.1-p1	0	0.17879	0.177061	pf
PF3D7_0106900.1-p1	0	0.705475	0.705046	pf
PF3D7_0107000.1-p1	0	0.379432	0.377655	pf
PF3D7_0107100.1-p1	0	0.395684	0.410542	pf
PF3D7_0107200.1-p1	0	0.0795662	0.0777009	pf
PF3D7_0107300.1-p1	0	0.493121	0.499117	pf
PF3D7_0107400.1-p1	0	0.135772	0.133498	pf
PF3D7_0107500.1-p1	0	0.919802	0.919617	pf
PF3D7_0107600.1-p1	0	0.796806	0.794697	pf
PF3D7_0107700.1-p1	0	0.484582	0.48436	pf
PF3D7_0107800.1-p1	0	0.928733	0.928376	pf
PF3D7_0107900.1-p1	0	0.338183	0.339935	pf
PF3D7_0108000.1-p1	0	0.372599	0.380612	pf
PF3D7_0108100.1-p1	0	0.363752	0.367479	pf
PF3D7_0108300.1-p1	0	0.949509	0.951797	pf
PF3D7_0108400.1-p1	0	0.142962	0.136876	pf
PF3D7_0108400.2-p1	0	0.18882	0.184537	pf
PF3D7_0108500.1-p1	0	0.821484	0.818006	pf
PF3D7_0108600.1-p1	0	0.315311	0.322402	pf
PF3D7_0108700.1-p1	0	0.986711	0.987867	pf
PF3D7_0108800.1-p1	0	0.256463	0.262019	pf
PF3D7_0109000.1-p1	0	0.463834	0.454514	pf
PF3D7_0109100.1-p1	0	0.70139	0.7017	pf
PF3D7_0109200.1-p1	0	0.0913859	0.0900465	pf
PF3D7_0109300.1-p1	0	0.154343	0.15313	pf
PF3D7_0109400.1-p1	0	0.24306	0.238194	pf
PF3D7_0109500.1-p1	0	0.124714	0.125793	pf
PF3D7_0109600.1-p1	0	0.259832	0.260757	pf
PF3D7_0109700.1-p1	0	0.192256	0.198113	pf
PF3D7_0109800.1-p1	0	0.434453	0.453345	pf
PF3D7_0109850.1-p1	0	0.4794	0.487768	pf
PF3D7_0109950.1-p1	0	0.10381	0.102201	pf
PF3D7_0110000.1-p1	0	0.42136	0.419215	pf
PF3D7_0110100.1-p1	0	0.873678	0.871695	pf
PF3D7_0110200.1-p1	0	0.119297	0.122697	pf
PF3D7_0110400.1-p1	0	0.462744	0.467129	pf
PF3D7_0110500.1-p1	0	0.972527	0.973428	pf
PF3D7_0110600.1-p1	0	0.950502	0.952629	pf
PF3D7_0110700.1-p1	0	0.571611	0.57502	pf
PF3D7_0110800.1-p1	0	0.209262	0.206857	pf
PF3D7_0110900.1-p1	0	0.381012	0.378513	pf
PF3D7_0111000.1-p1	0	0.970445	0.970821	pf
PF3D7_0111200.1-p1	0	0.0723675	0.0716044	pf
PF3D7_0111300.1-p1	0	0.806046	0.808229	pf
PF3D7_0111400.1-p1	0	0.778509	0.78029	pf
PF3D7_0111500.1-p1	0	0.357081	0.353218	pf
PF3D7_0111600.1-p1	0	0.298186	0.300725	pf
PF3D7_0111700.1-p1	0	0.0958979	0.0957623	pf
PF3D7_0111800.1-p1	0	0.656638	0.66028	pf
PF3D7_0111900.1-p1	0	0.254372	0.260634	pf
PF3D7_0112000.1-p1	0	0.212679	0.220076	pf
PF3D7_0112100.1-p1	0	0.498268	0.49625	pf
PF3D7_0112200.1-p1	0	0.859925	0.861148	pf
PF3D7_0112800.1-p1	0	0.337244	0.337128	pf
PF3D7_0112900.1-p1	0	0.288021	0.289765	pf
PF3D7_0113000.1-p1	0	0.928462	0.927302	pf
PF3D7_0113100.1-p1	0	0.930987	0.930163	pf
PF3D7_0113200.1-p1	0	0.854628	0.85198	pf
PF3D7_0113300.1-p1	0	0.764364	0.764578	pf
PF3D7_0113400.1-p1	0	0.763419	0.758673	pf
PF3D7_0113700.1-p1	0	0.300698	0.29786	pf
PF3D7_0113800.1-p1	0	0.9941	0.994202	pf
PF3D7_0113900.1-p1	0	0.26414	0.257988	pf
PF3D7_0114000.1-p1	0	0.965679	0.963614	pf
PF3D7_0114100.1-p1	0	0.282712	0.27484	pf
PF3D7_0114200.1-p1	0	0.856752	0.858854	pf
PF3D7_0114500.1-p1	0	0.217396	0.220723	pf
PF3D7_0114700.1-p1	0	0.499047	0.495965	pf
PF3D7_0114800.1-p1	0	0.265809	0.265037	pf
PF3D7_0115000.1-p1	0	0.938935	0.939121	pf
PF3D7_0115100.1-p1	0	0.49054	0.491965	pf
PF3D7_0115200.1-p1	0	0.432758	0.425777	pf
PF3D7_0115300.1-p1	0	0.711228	0.706935	pf
PF3D7_0115400.1-p1	0	0.481038	0.482193	pf
PF3D7_0115600.1-p1	0	0.556056	0.545683	pf
PF3D7_0115700.1-p1	0	0.984279	0.984353	pf
PF3D7_0200100.1-p1	0	0.983038	0.983837	pf
PF3D7_0200200.1-p1	0	0.610489	0.605648	pf
PF3D7_0200300.1-p1	0	0.620949	0.616997	pf
PF3D7_0200400.1-p1	0	0.45054	0.43762	pf
PF3D7_0200500.1-p1	0	0.532367	0.522666	pf
PF3D7_0200600.1-p1	0	0.678913	0.675196	pf
PF3D7_0200700.1-p1	0	0.393757	0.389572	pf
PF3D7_0201000.1-p1	0	0.436921	0.427925	pf
PF3D7_0201100.1-p1	0	0.225009	0.224069	pf
PF3D7_0201200.1-p1	0	0.571463	0.565596	pf
PF3D7_0201300.1-p1	0	0.507859	0.502634	pf
PF3D7_0201400.1-p1	0	0.380237	0.381725	pf
PF3D7_0201500.1-p1	0	0.370547	0.378099	pf
PF3D7_0201600.1-p1	0	0.69875	0.696117	pf
PF3D7_0201700.1-p1	0	0.919169	0.920401	pf
PF3D7_0201800.1-p1	0	0.449638	0.443891	pf
PF3D7_0201900.1-p1	0	0.939178	0.938935	pf
PF3D7_0202000.1-p1	0	0.859858	0.866338	pf
PF3D7_0202100.1-p1	0	0.433252	0.430692	pf
PF3D7_0202200.1-p1	0	0.383022	0.381589	pf
PF3D7_0202300.1-p1	0	0.171169	0.167259	pf
PF3D7_0202400.1-p1	0	0.938659	0.937336	pf
PF3D7_0202500.1-p1	0	0.4361	0.433921	pf
PF3D7_0202600.1-p1	0	0.9651	0.964314	pf
PF3D7_0202600.2-p1	0	0.964169	0.962702	pf
PF3D7_0202700.1-p1	0	0.152597	0.155807	pf
PF3D7_0202800.1-p1	0	0.128486	0.126133	pf
PF3D7_0202900.1-p1	0	0.123555	0.124507	pf
PF3D7_0203000.1-p1	0	0.957071	0.955684	pf
PF3D7_0203100.1-p1	0	0.975275	0.975764	pf
PF3D7_0203200.1-p1	0	0.570434	0.574043	pf
PF3D7_0203300.1-p1	0	0.156612	0.154941	pf
PF3D7_0203400.1-p1	0	0.571159	0.576804	pf
PF3D7_0203600.1-p1	0	0.738683	0.735472	pf
PF3D7_0203700.1-p1	0	0.771909	0.775839	pf
PF3D7_0203800.1-p1	0	0.314517	0.317344	pf
PF3D7_0203900.1-p1	0	0.61677	0.616973	pf
PF3D7_0204000.1-p1	0	0.769214	0.773061	pf
PF3D7_0204100.1-p1	0	0.951447	0.950634	pf
PF3D7_0204200.1-p1	0	0.454745	0.45468	pf
PF3D7_0204300.1-p1	0	0.632041	0.623409	pf
PF3D7_0204400.1-p1	0	0.202663	0.200864	pf
PF3D7_0204500.1-p1	0	0.153962	0.15573	pf
PF3D7_0204600.1-p1	0	0.8658	0.865644	pf
PF3D7_0204700.1-p1	0	0.308867	0.306594	pf
PF3D7_0204800.1-p1	0	0.129013	0.131204	pf
PF3D7_0204900.1-p1	0	0.214829	0.216455	pf
PF3D7_0205000.1-p1	0	0.584372	0.582906	pf
PF3D7_0205100.1-p1	0	0.815485	0.818305	pf
PF3D7_0205200.1-p1	0	0.109557	0.10878	pf
PF3D7_0205300.1-p1	0	0.609039	0.608815	pf
PF3D7_0205400.1-p1	0	0.138677	0.13575	pf
PF3D7_0205500.1-p1	0	0.290336	0.287084	pf
PF3D7_0205600.1-p1	0	0.524132	0.522737	pf
PF3D7_0205700.1-p1	0	0.249174	0.25269	pf
PF3D7_0205700.2-p1	0	0.202394	0.210329	pf
PF3D7_0205800.1-p1	0	0.0719865	0.0706715	pf
PF3D7_0205900.1-p1	0	0.754429	0.756697	pf
PF3D7_0206000.1-p1	0	0.96217	0.961564	pf
PF3D7_0206100.1-p1	0	0.224779	0.223007	pf
PF3D7_0206200.1-p1	0	0.710015	0.71008	pf
PF3D7_0206500.1-p1	0	0.826548	0.826232	pf
PF3D7_0206600.1-p1	0	0.144987	0.140769	pf
PF3D7_0206700.1-p1	0	0.227278	0.228013	pf
PF3D7_0206800.1-p1	1	0.953614	0.983805	pf
PF3D7_0206900.1-p1	1	0.767237	1	pf
PF3D7_0206900.2-p1	0	0.865923	0.875233	pf
PF3D7_0207000.1-p1	0	0.914961	0.915693	pf
PF3D7_0207100.1-p1	0	0.893791	0.898826	pf
PF3D7_0207200.1-p1	0	0.0530716	0.0567297	pf
PF3D7_0207300.1-p1	0	0.572395	0.573713	pf
PF3D7_0207400.1-p1	0	0.862509	0.861203	pf
PF3D7_0207500.1-p1	1	0.904559	0.968309	pf
PF3D7_0207600.1-p1	1	0.926373	0.974005	pf
PF3D7_0207700.1-p1	0	0.920998	0.920401	pf
PF3D7_0207800.1-p1	0	0.824667	0.828147	pf
PF3D7_0207900.1-p1	0	0.898995	0.898831	pf
PF3D7_0208000.1-p1	0	0.788297	0.791736	pf
PF3D7_0208100.1-p1	0	0.947287	0.946683	pf
PF3D7_0208200.1-p1	0	0.225792	0.237906	pf
PF3D7_0208300.1-p1	0	0.804098	0.799918	pf
PF3D7_0208400.1-p1	0	0.929868	0.930172	pf
PF3D7_0208500.1-p1	0	0.390661	0.395955	pf
PF3D7_0208600.1-p1	0	0.725855	0.726723	pf
PF3D7_0208700.1-p1	0	0.0197867	0.0188865	pf
PF3D7_0208700.2-p1	0	0.0144694	0.0145535	pf
PF3D7_0208800.1-p1	0	0.295332	0.287628	pf
PF3D7_0208900.1-p1	0	0.941261	0.939927	pf
PF3D7_0209000.1-p1	1	0.999075	1	pf
PF3D7_0209100.1-p1	0	0.550299	0.553259	pf
PF3D7_0209200.1-p1	0	0.201481	0.206765	pf
PF3D7_0209300.1-p1	0	0.211204	0.213964	pf
PF3D7_0209400.1-p1	0	0.19927	0.201545	pf
PF3D7_0209500.1-p1	0	0.570915	0.579199	pf
PF3D7_0209600.1-p1	0	0.654036	0.654963	pf
PF3D7_0209700.1-p1	0	0.669972	0.671948	pf
PF3D7_0209800.1-p1	0	0.325306	0.326177	pf
PF3D7_0210000.1-p1	0	0.149098	0.148341	pf
PF3D7_0210100.1-p1	0	0.224845	0.223627	pf
PF3D7_0210100.2-p1	0	0.234233	0.232662	pf
PF3D7_0210200.1-p1	0	0.977214	0.975647	pf
PF3D7_0210300.1-p1	0	0.411283	0.412875	pf
PF3D7_0210400.1-p1	0	0.0177772	0.0196048	pf
PF3D7_0210500.1-p1	0	0.810509	0.806342	pf
PF3D7_0210600.1-p1	0	0.266717	0.270043	pf
PF3D7_0210700.1-p1	0	0.447638	0.454221	pf
PF3D7_0210800.1-p1	0	0.259852	0.25512	pf
PF3D7_0210900.1-p1	0	0.387917	0.392744	pf
PF3D7_0211100.1-p1	0	0.706223	0.702409	pf
PF3D7_0211200.1-p1	0	0.495635	0.493335	pf
PF3D7_0211300.1-p1	0	0.0709697	0.0691842	pf
PF3D7_0211400.1-p1	0	0.133617	0.135568	pf
PF3D7_0211500.1-p1	0	0.890172	0.891355	pf
PF3D7_0211600.1-p1	0	0.216331	0.213069	pf
PF3D7_0211700.1-p1	0	0.723961	0.716832	pf
PF3D7_0211800.1-p1	0	0.473303	0.475522	pf
PF3D7_0211900.1-p1	0	0.238025	0.238023	pf
PF3D7_0212000.1-p1	0	0.269825	0.271511	pf
PF3D7_0212100.1-p1	0	0.898945	0.89695	pf
PF3D7_0212200.1-p1	0	0.291639	0.298791	pf
PF3D7_0212300.1-p1	0	0.324699	0.323462	pf
PF3D7_0212400.1-p1	0	0.961429	0.961547	pf
PF3D7_0212500.1-p1	0	0.981098	0.981432	pf
PF3D7_0212600.1-p1	0	0.332466	0.331577	pf
PF3D7_0212700.1-p1	0	0.433555	0.438374	pf
PF3D7_0212800.1-p1	0	0.867203	0.864339	pf
PF3D7_0212900.1-p1	0	0.202827	0.202055	pf
PF3D7_0213000.1-p1	0	0.135314	0.127417	pf
PF3D7_0213100.1-p1	0	0.296298	0.298076	pf
PF3D7_0213200.1-p1	0	0.106143	0.103939	pf
PF3D7_0213300.1-p1	0	0.0487685	0.0475294	pf
PF3D7_0213400.1-p1	0	0.0497572	0.0521643	pf
PF3D7_0213500.1-p1	0	0.360741	0.369072	pf
PF3D7_0213600.1-p1	0	0.956607	0.956706	pf
PF3D7_0213700.1-p1	0	0.208185	0.202101	pf
PF3D7_0213800.1-p1	0	0.585204	0.591565	pf
PF3D7_0213900.1-p1	0	0.913166	0.9111	pf
PF3D7_0214000.1-p1	0	0.266734	0.267462	pf
PF3D7_0214100.1-p1	0	0.895881	0.89948	pf
PF3D7_0214200.1-p1	0	0.113982	0.112911	pf
PF3D7_0214300.1-p1	0	0.943162	0.943313	pf
PF3D7_0214400.1-p1	0	0.815582	0.815891	pf
PF3D7_0214500.1-p1	0	0.138012	0.135945	pf
PF3D7_0214600.1-p1	0	0.858332	0.855526	pf
PF3D7_0214700.1-p1	0	0.278536	0.275796	pf
PF3D7_0214800.1-p1	0	0.879221	0.875981	pf
PF3D7_0214900.1-p1	0	0.959417	0.960255	pf
PF3D7_0215000.1-p1	0	0.851936	0.851937	pf
PF3D7_0215100.1-p1	0	0.37662	0.379472	pf
PF3D7_0215200.1-p1	0	0.326076	0.332935	pf
PF3D7_0215300.1-p1	0	0.800692	0.802922	pf
PF3D7_0215400.1-p1	0	0.902675	0.902437	pf
PF3D7_0215500.1-p1	0	0.805832	0.807845	pf
PF3D7_0215600.1-p1	0	0.821288	0.822321	pf
PF3D7_0215700.1-p1	0	0.829025	0.828682	pf
PF3D7_0215800.1-p1	0	0.898927	0.901155	pf
PF3D7_0215900.1-p1	0	0.142034	0.140237	pf
PF3D7_0216000.1-p1	0	0.930586	0.928956	pf
PF3D7_0216100.1-p1	0	0.769034	0.762926	pf
PF3D7_0216200.1-p1	0	0.270808	0.276408	pf
PF3D7_0216300.1-p1	0	0.898903	0.900835	pf
PF3D7_0216400.1-p1	0	0.637881	0.630623	pf
PF3D7_0216500.1-p1	0	0.825316	0.826628	pf
PF3D7_0216600.1-p1	0	0.903135	0.901759	pf
PF3D7_0216700.1-p1	0	0.871765	0.868029	pf
PF3D7_0216700.2-p1	0	0.866443	0.865731	pf
PF3D7_0216800.1-p1	0	0.773672	0.766315	pf
PF3D7_0216900.1-p1	0	0.745783	0.745526	pf
PF3D7_0217000.1-p1	0	0.682886	0.67897	pf
PF3D7_0217100.1-p1	0	0.310449	0.314358	pf
PF3D7_0217200.1-p1	0	0.886392	0.887282	pf
PF3D7_0217300.1-p1	0	0.131663	0.128917	pf
PF3D7_0217400.1-p1	0	0.147407	0.14924	pf
PF3D7_0217500.1-p1	0	0.247602	0.249329	pf
PF3D7_0217600.1-p1	0	0.958128	0.959648	pf
PF3D7_0217700.1-p1	0	0.527471	0.524227	pf
PF3D7_0217800.1-p1	0	0.209827	0.211942	pf
PF3D7_0217900.1-p1	0	0.184275	0.184598	pf
PF3D7_0218000.1-p1	0	0.155211	0.158172	pf
PF3D7_0218100.1-p1	0	0.218154	0.214469	pf
PF3D7_0218200.1-p1	0	0.787557	0.786367	pf
PF3D7_0218300.1-p1	0	0.249932	0.24989	pf
PF3D7_0218400.1-p1	0	0.300725	0.304892	pf
PF3D7_0218500.1-p1	0	0.143873	0.145377	pf
PF3D7_0218600.1-p1	0	0.948769	0.947731	pf
PF3D7_0218700.1-p1	0	0.439595	0.448163	pf
PF3D7_0219100.1-p1	0	0.221115	0.223736	pf
PF3D7_0219200.1-p1	0	0.38018	0.383751	pf
PF3D7_0219300.1-p1	0	0.36788	0.363855	pf
PF3D7_0219400.1-p1	0	0.173088	0.172881	pf
PF3D7_0219400.2-p1	0	0.172674	0.171206	pf
PF3D7_0219500.1-p1	0	0.245206	0.238548	pf
PF3D7_0219600.1-p1	0	0.706888	0.712828	pf
PF3D7_0219700.1-p1	0	0.305347	0.300927	pf
PF3D7_0219800.1-p1	0	0.496353	0.49959	pf
PF3D7_0219900.1-p1	0	0.125154	0.12253	pf
PF3D7_0220000.1-p1	1	0.98307	0.994028	pf
PF3D7_0220100.1-p1	0	0.811429	0.810487	pf
PF3D7_0220200.1-p1	0	0.2431	0.240523	pf
PF3D7_0220300.1-p1	0	0.265388	0.264739	pf
PF3D7_0220500.1-p1	0	0.520868	0.523431	pf
PF3D7_0220600.1-p1	0	0.178908	0.178625	pf
PF3D7_0220700.1-p1	0	0.338108	0.338725	pf
PF3D7_0220800.1-p1	0	0.856543	0.852012	pf
PF3D7_0221000.1-p1	0	0.488418	0.483217	pf
PF3D7_0221200.1-p1	0	0.231926	0.23038	pf
PF3D7_0221400.1-p1	0	0.268837	0.268119	pf
PF3D7_0221700.1-p1	0	0.664755	0.667106	pf
PF3D7_0221800.1-p1	0	0.35245	0.348912	pf
PF3D7_0222000.1-p1	0	0.376085	0.375589	pf
PF3D7_0222100.1-p1	0	0.272099	0.269838	pf
PF3D7_0222200.1-p1	0	0.451053	0.455509	pf
PF3D7_0222500.1-p1	0	0.527962	0.516396	pf
PF3D7_0222600.1-p1	0	0.446834	0.439806	pf
PF3D7_0222700.1-p1	0	0.566567	0.559797	pf
PF3D7_0222800.1-p1	0	0.417384	0.410177	pf
PF3D7_0223100.1-p1	0	0.453237	0.45013	pf
PF3D7_0223200.1-p1	0	0.572415	0.563354	pf
PF3D7_0223300.1-p1	0	0.753363	0.748488	pf
PF3D7_0223400.1-p1	0	0.492834	0.486049	pf
PF3D7_0223500.1-p1	0	0.983889	0.98317	pf
PF3D7_0300100.1-p1	0	0.985104	0.984195	pf
PF3D7_0300200.1-p1	0	0.351272	0.347416	pf
PF3D7_0300400.1-p1	0	0.473413	0.464763	pf
PF3D7_0300500.1-p1	0	0.481698	0.476455	pf
PF3D7_0300600.1-p1	0	0.233021	0.23176	pf
PF3D7_0300700.1-p1	0	0.687816	0.678746	pf
PF3D7_0300800.1-p1	0	0.445078	0.439773	pf
PF3D7_0300900.1-p1	0	0.283931	0.281221	pf
PF3D7_0301000.1-p1	0	0.630397	0.631713	pf
PF3D7_0301100.1-p1	0	0.119011	0.117139	pf
PF3D7_0301200.1-p1	0	0.315422	0.319127	pf
PF3D7_0301300.1-p1	0	0.190103	0.187187	pf
PF3D7_0301400.1-p1	0	0.399293	0.402779	pf
PF3D7_0301500.1-p1	0	0.489952	0.488058	pf
PF3D7_0301600.1-p1	0	0.86762	0.865291	pf
PF3D7_0301700.1-p1	0	0.620354	0.627582	pf
PF3D7_0301800.1-p1	0	0.268811	0.262064	pf
PF3D7_0301900.1-p1	0	0.276752	0.271914	pf
PF3D7_0302000.1-p1	0	0.431569	0.434618	pf
PF3D7_0302100.1-p1	0	0.962164	0.964335	pf
PF3D7_0302200.1-p1	0	0.862347	0.860379	pf
PF3D7_0302500.1-p1	0	0.855937	0.855791	pf
PF3D7_0302600.1-p1	0	0.869743	0.870536	pf
PF3D7_0302700.1-p1	0	0.0740026	0.0731746	pf
PF3D7_0302800.1-p1	0	0.55443	0.558332	pf
PF3D7_0302900.1-p1	0	0.74303	0.743727	pf
PF3D7_0303000.1-p1	0	0.70926	0.708027	pf
PF3D7_0303100.1-p1	0	0.887918	0.885489	pf
PF3D7_0303200.1-p1	0	0.881853	0.88398	pf
PF3D7_0303300.1-p1	0	0.564087	0.562369	pf
PF3D7_0303400.1-p1	0	0.34405	0.338438	pf
PF3D7_0303500.1-p1	0	0.932855	0.932671	pf
PF3D7_0303600.1-p1	0	0.148047	0.147772	pf
PF3D7_0303700.1-p1	0	0.376279	0.380576	pf
PF3D7_0303800.1-p1	0	0.42786	0.433025	pf
PF3D7_0303900.1-p1	0	0.232537	0.231804	pf
PF3D7_0304000.1-p1	0	0.847615	0.848544	pf
PF3D7_0304100.1-p1	0	0.535568	0.542527	pf
PF3D7_0304200.1-p1	0	0.152558	0.156305	pf
PF3D7_0304300.1-p1	0	0.873233	0.873332	pf
PF3D7_0304400.1-p1	0	0.232789	0.228561	pf
PF3D7_0304500.1-p1	0	0.0945913	0.0982842	pf
PF3D7_0304600.1-p1	1	0.915425	1	pf
PF3D7_0304700.1-p1	0	0.813344	0.821415	pf
PF3D7_0304800.1-p1	0	0.847408	0.846607	pf
PF3D7_0304900.1-p1	0	0.265865	0.263983	pf
PF3D7_0305000.1-p1	0	0.275485	0.272616	pf
PF3D7_0305100.1-p1	0	0.984693	0.985052	pf
PF3D7_0305200.1-p1	0	0.888553	0.88272	pf
PF3D7_0305300.1-p1	0	0.903765	0.903701	pf
PF3D7_0305400.1-p1	0	0.0574297	0.0590161	pf
PF3D7_0305500.1-p1	0	0.976011	0.9752	pf
PF3D7_0305600.1-p1	0	0.574931	0.582257	pf
PF3D7_0305700.1-p1	0	0.52006	0.524862	pf
PF3D7_0305800.1-p1	0	0.964465	0.964231	pf
PF3D7_0305900.1-p1	0	0.143505	0.146459	pf
PF3D7_0306000.1-p1	0	0.103661	0.096765	pf
PF3D7_0306100.1-p1	0	0.870593	0.871457	pf
PF3D7_0306200.1-p1	0	0.378724	0.382936	pf
PF3D7_0306300.1-p1	0	0.115863	0.117775	pf
PF3D7_0306400.1-p1	0	0.661215	0.66247	pf
PF3D7_0306500.1-p1	0	0.126416	0.125603	pf
PF3D7_0306600.1-p1	0	0.140922	0.141748	pf
PF3D7_0306700.1-p1	0	0.27559	0.27698	pf
PF3D7_0306800.1-p1	0	0.420768	0.420446	pf
PF3D7_0306900.1-p1	0	0.187551	0.185266	pf
PF3D7_0307100.1-p1	0	0.589807	0.58933	pf
PF3D7_0307200.1-p1	0	0.126556	0.125789	pf
PF3D7_0307300.1-p1	0	0.534968	0.542874	pf
PF3D7_0307400.1-p1	0	0.477066	0.491787	pf
PF3D7_0307500.1-p1	0	0.451508	0.45167	pf
PF3D7_0307600.1-p1	0	0.661803	0.65769	pf
PF3D7_0307700.1-p1	0	0.943915	0.942152	pf
PF3D7_0307800.1-p1	0	0.803065	0.802797	pf
PF3D7_0307900.1-p1	0	0.992491	0.993249	pf
PF3D7_0308000.1-p1	0	0.55459	0.55484	pf
PF3D7_0308100.1-p1	0	0.94083	0.940596	pf
PF3D7_0308200.1-p1	0	0.531613	0.53032	pf
PF3D7_0308300.1-p1	0	0.605322	0.614925	pf
PF3D7_0308500.1-p1	0	0.123069	0.120841	pf
PF3D7_0308600.1-p1	0	0.468417	0.465739	pf
PF3D7_0308700.1-p1	0	0.333379	0.339635	pf
PF3D7_0308800.1-p1	0	0.0569432	0.0574053	pf
PF3D7_0308900.1-p1	0	0.88288	0.88288	pf
PF3D7_0309000.1-p1	0	0.394551	0.401564	pf
PF3D7_0309100.1-p1	0	0.390031	0.384022	pf
PF3D7_0309200.1-p1	0	0.94967	0.949919	pf
PF3D7_0309300.1-p1	0	0.895801	0.898818	pf
PF3D7_0309500.1-p1	0	0.465455	0.462382	pf
PF3D7_0309600.1-p1	0	0.705862	0.705312	pf
PF3D7_0309700.1-p1	0	0.637397	0.6374	pf
PF3D7_0309800.1-p1	0	0.217785	0.218859	pf
PF3D7_0309900.1-p1	0	0.84853	0.848781	pf
PF3D7_0310000.1-p1	0	0.247675	0.246076	pf
PF3D7_0310100.1-p1	0	0.196728	0.198893	pf
PF3D7_0310200.1-p1	0	0.974198	0.975324	pf
PF3D7_0310300.1-p1	0	0.804216	0.808484	pf
PF3D7_0310400.1-p1	0	0.95566	0.957767	pf
PF3D7_0310500.1-p1	0	0.955245	0.955472	pf
PF3D7_0310600.1-p1	0	0.214728	0.214371	pf
PF3D7_0310600.2-p1	0	0.221275	0.21973	pf
PF3D7_0310700.1-p1	0	0.121994	0.119538	pf
PF3D7_0310800.1-p1	0	0.144811	0.141025	pf
PF3D7_0310900.1-p1	0	0.785835	0.786118	pf
PF3D7_0311000.1-p1	0	0.116515	0.121805	pf
PF3D7_0311100.1-p1	0	0.735133	0.735945	pf
PF3D7_0311200.1-p1	0	0.782989	0.780678	pf
PF3D7_0311300.1-p1	0	0.790169	0.794452	pf
PF3D7_0311400.1-p1	0	0.921708	0.923872	pf
PF3D7_0311500.1-p1	0	0.460078	0.457637	pf
PF3D7_0311600.1-p1	0	0.649639	0.647012	pf
PF3D7_0311700.1-p1	0	0.365462	0.362213	pf
PF3D7_0311800.1-p1	0	0.403625	0.405596	pf
PF3D7_0311900.1-p1	0	0.630318	0.62335	pf
PF3D7_0312000.1-p1	0	0.103429	0.10285	pf
PF3D7_0312100.1-p1	0	0.891914	0.887177	pf
PF3D7_0312200.1-p1	0	0.854414	0.854259	pf
PF3D7_0312300.1-p1	0	0.362144	0.360143	pf
PF3D7_0312400.1-p1	0	0.358354	0.364159	pf
PF3D7_0312500.1-p1	0	0.525732	0.529641	pf
PF3D7_0312800.1-p1	0	0.125507	0.12662	pf
PF3D7_0312900.1-p1	0	0.416257	0.428854	pf
PF3D7_0313000.1-p1	0	0.705068	0.704584	pf
PF3D7_0313100.1-p1	0	0.739072	0.744339	pf
PF3D7_0313200.1-p1	0	0.234943	0.238001	pf
PF3D7_0313300.1-p1	0	0.242816	0.244721	pf
PF3D7_0313400.1-p1	0	0.830252	0.832501	pf
PF3D7_0313500.1-p1	0	0.828399	0.832428	pf
PF3D7_0313600.1-p1	0	0.770582	0.771324	pf
PF3D7_0313700.1-p1	0	0.453977	0.465291	pf
PF3D7_0313700.2-p1	0	0.402872	0.40324	pf
PF3D7_0313800.1-p1	0	0.638536	0.647714	pf
PF3D7_0313900.1-p1	0	0.746661	0.740047	pf
PF3D7_0314000.1-p1	0	0.554595	0.548186	pf
PF3D7_0314100.1-p1	0	0.246958	0.241679	pf
PF3D7_0314100.2-p1	0	0.142468	0.140785	pf
PF3D7_0314200.1-p1	0	0.875312	0.869216	pf
PF3D7_0314300.1-p1	0	0.590151	0.58919	pf
PF3D7_0314400.1-p1	0	0.293475	0.291561	pf
PF3D7_0314500.1-p1	0	0.508923	0.513411	pf
PF3D7_0314600.1-p1	0	0.409454	0.417544	pf
PF3D7_0314700.1-p1	0	0.950716	0.950178	pf
PF3D7_0314800.1-p1	0	0.80902	0.807696	pf
PF3D7_0314900.1-p1	0	0.736959	0.739508	pf
PF3D7_0315000.1-p1	0	0.0792653	0.0824257	pf
PF3D7_0315100.1-p1	0	0.117933	0.117186	pf
PF3D7_0315200.1-p1	0	0.99044	0.990058	pf
PF3D7_0315300.1-p1	0	0.909064	0.905429	pf
PF3D7_0315400.1-p1	0	0.660543	0.665586	pf
PF3D7_0315500.1-p1	0	0.0358493	0.0355249	pf
PF3D7_0315600.1-p1	0	0.461247	0.464427	pf
PF3D7_0315700.1-p1	0	0.588518	0.587445	pf
PF3D7_0315800.1-p1	0	0.687648	0.69113	pf
PF3D7_0315900.1-p1	0	0.215897	0.213957	pf
PF3D7_0316000.1-p1	1	0.404665	0.7833	pf
PF3D7_0316100.1-p1	0	0.141808	0.142915	pf
PF3D7_0316200.1-p1	0	0.911664	0.908785	pf
PF3D7_0316300.1-p1	0	0.291382	0.297706	pf
PF3D7_0316300.2-p1	0	0.532688	0.537795	pf
PF3D7_0316400.1-p1	0	0.892507	0.893769	pf
PF3D7_0316500.1-p1	0	0.469585	0.474109	pf
PF3D7_0316600.1-p1	0	0.313176	0.312939	pf
PF3D7_0316700.1-p1	0	0.160122	0.157016	pf
PF3D7_0316800.1-p1	0	0.0275678	0.0277061	pf
PF3D7_0316900.1-p1	0	0.712412	0.717687	pf
PF3D7_0317000.1-p1	0	0.25132	0.254643	pf
PF3D7_0317100.1-p1	0	0.813356	0.81742	pf
PF3D7_0317200.1-p1	0	0.937102	0.936018	pf
PF3D7_0317300.1-p1	0	0.97725	0.976945	pf
PF3D7_0317400.1-p1	0	0.330383	0.32823	pf
PF3D7_0317500.1-p1	0	0.962353	0.961224	pf
PF3D7_0317600.1-p1	0	0.0582757	0.0591725	pf
PF3D7_0317700.1-p1	0	0.966083	0.963748	pf
PF3D7_0317800.1-p1	0	0.332889	0.332126	pf
PF3D7_0317900.1-p1	0	0.414378	0.41997	pf
PF3D7_0318000.1-p1	0	0.322111	0.324131	pf
PF3D7_0318100.1-p1	0	0.184599	0.185781	pf
PF3D7_0318200.1-p1	0	0.96846	0.967246	pf
PF3D7_0318300.1-p1	0	0.923997	0.924038	pf
PF3D7_0318400.1-p1	0	0.684634	0.689669	pf
PF3D7_0318500.1-p1	0	0.97385	0.974051	pf
PF3D7_0318600.1-p1	0	0.71984	0.72055	pf
PF3D7_0318700.1-p1	0	0.129508	0.129918	pf
PF3D7_0318800.1-p1	0	0.222049	0.224527	pf
PF3D7_0318900.1-p1	0	0.62545	0.629217	pf
PF3D7_0319000.1-p1	0	0.868144	0.871934	pf
PF3D7_0319100.1-p1	0	0.401896	0.40186	pf
PF3D7_0319200.1-p1	0	0.767442	0.767751	pf
PF3D7_0319300.1-p1	0	0.208719	0.212259	pf
PF3D7_0319400.1-p1	0	0.919103	0.918554	pf
PF3D7_0319500.1-p1	0	0.619128	0.620087	pf
PF3D7_0319600.1-p1	0	0.556943	0.553725	pf
PF3D7_0319700.1-p1	0	0.955634	0.953926	pf
PF3D7_0319800.1-p1	0	0.309555	0.3145	pf
PF3D7_0319900.1-p1	0	0.556743	0.566551	pf
PF3D7_0320000.1-p1	0	0.418123	0.414047	pf
PF3D7_0320100.1-p1	0	0.138458	0.140371	pf
PF3D7_0320200.1-p1	0	0.746366	0.753215	pf
PF3D7_0320300.1-p1	0	0.510483	0.511864	pf
PF3D7_0320400.1-p1	0	0.940629	0.941286	pf
PF3D7_0320500.1-p1	0	0.511526	0.512004	pf
PF3D7_0320600.1-p1	0	0.0734626	0.0755308	pf
PF3D7_0320700.1-p1	0	0.127161	0.125304	pf
PF3D7_0320800.1-p1	0	0.162776	0.165483	pf
PF3D7_0320900.1-p1	0	0.335769	0.334084	pf
PF3D7_0321000.1-p1	0	0.579581	0.583083	pf
PF3D7_0321100.1-p1	0	0.901663	0.90031	pf
PF3D7_0321200.1-p1	0	0.16466	0.164574	pf
PF3D7_0321300.1-p1	0	0.822483	0.816575	pf
PF3D7_0321400.1-p1	0	0.234745	0.233744	pf
PF3D7_0321500.1-p1	0	0.804715	0.80388	pf
PF3D7_0321600.1-p1	0	0.523343	0.531268	pf
PF3D7_0321700.1-p1	0	0.960269	0.958932	pf
PF3D7_0321800.1-p1	0	0.952296	0.951633	pf
PF3D7_0321900.1-p1	0	0.833982	0.833559	pf
PF3D7_0322000.1-p1	0	0.343235	0.336522	pf
PF3D7_0322100.1-p1	0	0.765236	0.770627	pf
PF3D7_0322200.1-p1	0	0.670204	0.67118	pf
PF3D7_0322300.1-p1	0	0.564669	0.566019	pf
PF3D7_0322400.1-p1	0	0.862654	0.862546	pf
PF3D7_0322500.1-p1	0	0.553043	0.551783	pf
PF3D7_0322600.1-p1	0	0.932727	0.933338	pf
PF3D7_0322700.1-p1	0	0.939897	0.941062	pf
PF3D7_0322800.1-p1	0	0.223387	0.220684	pf
PF3D7_0322900.1-p1	0	0.0715911	0.0723445	pf
PF3D7_0323000.1-p1	0	0.331945	0.324274	pf
PF3D7_0323100.1-p1	0	0.909468	0.910842	pf
PF3D7_0323200.1-p1	0	0.519762	0.522219	pf
PF3D7_0323300.1-p1	0	0.433435	0.435869	pf
PF3D7_0323400.1-p1	0	0.787495	0.786948	pf
PF3D7_0323500.1-p1	0	0.354149	0.3562	pf
PF3D7_0323600.1-p1	0	0.562177	0.573375	pf
PF3D7_0323700.1-p1	0	0.861176	0.860056	pf
PF3D7_0323800.1-p1	0	0.828974	0.831003	pf
PF3D7_0324000.1-p1	0	0.371454	0.374662	pf
PF3D7_0324100.1-p1	0	0.353214	0.349962	pf
PF3D7_0324200.1-p1	0	0.427533	0.435974	pf
PF3D7_0324300.1-p1	0	0.278599	0.273755	pf
PF3D7_0324400.1-p1	0	0.474243	0.468072	pf
PF3D7_0324500.1-p1	0	0.484612	0.481769	pf
PF3D7_0324600.1-p1	0	0.445167	0.438897	pf
PF3D7_0324800.1-p1	0	0.562884	0.559242	pf
PF3D7_0324900.1-p1	0	0.990433	0.990665	pf
PF3D7_0400100.1-p1	0	0.989854	0.990461	pf
PF3D7_0400300.1-p1	0	0.478354	0.470236	pf
PF3D7_0400400.1-p1	0	0.98486	0.983533	pf
PF3D7_0400500.1-p1	0	0.509103	0.506526	pf
PF3D7_0400700.1-p1	0	0.510712	0.506225	pf
PF3D7_0400800.1-p1	0	0.390909	0.384432	pf
PF3D7_0400900.1-p1	0	0.398509	0.393816	pf
PF3D7_0401000.1-p1	0	0.479225	0.474459	pf
PF3D7_0401100.1-p1	0	0.21148	0.210982	pf
PF3D7_0401200.1-p1	0	0.414343	0.414885	pf
PF3D7_0401300.1-p1	0	0.536016	0.532539	pf
PF3D7_0401400.1-p1	0	0.478658	0.474553	pf
PF3D7_0401600.1-p1	0	0.57165	0.570636	pf
PF3D7_0401600.2-p1	0	0.597812	0.596275	pf
PF3D7_0401800.1-p1	0	0.850432	0.853526	pf
PF3D7_0401900.1-p1	0	0.883209	0.884522	pf
PF3D7_0402000.1-p1	0	0.6478	0.643843	pf
PF3D7_0402100.1-p1	0	0.815667	0.817013	pf
PF3D7_0402300.1-p1	1	0.99813	0.999441	pf
PF3D7_0402400.1-p1	0	0.398319	0.400839	pf
PF3D7_0402600.1-p1	0	0.497152	0.498899	pf
PF3D7_0402900.1-p1	0	0.534827	0.537599	pf
PF3D7_0403100.1-p1	0	0.535501	0.55023	pf
PF3D7_0403200.1-p1	0	0.735618	0.735144	pf
PF3D7_0403300.1-p1	0	0.367252	0.365884	pf
PF3D7_0403400.1-p1	0	0.948423	0.946468	pf
PF3D7_0403500.1-p1	0	0.325085	0.334655	pf
PF3D7_0403600.1-p1	0	0.881214	0.88071	pf
PF3D7_0403700.1-p1	0	0.85273	0.854947	pf
PF3D7_0403800.1-p1	0	0.707889	0.712289	pf
PF3D7_0403900.1-p1	0	0.899791	0.901556	pf
PF3D7_0404000.1-p1	0	0.297044	0.304366	pf
PF3D7_0404100.1-p1	0	0.921878	0.922848	pf
PF3D7_0404200.1-p1	0	0.0699255	0.0726185	pf
PF3D7_0404300.1-p1	0	0.907304	0.908134	pf
PF3D7_0404400.1-p1	0	0.318739	0.312095	pf
PF3D7_0404500.1-p1	0	0.631332	0.629957	pf
PF3D7_0404600.1-p1	0	0.970755	0.970683	pf
PF3D7_0404700.1-p1	0	0.922494	0.922222	pf
PF3D7_0404800.1-p1	0	0.509303	0.50867	pf
PF3D7_0404900.1-p1	0	0.482926	0.483465	pf
PF3D7_0405000.1-p1	0	0.138048	0.136651	pf
PF3D7_0405100.1-p1	0	0.888795	0.891766	pf
PF3D7_0405200.1-p1	1	0.47779	0.807235	pf
PF3D7_0405300.1-p1	0	0.98711	0.986618	pf
PF3D7_0405400.1-p1	0	0.90652	0.904768	pf
PF3D7_0405500.1-p1	0	0.122353	0.126237	pf
PF3D7_0405600.1-p1	0	0.164236	0.168147	pf
PF3D7_0405700.1-p1	0	0.976709	0.975083	pf
PF3D7_0405800.1-p1	0	0.13013	0.125134	pf
PF3D7_0405900.1-p1	0	0.948482	0.946356	pf
PF3D7_0406000.1-p1	0	0.508544	0.517384	pf
PF3D7_0406100.1-p1	0	0.420218	0.419818	pf
PF3D7_0406200.1-p1	1	0.920707	0.971559	pf
PF3D7_0406400.1-p1	0	0.15789	0.161902	pf
PF3D7_0406500.1-p1	0	0.958257	0.955165	pf
PF3D7_0406600.1-p1	0	0.170674	0.164834	pf
PF3D7_0406700.1-p1	0	0.654174	0.657259	pf
PF3D7_0406800.1-p1	0	0.0682886	0.0673809	pf
PF3D7_0406900.1-p1	0	0.886769	0.885684	pf
PF3D7_0407000.1-p1	0	0.426554	0.429003	pf
PF3D7_0407100.1-p1	0	0.314185	0.319989	pf
PF3D7_0407200.1-p1	0	0.237109	0.230577	pf
PF3D7_0407300.1-p1	0	0.275235	0.282751	pf
PF3D7_0407400.1-p1	0	0.118651	0.12172	pf
PF3D7_0407500.1-p1	0	0.186472	0.183634	pf
PF3D7_0407600.1-p1	0	0.926213	0.927533	pf
PF3D7_0407700.1-p1	0	0.918606	0.919963	pf
PF3D7_0407800.1-p1	0	0.959628	0.958652	pf
PF3D7_0407900.1-p1	0	0.724404	0.728243	pf
PF3D7_0408000.1-p1	0	0.208146	0.21476	pf
PF3D7_0408100.1-p1	0	0.956805	0.955518	pf
PF3D7_0408200.1-p1	0	0.701779	0.704828	pf
PF3D7_0408300.1-p1	0	0.56936	0.570969	pf
PF3D7_0408400.1-p1	0	0.342514	0.356792	pf
PF3D7_0408500.1-p1	0	0.818031	0.817254	pf
PF3D7_0408600.1-p1	0	0.754869	0.75171	pf
PF3D7_0408700.1-p1	0	0.905667	0.906272	pf
PF3D7_0408800.1-p1	0	0.599827	0.607122	pf
PF3D7_0408900.1-p1	0	0.588251	0.588395	pf
PF3D7_0408900.2-p1	0	0.582869	0.585585	pf
PF3D7_0409000.1-p1	0	0.869289	0.86913	pf
PF3D7_0409100.1-p1	0	0.636981	0.643772	pf
PF3D7_0409200.1-p1	0	0.0807951	0.0845879	pf
PF3D7_0409300.1-p1	0	0.853476	0.85487	pf
PF3D7_0409400.1-p1	0	0.543545	0.546421	pf
PF3D7_0409500.1-p1	0	0.292296	0.296039	pf
PF3D7_0409600.1-p1	0	0.801417	0.802153	pf
PF3D7_0409700.1-p1	0	0.238144	0.24123	pf
PF3D7_0409800.1-p1	0	0.521395	0.526067	pf
PF3D7_0409900.1-p1	0	0.206897	0.210266	pf
PF3D7_0410000.1-p1	0	0.725617	0.722714	pf
PF3D7_0410300.1-p1	1	0.886362	0.956892	pf
PF3D7_0410400.1-p1	0	0.0858266	0.0868405	pf
PF3D7_0410500.1-p1	0	0.227114	0.231405	pf
PF3D7_0410600.1-p1	0	0.393515	0.391821	pf
PF3D7_0410700.1-p1	0	0.82306	0.829199	pf
PF3D7_0410800.1-p1	0	0.907695	0.904631	pf
PF3D7_0410900.1-p1	0	0.877087	0.872924	pf
PF3D7_0411000.1-p1	0	0.942953	0.944084	pf
PF3D7_0411100.1-p1	0	0.22431	0.224591	pf
PF3D7_0411200.1-p1	0	0.854859	0.850924	pf
PF3D7_0411300.1-p1	0	0.803317	0.805777	pf
PF3D7_0411400.1-p1	0	0.806988	0.803662	pf
PF3D7_0411700.1-p1	0	0.211165	0.214972	pf
PF3D7_0411800.1-p1	0	0.963066	0.962656	pf
PF3D7_0411900.1-p1	0	0.920957	0.919823	pf
PF3D7_0412000.1-p1	0	0.936753	0.938854	pf
PF3D7_0412100.1-p1	0	0.17193	0.172414	pf
PF3D7_0412200.1-p1	0	0.140201	0.137878	pf
PF3D7_0412300.1-p1	0	0.43261	0.437936	pf
PF3D7_0412400.1-p1	0	0.984033	0.983712	pf
PF3D7_0412700.1-p1	0	0.991756	0.992042	pf
PF3D7_0412900.1-p1	0	0.987265	0.986324	pf
PF3D7_0413100.1-p1	0	0.986582	0.98503	pf
PF3D7_0413200.1-p1	0	0.553696	0.549809	pf
PF3D7_0413300.1-p1	0	0.513966	0.508492	pf
PF3D7_0413500.1-p1	0	0.262921	0.260785	pf
PF3D7_0413600.1-p1	0	0.280271	0.278838	pf
PF3D7_0413700.1-p1	0	0.229653	0.232812	pf
PF3D7_0413800.1-p1	0	0.147997	0.150013	pf
PF3D7_0413900.1-p1	0	0.757178	0.763403	pf
PF3D7_0414000.1-p1	0	0.770092	0.774846	pf
PF3D7_0414100.1-p1	0	0.842877	0.840893	pf
PF3D7_0414200.1-p1	0	0.126665	0.126289	pf
PF3D7_0414200.2-p1	0	0.13078	0.128281	pf
PF3D7_0414300.1-p1	0	0.121238	0.120031	pf
PF3D7_0414400.1-p1	0	0.355172	0.360095	pf
PF3D7_0414500.1-p1	0	0.123395	0.12391	pf
PF3D7_0414600.1-p1	0	0.359065	0.36376	pf
PF3D7_0414700.1-p1	0	0.577426	0.585288	pf
PF3D7_0414800.1-p1	0	0.207061	0.206541	pf
PF3D7_0414900.1-p1	0	0.440905	0.442493	pf
PF3D7_0415000.1-p1	0	0.36991	0.377318	pf
PF3D7_0415100.1-p1	0	0.301777	0.306295	pf
PF3D7_0415200.1-p1	0	0.964484	0.965862	pf
PF3D7_0415300.1-p1	0	0.892694	0.893617	pf
PF3D7_0415400.1-p1	0	0.446397	0.447255	pf
PF3D7_0415500.1-p1	0	0.088353	0.0912746	pf
PF3D7_0415600.1-p1	0	0.145766	0.149273	pf
PF3D7_0415700.1-p1	0	0.37217	0.375	pf
PF3D7_0415800.1-p1	0	0.719224	0.714782	pf
PF3D7_0415900.1-p1	0	0.108306	0.103017	pf
PF3D7_0416000.1-p1	0	0.654248	0.660868	pf
PF3D7_0416100.1-p1	0	0.675619	0.681852	pf
PF3D7_0416200.1-p1	0	0.443966	0.445082	pf
PF3D7_0416300.1-p1	0	0.933672	0.931767	pf
PF3D7_0416400.1-p1	0	0.894559	0.89328	pf
PF3D7_0416500.1-p1	0	0.578295	0.586123	pf
PF3D7_0416600.1-p1	0	0.147545	0.147745	pf
PF3D7_0416700.1-p1	0	0.0844357	0.0799054	pf
PF3D7_0416800.1-p1	0	0.158173	0.158463	pf
PF3D7_0416900.1-p1	0	0.942044	0.941748	pf
PF3D7_0417000.1-p1	0	0.406727	0.402332	pf
PF3D7_0417100.1-p1	0	0.35986	0.364631	pf
PF3D7_0417200.1-p1	0	0.50955	0.513381	pf
PF3D7_0417300.1-p1	0	0.738086	0.740157	pf
PF3D7_0417400.1-p1	0	0.954196	0.95136	pf
PF3D7_0417500.1-p1	0	0.129345	0.133796	pf
PF3D7_0417600.1-p1	0	0.881976	0.880076	pf
PF3D7_0417700.1-p1	0	0.474418	0.482694	pf
PF3D7_0417800.1-p1	0	0.659513	0.663214	pf
PF3D7_0417900.1-p1	0	0.790602	0.794154	pf
PF3D7_0418000.1-p1	0	0.975516	0.974216	pf
PF3D7_0418100.1-p1	0	0.953974	0.953099	pf
PF3D7_0418200.1-p1	0	0.33898	0.337735	pf
PF3D7_0418300.1-p1	0	0.827194	0.831278	pf
PF3D7_0418400.1-p1	0	0.106646	0.104259	pf
PF3D7_0418500.1-p1	0	0.308701	0.310886	pf
PF3D7_0418600.1-p1	0	0.952367	0.956046	pf
PF3D7_0418700.1-p1	0	0.706636	0.712526	pf
PF3D7_0418800.1-p1	0	0.345972	0.336432	pf
PF3D7_0418900.1-p1	0	0.193502	0.193834	pf
PF3D7_0419000.1-p1	0	0.336597	0.342845	pf
PF3D7_0419100.1-p1	0	0.192887	0.194265	pf
PF3D7_0419200.1-p1	0	0.156599	0.153827	pf
PF3D7_0419300.1-p1	0	0.0799782	0.0794082	pf
PF3D7_0419400.1-p1	0	0.963594	0.965109	pf
PF3D7_0419500.1-p1	1	0.571623	0.842411	pf
PF3D7_0419600.1-p1	0	0.569831	0.572008	pf
PF3D7_0419700.1-p1	0	0.553283	0.559439	pf
PF3D7_0419800.1-p1	0	0.290611	0.296112	pf
PF3D7_0419900.1-p1	0	0.933451	0.932503	pf
PF3D7_0420000.1-p1	0	0.954534	0.954165	pf
PF3D7_0420100.1-p1	0	0.599816	0.609592	pf
PF3D7_0420200.1-p1	0	0.302864	0.308073	pf
PF3D7_0420300.1-p1	0	0.981527	0.981788	pf
PF3D7_0420400.1-p1	0	0.289179	0.294182	pf
PF3D7_0420500.1-p1	0	0.176937	0.180668	pf
PF3D7_0420600.1-p1	0	0.715269	0.716361	pf
PF3D7_0420700.1-p1	0	0.978475	0.979801	pf
PF3D7_0420900.1-p1	0	0.987846	0.988322	pf
PF3D7_0421100.1-p1	0	0.981498	0.982968	pf
PF3D7_0421200.1-p1	0	0.552586	0.550458	pf
PF3D7_0421300.1-p1	0	0.992039	0.992635	pf
PF3D7_0421700.1-p1	0	0.920034	0.919235	pf
PF3D7_0421800.1-p1	0	0.19975	0.202157	pf
PF3D7_0421900.1-p1	0	0.442861	0.442308	pf
PF3D7_0422000.1-p1	0	0.12502	0.123864	pf
PF3D7_0422100.1-p1	0	0.731596	0.736096	pf
PF3D7_0422200.1-p1	0	0.944935	0.945899	pf
PF3D7_0422300.1-p1	0	0.640969	0.643598	pf
PF3D7_0422400.1-p1	0	0.0735672	0.0707197	pf
PF3D7_0422500.1-p1	0	0.981523	0.982326	pf
PF3D7_0422600.1-p1	0	0.111175	0.108504	pf
PF3D7_0422700.1-p1	0	0.168451	0.166609	pf
PF3D7_0422800.1-p1	0	0.241612	0.240534	pf
PF3D7_0422900.1-p1	0	0.145103	0.149778	pf
PF3D7_0423000.1-p1	0	0.212886	0.218864	pf
PF3D7_0423100.1-p1	0	0.190633	0.19542	pf
PF3D7_0423200.1-p1	0	0.137181	0.140506	pf
PF3D7_0423300.1-p1	0	0.735993	0.738952	pf
PF3D7_0423400.1-p1	1	0.942727	0.980336	pf
PF3D7_0423500.1-p1	0	0.397348	0.392397	pf
PF3D7_0423600.1-p1	0	0.960059	0.961564	pf
PF3D7_0423700.1-p1	0	0.522371	0.532759	pf
PF3D7_0423800.1-p1	0	0.449199	0.449714	pf
PF3D7_0423900.1-p1	0	0.573064	0.577794	pf
PF3D7_0424000.1-p1	0	0.666813	0.674188	pf
PF3D7_0424100.1-p1	1	0.411056	1	pf
PF3D7_0424200.1-p1	0	0.967042	0.967989	pf
PF3D7_0424400.1-p1	0	0.971112	0.970148	pf
PF3D7_0424500.1-p1	0	0.589085	0.590784	pf
PF3D7_0424600.1-p1	0	0.190275	0.191698	pf
PF3D7_0424700.1-p1	0	0.908841	0.905971	pf
PF3D7_0424800.1-p1	0	0.312023	0.313519	pf
PF3D7_0424900.1-p1	0	0.357672	0.352455	pf
PF3D7_0425100.1-p1	0	0.399506	0.397646	pf
PF3D7_0425200.1-p1	0	0.431358	0.428531	pf
PF3D7_0425400.1-p1	0	0.344418	0.338896	pf
PF3D7_0425500.1-p1	0	0.4631	0.454808	pf
PF3D7_0425700.1-p1	0	0.436869	0.432712	pf
PF3D7_0425800.1-p1	0	0.983731	0.984107	pf
PF3D7_0425900.1-p1	0	0.52078	0.516515	pf
PF3D7_0426000.1-p1	0	0.978369	0.977399	pf
PF3D7_0500100.1-p1	0	0.978442	0.978341	pf
PF3D7_0500400.1-p1	0	0.539364	0.534891	pf
PF3D7_0500500.1-p1	0	0.495749	0.485441	pf
PF3D7_0500800.1-p1	0	0.949143	0.947834	pf
PF3D7_0500900.1-p1	0	0.254677	0.258333	pf
PF3D7_0501000.1-p1	0	0.325829	0.32252	pf
PF3D7_0501100.1-p1	0	0.460736	0.458815	pf
PF3D7_0501100.2-p1	0	0.47901	0.484609	pf
PF3D7_0501200.1-p1	0	0.65059	0.66305	pf
PF3D7_0501300.1-p1	0	0.883896	0.88072	pf
PF3D7_0501400.1-p1	0	0.963874	0.962602	pf
PF3D7_0501500.1-p1	0	0.371511	0.369521	pf
PF3D7_0501600.1-p1	0	0.30457	0.304084	pf
PF3D7_0501700.1-p1	0	0.695887	0.700066	pf
PF3D7_0501800.1-p1	0	0.957333	0.957998	pf
PF3D7_0501900.1-p1	0	0.364219	0.371233	pf
PF3D7_0502000.1-p1	0	0.882061	0.876557	pf
PF3D7_0502100.1-p1	0	0.526966	0.530254	pf
PF3D7_0502200.1-p1	0	0.300255	0.305067	pf
PF3D7_0502300.1-p1	0	0.492922	0.496589	pf
PF3D7_0502400.1-p1	1	0.932288	0.97558	pf
PF3D7_0502500.1-p1	0	0.662867	0.657114	pf
PF3D7_0502600.1-p1	0	0.739772	0.743522	pf
PF3D7_0502700.1-p1	0	0.158822	0.164022	pf
PF3D7_0502800.1-p1	0	0.157393	0.153163	pf
PF3D7_0502900.1-p1	0	0.193966	0.191904	pf
PF3D7_0503000.1-p1	0	0.259017	0.260272	pf
PF3D7_0503100.1-p1	0	0.492568	0.491916	pf
PF3D7_0503200.1-p1	0	0.884833	0.881764	pf
PF3D7_0503300.1-p1	0	0.408651	0.415848	pf
PF3D7_0503400.1-p1	0	0.290345	0.293167	pf
PF3D7_0503500.1-p1	0	0.531809	0.528622	pf
PF3D7_0503600.1-p1	0	0.505072	0.501944	pf
PF3D7_0503800.1-p1	0	0.139539	0.140017	pf
PF3D7_0503900.1-p1	0	0.669053	0.671553	pf
PF3D7_0504000.1-p1	0	0.951323	0.950098	pf
PF3D7_0504100.1-p1	0	0.149047	0.151873	pf
PF3D7_0504200.1-p1	0	0.272579	0.272325	pf
PF3D7_0504300.1-p1	0	0.29238	0.295267	pf
PF3D7_0504400.1-p1	0	0.555426	0.55348	pf
PF3D7_0504500.1-p1	0	0.46059	0.467508	pf
PF3D7_0504600.1-p1	0	0.251023	0.252454	pf
PF3D7_0504700.1-p1	0	0.917724	0.915079	pf
PF3D7_0504800.1-p1	0	0.994054	0.993257	pf
PF3D7_0504900.1-p1	0	0.231731	0.22973	pf
PF3D7_0505000.1-p1	0	0.972882	0.972643	pf
PF3D7_0505100.1-p1	0	0.964039	0.964451	pf
PF3D7_0505200.1-p1	0	0.575624	0.579645	pf
PF3D7_0505300.1-p1	0	0.547677	0.552593	pf
PF3D7_0505400.1-p1	0	0.601777	0.605652	pf
PF3D7_0505500.1-p1	0	0.870396	0.87245	pf
PF3D7_0505600.1-p1	0	0.513786	0.524979	pf
PF3D7_0505700.1-p1	0	0.927738	0.925809	pf
PF3D7_0505800.1-p1	0	0.520506	0.513721	pf
PF3D7_0505900.1-p1	0	0.155313	0.157499	pf
PF3D7_0506000.1-p1	0	0.201481	0.203868	pf
PF3D7_0506100.1-p1	0	0.151626	0.152423	pf
PF3D7_0506200.1-p1	0	0.439236	0.448326	pf
PF3D7_0506300.1-p1	0	0.377763	0.386276	pf
PF3D7_0506400.1-p1	0	0.349561	0.348618	pf
PF3D7_0506500.1-p1	0	0.97773	0.977367	pf
PF3D7_0506700.1-p1	0	0.870208	0.871641	pf
PF3D7_0506800.1-p1	0	0.78504	0.783937	pf
PF3D7_0506900.1-p1	0	0.697426	0.686069	pf
PF3D7_0507000.1-p1	0	0.101812	0.103304	pf
PF3D7_0507100.1-p1	0	0.124356	0.121546	pf
PF3D7_0507200.1-p1	0	0.709998	0.70864	pf
PF3D7_0507300.1-p1	0	0.864675	0.867243	pf
PF3D7_0507400.1-p1	0	0.173734	0.173084	pf
PF3D7_0507500.1-p1	0	0.785794	0.789988	pf
PF3D7_0507600.1-p1	0	0.883826	0.884983	pf
PF3D7_0507700.1-p1	0	0.385997	0.394343	pf
PF3D7_0507800.1-p1	0	0.980075	0.980004	pf
PF3D7_0507900.1-p1	0	0.16482	0.164619	pf
PF3D7_0508000.1-p1	0	0.544323	0.536654	pf
PF3D7_0508100.1-p1	0	0.843105	0.845923	pf
PF3D7_0508200.1-p1	0	0.279389	0.276493	pf
PF3D7_0508300.1-p1	0	0.286598	0.284013	pf
PF3D7_0508400.1-p1	0	0.614936	0.633908	pf
PF3D7_0508500.1-p1	0	0.927519	0.924749	pf
PF3D7_0508600.1-p1	0	0.589604	0.588605	pf
PF3D7_0508700.1-p1	0	0.927299	0.930821	pf
PF3D7_0508800.1-p1	0	0.357312	0.363935	pf
PF3D7_0508900.1-p1	0	0.97914	0.980464	pf
PF3D7_0509000.1-p1	0	0.221556	0.2177	pf
PF3D7_0509100.1-p1	0	0.981555	0.980794	pf
PF3D7_0509200.1-p1	0	0.126213	0.127286	pf
PF3D7_0509300.1-p1	0	0.288939	0.290334	pf
PF3D7_0509400.1-p1	0	0.97354	0.973554	pf
PF3D7_0509500.1-p1	0	0.310583	0.313459	pf
PF3D7_0509600.1-p1	0	0.632307	0.628641	pf
PF3D7_0509700.1-p1	0	0.537905	0.544375	pf
PF3D7_0509800.1-p1	0	0.984024	0.984273	pf
PF3D7_0509900.1-p1	0	0.292406	0.302708	pf
PF3D7_0510000.1-p1	0	0.793458	0.798231	pf
PF3D7_0510100.1-p1	0	0.957446	0.956526	pf
PF3D7_0510200.1-p1	0	0.535224	0.54294	pf
PF3D7_0510300.1-p1	0	0.293966	0.292154	pf
PF3D7_0510400.1-p1	0	0.509385	0.51392	pf
PF3D7_0510500.1-p1	0	0.64167	0.645663	pf
PF3D7_0510700.1-p1	0	0.217603	0.226248	pf
PF3D7_0510800.1-p1	0	0.513683	0.517967	pf
PF3D7_0511000.1-p1	0	0.262926	0.257019	pf
PF3D7_0511100.1-p1	0	0.361199	0.361142	pf
PF3D7_0511200.1-p1	0	0.574704	0.579021	pf
PF3D7_0511300.1-p1	0	0.90213	0.901	pf
PF3D7_0511400.1-p1	0	0.797661	0.797599	pf
PF3D7_0511500.1-p1	0	0.995202	0.995207	pf
PF3D7_0511600.1-p1	0	0.590603	0.590774	pf
PF3D7_0511700.1-p1	0	0.182352	0.177766	pf
PF3D7_0511800.1-p1	0	0.397833	0.402658	pf
PF3D7_0511900.1-p1	0	0.609666	0.608334	pf
PF3D7_0512000.1-p1	0	0.37357	0.375303	pf
PF3D7_0512100.1-p1	0	0.133481	0.13512	pf
PF3D7_0512200.1-p1	0	0.618383	0.62645	pf
PF3D7_0512300.1-p1	0	0.211951	0.210232	pf
PF3D7_0512400.1-p1	0	0.252859	0.25913	pf
PF3D7_0512500.1-p1	0	0.60776	0.619685	pf
PF3D7_0512600.1-p1	0	0.289787	0.2901	pf
PF3D7_0512700.1-p1	0	0.328445	0.330373	pf
PF3D7_0512800.1-p1	0	0.819019	0.817725	pf
PF3D7_0512900.1-p1	0	0.0687021	0.0691585	pf
PF3D7_0513000.1-p1	0	0.339313	0.332367	pf
PF3D7_0513100.1-p1	0	0.368109	0.375472	pf
PF3D7_0513200.1-p1	0	0.944514	0.944215	pf
PF3D7_0513300.1-p1	0	0.386448	0.381113	pf
PF3D7_0513400.1-p1	0	0.0740461	0.0771617	pf
PF3D7_0513500.1-p1	0	0.235994	0.23973	pf
PF3D7_0513600.1-p1	0	0.876883	0.879327	pf
PF3D7_0513700.1-p1	0	0.370142	0.371639	pf
PF3D7_0513800.1-p1	0	0.416992	0.41992	pf
PF3D7_0513900.1-p1	0	0.319281	0.31992	pf
PF3D7_0514000.1-p1	0	0.178495	0.18513	pf
PF3D7_0514100.1-p1	0	0.958748	0.957373	pf
PF3D7_0514200.1-p1	0	0.737677	0.739997	pf
PF3D7_0514300.1-p1	0	0.87902	0.880727	pf
PF3D7_0514500.1-p1	0	0.197885	0.1921	pf
PF3D7_0514600.1-p1	0	0.27963	0.28455	pf
PF3D7_0514700.1-p1	0	0.865706	0.866924	pf
PF3D7_0514800.1-p1	0	0.791565	0.79636	pf
PF3D7_0514900.1-p1	0	0.581053	0.58465	pf
PF3D7_0515000.1-p1	0	0.839576	0.840434	pf
PF3D7_0515100.1-p1	0	0.29938	0.301605	pf
PF3D7_0515200.1-p1	0	0.181472	0.177323	pf
PF3D7_0515300.1-p1	0	0.899647	0.901503	pf
PF3D7_0515400.1-p1	0	0.836993	0.840405	pf
PF3D7_0515500.1-p1	0	0.607872	0.605399	pf
PF3D7_0515600.1-p1	0	0.902498	0.903517	pf
PF3D7_0515700.1-p1	0	0.332516	0.329639	pf
PF3D7_0515800.1-p1	0	0.208469	0.208194	pf
PF3D7_0515900.1-p1	0	0.126124	0.126606	pf
PF3D7_0516000.1-p1	0	0.790363	0.791521	pf
PF3D7_0516100.1-p1	0	0.912254	0.911786	pf
PF3D7_0516200.1-p1	0	0.349443	0.342624	pf
PF3D7_0516300.1-p1	0	0.73548	0.730517	pf
PF3D7_0516400.1-p1	0	0.501972	0.507586	pf
PF3D7_0516500.1-p1	0	0.336442	0.329859	pf
PF3D7_0516600.1-p1	0	0.950975	0.952363	pf
PF3D7_0516700.1-p1	0	0.890602	0.888598	pf
PF3D7_0516800.1-p1	0	0.981252	0.982302	pf
PF3D7_0516900.1-p1	0	0.319966	0.31083	pf
PF3D7_0517000.1-p1	0	0.226826	0.22828	pf
PF3D7_0517100.1-p1	0	0.291985	0.293049	pf
PF3D7_0517200.1-p1	0	0.767044	0.766125	pf
PF3D7_0517300.1-p1	0	0.499973	0.497934	pf
PF3D7_0517400.1-p1	0	0.922675	0.918698	pf
PF3D7_0517500.1-p1	0	0.499241	0.494356	pf
PF3D7_0517600.1-p1	0	0.0928996	0.0929954	pf
PF3D7_0517700.1-p1	0	0.462998	0.463243	pf
PF3D7_0517800.1-p1	0	0.0608448	0.0618836	pf
PF3D7_0517900.1-p1	0	0.330613	0.332109	pf
PF3D7_0518000.1-p1	0	0.102889	0.101754	pf
PF3D7_0518100.1-p1	0	0.932139	0.932528	pf
PF3D7_0518200.1-p1	0	0.133043	0.131096	pf
PF3D7_0518300.1-p1	0	0.271102	0.266134	pf
PF3D7_0518400.1-p1	0	0.134286	0.13659	pf
PF3D7_0518500.1-p1	0	0.920567	0.92039	pf
PF3D7_0518600.1-p1	0	0.858804	0.863473	pf
PF3D7_0518700.1-p1	0	0.924297	0.922062	pf
PF3D7_0518800.1-p1	0	0.676637	0.682354	pf
PF3D7_0518900.1-p1	0	0.288996	0.286866	pf
PF3D7_0519000.1-p1	0	0.167947	0.17522	pf
PF3D7_0519100.1-p1	0	0.152194	0.153111	pf
PF3D7_0519200.1-p1	0	0.561214	0.560686	pf
PF3D7_0519300.1-p1	0	0.520183	0.515709	pf
PF3D7_0519400.1-p1	0	0.108873	0.112385	pf
PF3D7_0519500.1-p1	0	0.963045	0.964227	pf
PF3D7_0519600.1-p1	0	0.874134	0.870747	pf
PF3D7_0519700.1-p1	0	0.357573	0.355397	pf
PF3D7_0519800.1-p1	0	0.822401	0.825022	pf
PF3D7_0519900.1-p1	0	0.58227	0.588237	pf
PF3D7_0520000.1-p1	0	0.108221	0.105165	pf
PF3D7_0520100.1-p1	0	0.666785	0.672229	pf
PF3D7_0520200.1-p1	0	0.539976	0.538185	pf
PF3D7_0520300.1-p1	0	0.0809421	0.079096	pf
PF3D7_0520400.1-p1	0	0.25651	0.263544	pf
PF3D7_0520500.1-p1	0	0.40152	0.398039	pf
PF3D7_0520600.1-p1	0	0.295294	0.296733	pf
PF3D7_0520700.1-p1	0	0.854356	0.851303	pf
PF3D7_0520800.1-p1	0	0.984155	0.985283	pf
PF3D7_0520900.1-p1	0	0.379093	0.381371	pf
PF3D7_0521000.1-p1	0	0.616723	0.620034	pf
PF3D7_0521100.1-p1	0	0.74998	0.749391	pf
PF3D7_0521200.1-p1	0	0.238026	0.245921	pf
PF3D7_0521300.1-p1	0	0.837998	0.836373	pf
PF3D7_0521400.1-p1	0	0.54878	0.552596	pf
PF3D7_0521500.1-p1	0	0.334292	0.347576	pf
PF3D7_0521600.1-p1	0	0.108449	0.105885	pf
PF3D7_0521700.1-p1	0	0.604579	0.606902	pf
PF3D7_0521800.1-p1	0	0.263574	0.269877	pf
PF3D7_0521900.1-p1	0	0.929335	0.929521	pf
PF3D7_0522000.1-p1	0	0.144828	0.147891	pf
PF3D7_0522100.1-p1	0	0.752085	0.747998	pf
PF3D7_0522200.1-p1	0	0.324301	0.326897	pf
PF3D7_0522300.1-p1	0	0.082556	0.0812106	pf
PF3D7_0522400.1-p1	0	0.950589	0.952309	pf
PF3D7_0522500.1-p1	0	0.171574	0.174001	pf
PF3D7_0522600.1-p1	0	0.285822	0.281478	pf
PF3D7_0522700.1-p1	0	0.222116	0.224337	pf
PF3D7_0522800.1-p1	0	0.216233	0.216133	pf
PF3D7_0522900.1-p1	0	0.932298	0.928027	pf
PF3D7_0523000.1-p1	0	0.88204	0.878013	pf
PF3D7_0523100.1-p1	0	0.195587	0.200252	pf
PF3D7_0523200.1-p1	0	0.759671	0.754318	pf
PF3D7_0523300.1-p1	0	0.126792	0.126727	pf
PF3D7_0523400.1-p1	0	0.39808	0.400372	pf
PF3D7_0523500.1-p1	0	0.132103	0.132973	pf
PF3D7_0523600.1-p1	0	0.243512	0.249203	pf
PF3D7_0523700.1-p1	0	0.800044	0.797863	pf
PF3D7_0523800.1-p1	0	0.473859	0.468395	pf
PF3D7_0523900.1-p1	0	0.169347	0.17198	pf
PF3D7_0524000.1-p1	0	0.765912	0.767576	pf
PF3D7_0524100.1-p1	0	0.903827	0.906015	pf
PF3D7_0524200.1-p1	0	0.18752	0.187201	pf
PF3D7_0524300.1-p1	0	0.571311	0.571334	pf
PF3D7_0524400.1-p1	0	0.23822	0.237171	pf
PF3D7_0524500.1-p1	0	0.422676	0.425829	pf
PF3D7_0524600.1-p1	0	0.384986	0.38648	pf
PF3D7_0524700.1-p1	0	0.27286	0.274353	pf
PF3D7_0524800.1-p1	0	0.484441	0.49126	pf
PF3D7_0524900.1-p1	0	0.782255	0.785911	pf
PF3D7_0525000.1-p1	0	0.77607	0.772999	pf
PF3D7_0525100.1-p1	0	0.387909	0.37779	pf
PF3D7_0525200.1-p1	0	0.897911	0.90039	pf
PF3D7_0525300.1-p1	0	0.775925	0.779146	pf
PF3D7_0525400.1-p1	0	0.321157	0.321396	pf
PF3D7_0525500.1-p1	0	0.920078	0.918402	pf
PF3D7_0525600.1-p1	0	0.149745	0.154182	pf
PF3D7_0525700.1-p1	0	0.243257	0.241988	pf
PF3D7_0525800.1-p1	0	0.449027	0.454406	pf
PF3D7_0525900.1-p1	0	0.227639	0.224269	pf
PF3D7_0526000.1-p1	0	0.645766	0.638666	pf
PF3D7_0526100.1-p1	0	0.407261	0.403565	pf
PF3D7_0526200.1-p1	0	0.576522	0.584325	pf
PF3D7_0526200.2-p1	0	0.58256	0.59033	pf
PF3D7_0526300.1-p1	0	0.215377	0.218404	pf
PF3D7_0526400.1-p1	0	0.202567	0.198301	pf
PF3D7_0526500.1-p1	0	0.919349	0.919454	pf
PF3D7_0526600.1-p1	0	0.998056	0.998303	pf
PF3D7_0526700.1-p1	0	0.941767	0.943275	pf
PF3D7_0526800.1-p1	0	0.439255	0.445419	pf
PF3D7_0526900.1-p1	0	0.287143	0.28969	pf
PF3D7_0527000.1-p1	0	0.796857	0.798409	pf
PF3D7_0527100.1-p1	0	0.276332	0.279432	pf
PF3D7_0527200.1-p1	0	0.606821	0.611104	pf
PF3D7_0527300.1-p1	0	0.146109	0.150161	pf
PF3D7_0527400.1-p1	0	0.349657	0.347764	pf
PF3D7_0527500.1-p1	0	0.677206	0.674128	pf
PF3D7_0527600.1-p1	0	0.395093	0.40255	pf
PF3D7_0527900.1-p1	0	0.543424	0.546864	pf
PF3D7_0528000.1-p1	0	0.220774	0.216327	pf
PF3D7_0528100.1-p1	0	0.75571	0.763703	pf
PF3D7_0528200.1-p1	0	0.517079	0.520732	pf
PF3D7_0528300.1-p1	0	0.435098	0.440024	pf
PF3D7_0528400.1-p1	0	0.429019	0.432786	pf
PF3D7_0528500.1-p1	0	0.100418	0.0994674	pf
PF3D7_0528600.1-p1	0	0.19614	0.202812	pf
PF3D7_0528700.1-p1	0	0.323314	0.323994	pf
PF3D7_0528800.1-p1	0	0.27464	0.275674	pf
PF3D7_0528900.1-p1	0	0.336	0.338466	pf
PF3D7_0529000.1-p1	0	0.615305	0.617996	pf
PF3D7_0529100.1-p1	0	0.340334	0.335774	pf
PF3D7_0529200.1-p1	0	0.456081	0.45552	pf
PF3D7_0529300.1-p1	0	0.124245	0.127212	pf
PF3D7_0529400.1-p1	0	0.871456	0.871152	pf
PF3D7_0529400.2-p1	0	0.870451	0.868403	pf
PF3D7_0529500.1-p1	0	0.0503177	0.0487905	pf
PF3D7_0529700.1-p1	0	0.675778	0.674146	pf
PF3D7_0529800.1-p1	0	0.946294	0.948205	pf
PF3D7_0529900.1-p1	0	0.088702	0.0881293	pf
PF3D7_0530000.1-p1	0	0.645695	0.645585	pf
PF3D7_0530100.1-p1	0	0.426696	0.432348	pf
PF3D7_0530200.1-p1	0	0.308032	0.307537	pf
PF3D7_0530300.1-p1	0	0.876782	0.873265	pf
PF3D7_0530400.1-p1	0	0.872014	0.8684	pf
PF3D7_0530500.1-p1	0	0.7	0.696992	pf
PF3D7_0530600.1-p1	0	0.578161	0.58795	pf
PF3D7_0530700.1-p1	0	0.938569	0.940829	pf
PF3D7_0530750.1-p1	0	0.142139	0.138562	pf
PF3D7_0530800.1-p1	0	0.592861	0.589921	pf
PF3D7_0530900.1-p1	0	0.965735	0.965634	pf
PF3D7_0531000.1-p1	0	0.576797	0.570289	pf
PF3D7_0531100.1-p1	0	0.950251	0.949421	pf
PF3D7_0531200.1-p1	0	0.0813934	0.0846864	pf
PF3D7_0531300.1-p1	0	0.389286	0.396494	pf
PF3D7_0531400.1-p1	0	0.883979	0.887534	pf
PF3D7_0532100.1-p1	0	0.908592	0.910803	pf
PF3D7_0532200.1-p1	0	0.349681	0.355895	pf
PF3D7_0532300.1-p1	0	0.674824	0.677643	pf
PF3D7_0532400.1-p1	0	0.583403	0.582578	pf
PF3D7_0532500.1-p1	0	0.179356	0.187072	pf
PF3D7_0532600.1-p1	0	0.290354	0.29406	pf
PF3D7_0532900.1-p1	0	0.500557	0.495729	pf
PF3D7_0600200.1-p1	0	0.974477	0.974613	pf
PF3D7_0600300.1-p1	0	0.609335	0.606108	pf
PF3D7_0600400.1-p1	0	0.929436	0.930308	pf
PF3D7_0600500.1-p1	0	0.482623	0.476451	pf
PF3D7_0600600.1-p1	0	0.743557	0.746857	pf
PF3D7_0600700.1-p1	0	0.462217	0.459685	pf
PF3D7_0601000.1-p1	0	0.269483	0.266813	pf
PF3D7_0601100.1-p1	0	0.431587	0.435268	pf
PF3D7_0601200.1-p1	0	0.321722	0.323734	pf
PF3D7_0601300.1-p1	0	0.370364	0.374497	pf
PF3D7_0601500.1-p1	0	0.5953	0.598018	pf
PF3D7_0601600.1-p1	0	0.289512	0.291929	pf
PF3D7_0601900.1-p1	0	0.509918	0.50396	pf
PF3D7_0602000.1-p1	0	0.860941	0.863042	pf
PF3D7_0602100.1-p1	0	0.943498	0.943254	pf
PF3D7_0602200.1-p1	0	0.299744	0.300679	pf
PF3D7_0602300.1-p1	0	0.313612	0.319359	pf
PF3D7_0602400.1-p1	0	0.670244	0.675331	pf
PF3D7_0602500.1-p1	0	0.322554	0.31847	pf
PF3D7_0602600.1-p1	0	0.799522	0.800446	pf
PF3D7_0602700.1-p1	0	0.465528	0.472776	pf
PF3D7_0602800.1-p1	0	0.5244	0.521643	pf
PF3D7_0602900.1-p1	0	0.350576	0.34881	pf
PF3D7_0603000.1-p1	0	0.651298	0.654045	pf
PF3D7_0603100.1-p1	0	0.596292	0.602161	pf
PF3D7_0603200.1-p1	0	0.252209	0.247907	pf
PF3D7_0603300.1-p1	0	0.323045	0.320435	pf
PF3D7_0603400.1-p1	1	0.958151	0.984726	pf
PF3D7_0603500.1-p1	0	0.555036	0.560302	pf
PF3D7_0603600.1-p1	0	0.921365	0.92053	pf
PF3D7_0603700.1-p1	0	0.20013	0.201863	pf
PF3D7_0603800.1-p1	0	0.895054	0.89506	pf
PF3D7_0603900.1-p1	0	0.406714	0.417053	pf
PF3D7_0604000.1-p1	0	0.948166	0.946117	pf
PF3D7_0604100.1-p1	0	0.935754	0.939289	pf
PF3D7_0604200.1-p1	0	0.119268	0.115062	pf
PF3D7_0604300.1-p1	0	0.826423	0.822266	pf
PF3D7_0604400.1-p1	0	0.194825	0.192625	pf
PF3D7_0604500.1-p1	0	0.926098	0.927302	pf
PF3D7_0604600.1-p1	0	0.804002	0.806828	pf
PF3D7_0604700.1-p1	0	0.274824	0.272155	pf
PF3D7_0604800.1-p1	0	0.836764	0.836529	pf
PF3D7_0604900.1-p1	0	0.175879	0.178594	pf
PF3D7_0605000.1-p1	0	0.0586381	0.0595013	pf
PF3D7_0605100.1-p1	0	0.721864	0.719783	pf
PF3D7_0605200.1-p1	0	0.0519596	0.04974	pf
PF3D7_0605300.1-p1	0	0.254535	0.253084	pf
PF3D7_0605400.1-p1	0	0.239817	0.240114	pf
PF3D7_0605500.1-p1	0	0.542814	0.550547	pf
PF3D7_0605600.1-p1	0	0.868096	0.86528	pf
PF3D7_0605700.1-p1	0	0.713061	0.716615	pf
PF3D7_0605800.1-p1	0	0.970713	0.972088	pf
PF3D7_0605900.1-p1	0	0.184182	0.177656	pf
PF3D7_0606000.1-p1	0	0.906489	0.907583	pf
PF3D7_0606100.1-p1	0	0.617497	0.623719	pf
PF3D7_0606200.1-p1	0	0.270645	0.262982	pf
PF3D7_0606300.1-p1	0	0.181007	0.180154	pf
PF3D7_0606400.1-p1	0	0.284806	0.282538	pf
PF3D7_0606500.1-p1	0	0.60138	0.602069	pf
PF3D7_0606600.1-p1	0	0.970738	0.969424	pf
PF3D7_0606700.1-p1	0	0.810269	0.813212	pf
PF3D7_0606800.1-p1	0	0.235001	0.237717	pf
PF3D7_0606900.1-p1	0	0.17936	0.181633	pf
PF3D7_0607000.1-p1	0	0.799923	0.802415	pf
PF3D7_0607100.1-p1	0	0.336192	0.337516	pf
PF3D7_0607200.1-p1	0	0.394758	0.394608	pf
PF3D7_0607300.1-p1	0	0.272398	0.271686	pf
PF3D7_0607400.1-p1	0	0.410779	0.412314	pf
PF3D7_0607500.1-p1	0	0.469671	0.473982	pf
PF3D7_0607600.1-p1	0	0.755453	0.749914	pf
PF3D7_0607700.1-p1	0	0.965975	0.964538	pf
PF3D7_0607800.1-p1	0	0.813093	0.816935	pf
PF3D7_0607900.1-p1	0	0.833133	0.835851	pf
PF3D7_0608000.1-p1	0	0.256717	0.260447	pf
PF3D7_0608100.1-p1	0	0.980844	0.979708	pf
PF3D7_0608200.1-p1	0	0.110721	0.110077	pf
PF3D7_0608300.1-p1	0	0.838155	0.836935	pf
PF3D7_0608310.1-p1	0	0.203816	0.20073	pf
PF3D7_0608400.1-p1	0	0.173085	0.173663	pf
PF3D7_0608500.1-p1	0	0.246153	0.247065	pf
PF3D7_0608600.1-p1	0	0.602741	0.602937	pf
PF3D7_0608700.1-p1	0	0.29133	0.292539	pf
PF3D7_0608800.1-p1	0	0.333315	0.324905	pf
PF3D7_0608900.1-p1	0	0.783986	0.776573	pf
PF3D7_0609000.1-p1	0	0.98639	0.986187	pf
PF3D7_0609100.1-p1	0	0.427629	0.430881	pf
PF3D7_0609200.1-p1	0	0.25691	0.266831	pf
PF3D7_0609300.1-p1	0	0.854794	0.854661	pf
PF3D7_0609400.1-p1	0	0.422522	0.438053	pf
PF3D7_0609500.1-p1	0	0.606113	0.602079	pf
PF3D7_0609600.1-p1	0	0.762215	0.754724	pf
PF3D7_0609700.1-p1	0	0.95779	0.954921	pf
PF3D7_0609800.1-p1	0	0.281181	0.276591	pf
PF3D7_0609900.1-p1	0	0.915558	0.915265	pf
PF3D7_0610000.1-p1	0	0.0776015	0.079118	pf
PF3D7_0610100.1-p1	0	0.460248	0.466872	pf
PF3D7_0610200.1-p1	0	0.924235	0.920808	pf
PF3D7_0610400.1-p1	0	0.176424	0.171837	pf
PF3D7_0610500.1-p1	0	0.115937	0.109378	pf
PF3D7_0610600.1-p1	0	0.219078	0.22035	pf
PF3D7_0610700.1-p1	0	0.154422	0.15576	pf
PF3D7_0610800.1-p1	0	0.382108	0.37702	pf
PF3D7_0610900.1-p1	0	0.842723	0.838938	pf
PF3D7_0611000.1-p1	0	0.157719	0.154389	pf
PF3D7_0611100.1-p1	0	0.302663	0.298085	pf
PF3D7_0611200.1-p1	0	0.0741708	0.0750868	pf
PF3D7_0611300.1-p1	0	0.125338	0.119261	pf
PF3D7_0611400.1-p1	0	0.776744	0.775986	pf
PF3D7_0611500.1-p1	0	0.251674	0.252051	pf
PF3D7_0611600.1-p1	0	0.726668	0.728486	pf
PF3D7_0611700.1-p1	0	0.161977	0.164637	pf
PF3D7_0611800.1-p1	0	0.938164	0.938584	pf
PF3D7_0611900.1-p1	0	0.217722	0.216236	pf
PF3D7_0612000.1-p1	0	0.185259	0.181266	pf
PF3D7_0612100.1-p1	0	0.562239	0.561534	pf
PF3D7_0612200.1-p1	0	0.969888	0.970553	pf
PF3D7_0612300.1-p1	0	0.312238	0.307535	pf
PF3D7_0612400.1-p1	0	0.222735	0.227853	pf
PF3D7_0612500.1-p1	0	0.171924	0.170762	pf
PF3D7_0612600.1-p1	0	0.609864	0.623535	pf
PF3D7_0612700.1-p1	0	0.479522	0.485652	pf
PF3D7_0612800.1-p1	0	0.666585	0.667789	pf
PF3D7_0612900.1-p1	0	0.323823	0.325447	pf
PF3D7_0613000.1-p1	0	0.112617	0.111952	pf
PF3D7_0613000.2-p1	0	0.0416531	0.0434343	pf
PF3D7_0613000.3-p1	0	0.238587	0.238131	pf
PF3D7_0613100.1-p1	0	0.200511	0.199014	pf
PF3D7_0613200.1-p1	0	0.193445	0.193511	pf
PF3D7_0613300.1-p1	0	0.895587	0.899861	pf
PF3D7_0613400.1-p1	0	0.379986	0.383364	pf
PF3D7_0613500.1-p1	0	0.967059	0.968196	pf
PF3D7_0613600.1-p1	0	0.969442	0.967332	pf
PF3D7_0613700.1-p1	0	0.72502	0.72788	pf
PF3D7_0613800.1-p1	0	0.970986	0.969257	pf
PF3D7_0613900.1-p1	0	0.971851	0.970427	pf
PF3D7_0614000.1-p1	0	0.18605	0.1975	pf
PF3D7_0614100.1-p1	0	0.764369	0.760695	pf
PF3D7_0614200.1-p1	0	0.921568	0.920681	pf
PF3D7_0614300.1-p1	0	0.729551	0.732319	pf
PF3D7_0614400.1-p1	0	0.322515	0.318973	pf
PF3D7_0614500.1-p1	0	0.109648	0.11069	pf
PF3D7_0614600.1-p1	0	0.656438	0.654742	pf
PF3D7_0614700.1-p1	0	0.614484	0.622414	pf
PF3D7_0614800.1-p1	0	0.217391	0.218085	pf
PF3D7_0614900.1-p1	0	0.781982	0.783908	pf
PF3D7_0615000.1-p1	0	0.373981	0.372944	pf
PF3D7_0615100.1-p1	0	0.375115	0.385115	pf
PF3D7_0615200.1-p1	0	0.322948	0.32754	pf
PF3D7_0615300.1-p1	0	0.745312	0.743966	pf
PF3D7_0615400.1-p1	0	0.977909	0.977269	pf
PF3D7_0615500.1-p1	0	0.616734	0.623766	pf
PF3D7_0615600.1-p1	0	0.956122	0.956696	pf
PF3D7_0615700.1-p1	0	0.183455	0.188081	pf
PF3D7_0615800.1-p1	0	0.841952	0.847368	pf
PF3D7_0615900.1-p1	0	0.868252	0.867657	pf
PF3D7_0616000.1-p1	0	0.412895	0.401968	pf
PF3D7_0616100.1-p1	0	0.297616	0.293533	pf
PF3D7_0616200.1-p1	0	0.604096	0.603872	pf
PF3D7_0616300.1-p1	0	0.385113	0.388317	pf
PF3D7_0616400.1-p1	0	0.858336	0.856144	pf
PF3D7_0616500.1-p1	0	0.974856	0.973693	pf
PF3D7_0616600.1-p1	0	0.749836	0.755767	pf
PF3D7_0616700.1-p1	0	0.633264	0.637591	pf
PF3D7_0616800.1-p1	0	0.143167	0.142799	pf
PF3D7_0616900.1-p1	0	0.94611	0.946556	pf
PF3D7_0617000.1-p1	0	0.181454	0.181337	pf
PF3D7_0617100.1-p1	0	0.777708	0.776553	pf
PF3D7_0617200.1-p1	0	0.518616	0.528857	pf
PF3D7_0617300.1-p1	0	0.070272	0.0701253	pf
PF3D7_0617400.1-p1	0	0.962445	0.965307	pf
PF3D7_0617600.1-p1	0	0.507254	0.505295	pf
PF3D7_0617700.1-p1	0	0.428548	0.419611	pf
PF3D7_0617800.1-p1	0	0.29606	0.287822	pf
PF3D7_0617900.1-p1	0	0.148974	0.142866	pf
PF3D7_0618000.1-p1	0	0.854033	0.857604	pf
PF3D7_0618100.1-p1	0	0.605408	0.609787	pf
PF3D7_0618200.1-p1	0	0.448421	0.453179	pf
PF3D7_0618300.1-p1	0	0.116543	0.11438	pf
PF3D7_0618400.1-p1	0	0.455361	0.448999	pf
PF3D7_0618500.1-p1	0	0.457498	0.460528	pf
PF3D7_0618600.1-p1	0	0.211979	0.211705	pf
PF3D7_0618700.1-p1	0	0.625538	0.622094	pf
PF3D7_0618800.1-p1	0	0.74499	0.744935	pf
PF3D7_0618900.1-p1	0	0.66511	0.663775	pf
PF3D7_0618900.2-p1	0	0.61527	0.618628	pf
PF3D7_0619000.1-p1	0	0.976412	0.975094	pf
PF3D7_0619000.2-p1	0	0.975191	0.974157	pf
PF3D7_0619100.1-p1	0	0.269005	0.265226	pf
PF3D7_0619200.1-p1	0	0.897103	0.892055	pf
PF3D7_0619300.1-p1	0	0.921585	0.920208	pf
PF3D7_0619400.1-p1	0	0.803494	0.804648	pf
PF3D7_0619500.1-p1	0	0.84894	0.848301	pf
PF3D7_0619600.1-p1	0	0.793259	0.787704	pf
PF3D7_0619700.1-p1	0	0.427409	0.438205	pf
PF3D7_0619800.1-p1	0	0.907195	0.908571	pf
PF3D7_0619900.1-p1	0	0.155212	0.154647	pf
PF3D7_0620000.1-p1	0	0.738595	0.74451	pf
PF3D7_0620100.1-p1	0	0.215763	0.217416	pf
PF3D7_0620200.1-p1	0	0.778111	0.780358	pf
PF3D7_0620300.1-p1	0	0.57194	0.571438	pf
PF3D7_0620400.1-p1	1	0.909182	0.964989	pf
PF3D7_0620500.1-p1	0	0.762741	0.762037	pf
PF3D7_0620600.1-p1	0	0.359378	0.363137	pf
PF3D7_0620700.1-p1	0	0.0939045	0.0923477	pf
PF3D7_0621000.1-p1	0	0.684628	0.696711	pf
PF3D7_0621100.1-p1	0	0.880113	0.881782	pf
PF3D7_0621200.1-p1	0	0.280301	0.282002	pf
PF3D7_0621300.1-p1	0	0.743244	0.747166	pf
PF3D7_0621350.1-p1	0	0.253973	0.255841	pf
PF3D7_0621400.1-p1	0	0.773342	0.781158	pf
PF3D7_0621500.1-p1	0	0.210434	0.211023	pf
PF3D7_0621700.1-p1	0	0.865085	0.862295	pf
PF3D7_0621800.1-p1	0	0.512586	0.513001	pf
PF3D7_0621900.1-p1	0	0.635618	0.64312	pf
PF3D7_0622000.1-p1	0	0.29021	0.290557	pf
PF3D7_0622100.1-p1	0	0.921017	0.920408	pf
PF3D7_0622200.1-p1	0	0.747119	0.754139	pf
PF3D7_0622300.1-p1	0	0.690603	0.68721	pf
PF3D7_0622400.1-p1	0	0.142753	0.142871	pf
PF3D7_0622500.1-p1	0	0.267122	0.265302	pf
PF3D7_0622600.1-p1	0	0.247223	0.239344	pf
PF3D7_0622700.1-p1	0	0.247067	0.248608	pf
PF3D7_0622800.1-p1	0	0.893922	0.893153	pf
PF3D7_0622900.1-p1	0	0.918601	0.918559	pf
PF3D7_0623000.1-p1	0	0.326157	0.318653	pf
PF3D7_0623100.1-p1	0	0.792319	0.795125	pf
PF3D7_0623200.1-p1	0	0.269615	0.269846	pf
PF3D7_0623300.1-p1	0	0.444018	0.438712	pf
PF3D7_0623400.1-p1	0	0.420112	0.427096	pf
PF3D7_0623500.1-p1	0	0.259393	0.259707	pf
PF3D7_0623600.1-p1	0	0.677786	0.688097	pf
PF3D7_0623700.1-p1	0	0.804606	0.802434	pf
PF3D7_0623800.1-p1	0	0.956086	0.957003	pf
PF3D7_0623900.1-p1	0	0.284465	0.285256	pf
PF3D7_0624000.1-p1	0	0.302746	0.297427	pf
PF3D7_0624100.1-p1	0	0.149142	0.152009	pf
PF3D7_0624200.1-p1	0	0.323969	0.333649	pf
PF3D7_0624300.1-p1	0	0.371342	0.369444	pf
PF3D7_0624400.1-p1	0	0.583995	0.58651	pf
PF3D7_0624500.1-p1	0	0.310122	0.306633	pf
PF3D7_0624600.1-p1	0	0.978844	0.979524	pf
PF3D7_0624700.1-p1	0	0.18421	0.187514	pf
PF3D7_0624800.1-p1	0	0.464132	0.467992	pf
PF3D7_0624900.1-p1	0	0.381912	0.387393	pf
PF3D7_0625000.1-p1	0	0.319236	0.315964	pf
PF3D7_0625000.2-p1	0	0.331913	0.333092	pf
PF3D7_0625100.1-p1	0	0.298543	0.299182	pf
PF3D7_0625200.1-p1	0	0.413798	0.427884	pf
PF3D7_0625300.1-p1	0	0.843507	0.843826	pf
PF3D7_0625400.1-p1	0	0.66802	0.687744	pf
PF3D7_0625500.1-p1	0	0.144161	0.147452	pf
PF3D7_0625600.1-p1	0	0.418585	0.42424	pf
PF3D7_0625700.1-p1	0	0.155249	0.154422	pf
PF3D7_0625800.1-p1	0	0.778118	0.784932	pf
PF3D7_0625900.1-p1	0	0.333397	0.348079	pf
PF3D7_0626000.1-p1	0	0.929159	0.927205	pf
PF3D7_0626100.1-p1	0	0.165036	0.164287	pf
PF3D7_0626200.1-p1	0	0.563164	0.569959	pf
PF3D7_0626300.1-p1	0	0.35536	0.354632	pf
PF3D7_0626400.1-p1	0	0.847433	0.847941	pf
PF3D7_0626500.1-p1	0	0.890753	0.890485	pf
PF3D7_0626600.1-p1	0	0.19377	0.192233	pf
PF3D7_0626700.1-p1	0	0.12325	0.123036	pf
PF3D7_0626800.1-p1	0	0.436486	0.434799	pf
PF3D7_0626900.1-p1	0	0.45348	0.46715	pf
PF3D7_0627000.1-p1	0	0.297747	0.295882	pf
PF3D7_0627100.1-p1	0	0.962879	0.963131	pf
PF3D7_0627200.1-p1	0	0.119573	0.120582	pf
PF3D7_0627300.1-p1	0	0.780111	0.778135	pf
PF3D7_0627400.1-p1	0	0.411648	0.406702	pf
PF3D7_0627500.1-p1	0	0.542232	0.53797	pf
PF3D7_0627600.1-p1	0	0.590858	0.598737	pf
PF3D7_0627700.1-p1	0	0.762206	0.760665	pf
PF3D7_0627800.1-p1	0	0.796643	0.79311	pf
PF3D7_0627900.1-p1	0	0.122275	0.126612	pf
PF3D7_0628000.1-p1	0	0.106981	0.105367	pf
PF3D7_0628100.1-p1	0	0.97161	0.972134	pf
PF3D7_0628200.1-p1	0	0.971546	0.972405	pf
PF3D7_0628300.1-p1	0	0.218271	0.214973	pf
PF3D7_0628400.1-p1	0	0.263319	0.259175	pf
PF3D7_0628500.1-p1	0	0.242446	0.244494	pf
PF3D7_0628600.1-p1	0	0.269754	0.284133	pf
PF3D7_0628700.1-p1	0	0.411825	0.420332	pf
PF3D7_0628800.1-p1	0	0.791643	0.786371	pf
PF3D7_0628900.1-p1	0	0.789334	0.793242	pf
PF3D7_0629000.1-p1	0	0.104651	0.10283	pf
PF3D7_0629100.1-p1	0	0.309938	0.308885	pf
PF3D7_0629200.1-p1	0	0.409051	0.410611	pf
PF3D7_0629300.1-p1	0	0.891573	0.895322	pf
PF3D7_0629400.1-p1	0	0.746663	0.745251	pf
PF3D7_0629500.1-p1	0	0.545459	0.545601	pf
PF3D7_0629600.1-p1	0	0.0929477	0.0888547	pf
PF3D7_0629700.1-p1	0	0.96083	0.961613	pf
PF3D7_0629800.1-p1	0	0.851228	0.854019	pf
PF3D7_0629900.1-p1	0	0.150692	0.146448	pf
PF3D7_0630000.1-p1	0	0.641285	0.640571	pf
PF3D7_0630100.1-p1	0	0.816919	0.824524	pf
PF3D7_0630200.1-p1	0	0.36396	0.357445	pf
PF3D7_0630300.1-p1	0	0.938067	0.938731	pf
PF3D7_0630400.1-p1	0	0.56751	0.565677	pf
PF3D7_0630500.1-p1	0	0.405346	0.411088	pf
PF3D7_0630600.1-p1	0	0.863878	0.870457	pf
PF3D7_0630700.1-p1	0	0.550297	0.549343	pf
PF3D7_0630800.1-p1	0	0.555206	0.553023	pf
PF3D7_0630900.1-p1	0	0.533629	0.544607	pf
PF3D7_0631000.1-p1	0	0.266569	0.270592	pf
PF3D7_0631100.1-p1	0	0.610813	0.612035	pf
PF3D7_0631300.1-p1	0	0.409291	0.408746	pf
PF3D7_0631400.1-p1	0	0.251231	0.249165	pf
PF3D7_0631500.1-p1	0	0.437948	0.444162	pf
PF3D7_0631600.1-p1	0	0.270465	0.270062	pf
PF3D7_0631800.1-p1	0	0.503447	0.495981	pf
PF3D7_0631900.1-p1	0	0.359974	0.349582	pf
PF3D7_0632000.1-p1	0	0.524708	0.514504	pf
PF3D7_0632100.1-p1	0	0.466719	0.461104	pf
PF3D7_0632200.1-p1	0	0.496451	0.495934	pf
PF3D7_0632300.1-p1	0	0.557528	0.550002	pf
PF3D7_0632400.1-p1	0	0.584304	0.576416	pf
PF3D7_0632500.1-p1	0	0.98091	0.982881	pf
PF3D7_0632700.1-p1	0	0.516616	0.515014	pf
PF3D7_0632800.1-p1	0	0.987001	0.985504	pf
PF3D7_0700100.1-p1	0	0.991284	0.991887	pf
PF3D7_0700200.1-p1	0	0.484744	0.478181	pf
PF3D7_0700300.1-p1	0	0.52189	0.522582	pf
PF3D7_0700400.1-p1	0	0.401808	0.394618	pf
PF3D7_0700500.1-p1	0	0.492321	0.491278	pf
PF3D7_0700800.1-p1	0	0.40035	0.394772	pf
PF3D7_0701100.1-p1	0	0.35693	0.354631	pf
PF3D7_0701500.1-p1	0	0.456036	0.454661	pf
PF3D7_0701600.1-p1	0	0.369874	0.367994	pf
PF3D7_0701700.1-p1	0	0.376436	0.375996	pf
PF3D7_0701800.1-p1	0	0.497497	0.493833	pf
PF3D7_0701900.1-p1	0	0.896047	0.893833	pf
PF3D7_0702000.1-p1	0	0.384328	0.37899	pf
PF3D7_0702200.1-p1	0	0.287201	0.295904	pf
PF3D7_0702300.1-p1	0	0.950425	0.951416	pf
PF3D7_0702400.1-p1	0	0.263181	0.263704	pf
PF3D7_0702500.1-p1	0	0.68645	0.685844	pf
PF3D7_0702600.1-p1	0	0.281241	0.283345	pf
PF3D7_0702900.1-p1	0	0.437568	0.439113	pf
PF3D7_0703000.1-p1	0	0.958541	0.960724	pf
PF3D7_0703100.1-p1	0	0.315069	0.304464	pf
PF3D7_0703200.1-p1	0	0.899073	0.899089	pf
PF3D7_0703300.1-p1	0	0.492834	0.490315	pf
PF3D7_0703400.1-p1	0	0.593786	0.590488	pf
PF3D7_0703500.1-p1	0	0.920949	0.921733	pf
PF3D7_0703600.1-p1	0	0.345209	0.342072	pf
PF3D7_0703700.1-p1	0	0.65555	0.660056	pf
PF3D7_0703800.1-p1	0	0.882388	0.881202	pf
PF3D7_0703900.1-p1	0	0.931349	0.931379	pf
PF3D7_0704000.1-p1	0	0.959313	0.960806	pf
PF3D7_0704100.1-p1	0	0.973648	0.974253	pf
PF3D7_0704200.1-p1	0	0.881521	0.880524	pf
PF3D7_0704300.1-p1	0	0.98292	0.983032	pf
PF3D7_0704400.1-p1	0	0.807224	0.80479	pf
PF3D7_0704500.1-p1	0	0.898117	0.898314	pf
PF3D7_0704600.1-p1	0	0.994344	0.994571	pf
PF3D7_0704700.1-p1	0	0.789942	0.787833	pf
PF3D7_0704800.1-p1	0	0.920861	0.922402	pf
PF3D7_0704900.1-p1	0	0.44142	0.442015	pf
PF3D7_0705000.1-p1	0	0.892822	0.895306	pf
PF3D7_0705100.1-p1	0	0.708414	0.709415	pf
PF3D7_0705200.1-p1	0	0.803842	0.802435	pf
PF3D7_0705300.1-p1	0	0.793624	0.796124	pf
PF3D7_0705400.1-p1	0	0.68449	0.692527	pf
PF3D7_0705500.1-p1	0	0.985216	0.983858	pf
PF3D7_0705600.1-p1	0	0.79402	0.794869	pf
PF3D7_0705700.1-p1	0	0.122757	0.119891	pf
PF3D7_0705800.1-p1	0	0.402105	0.39408	pf
PF3D7_0705900.1-p1	0	0.302479	0.301966	pf
PF3D7_0706000.1-p1	0	0.832434	0.838847	pf
PF3D7_0706100.1-p1	0	0.908107	0.904037	pf
PF3D7_0706200.1-p1	0	0.349834	0.351463	pf
PF3D7_0706300.1-p1	0	0.269867	0.264484	pf
PF3D7_0706400.1-p1	0	0.31887	0.315266	pf
PF3D7_0706500.1-p1	0	0.892948	0.89326	pf
PF3D7_0706600.1-p1	0	0.57314	0.575496	pf
PF3D7_0706700.1-p1	0	0.623443	0.624554	pf
PF3D7_0707200.1-p1	0	0.978635	0.978383	pf
PF3D7_0707300.1-p1	0	0.934905	0.93396	pf
PF3D7_0707400.1-p1	0	0.559166	0.562626	pf
PF3D7_0707500.1-p1	0	0.886481	0.88389	pf
PF3D7_0707600.1-p1	0	0.352515	0.365794	pf
PF3D7_0707700.1-p1	0	0.756006	0.761217	pf
PF3D7_0707800.1-p1	0	0.870247	0.873014	pf
PF3D7_0707900.1-p1	0	0.119193	0.117424	pf
PF3D7_0708000.1-p1	0	0.59245	0.589206	pf
PF3D7_0708100.1-p1	0	0.112628	0.115575	pf
PF3D7_0708200.1-p1	0	0.920719	0.920638	pf
PF3D7_0708300.1-p1	0	0.0923316	0.0917315	pf
PF3D7_0708400.1-p1	0	0.696501	0.698105	pf
PF3D7_0708500.1-p1	0	0.838476	0.841473	pf
PF3D7_0708600.1-p1	0	0.198466	0.199256	pf
PF3D7_0708700.1-p1	0	0.485963	0.486706	pf
PF3D7_0708800.1-p1	0	0.735106	0.739763	pf
PF3D7_0708900.1-p1	0	0.28053	0.278982	pf
PF3D7_0709000.1-p1	0	0.469955	0.475977	pf
PF3D7_0709100.1-p1	0	0.829394	0.825435	pf
PF3D7_0709200.1-p1	0	0.279865	0.286995	pf
PF3D7_0709300.1-p1	0	0.965361	0.964697	pf
PF3D7_0709400.1-p1	0	0.879574	0.876436	pf
PF3D7_0709500.1-p1	0	0.454822	0.455777	pf
PF3D7_0709600.1-p1	0	0.725232	0.724654	pf
PF3D7_0709700.1-p1	0	0.109621	0.109428	pf
PF3D7_0709800.1-p1	0	0.181117	0.181621	pf
PF3D7_0709900.1-p1	0	0.94208	0.942158	pf
PF3D7_0710000.1-p1	0	0.89888	0.897932	pf
PF3D7_0710100.1-p1	0	0.417311	0.42255	pf
PF3D7_0710200.1-p1	0	0.960069	0.959562	pf
PF3D7_0710300.1-p1	0	0.224244	0.223615	pf
PF3D7_0710400.1-p1	0	0.456738	0.468192	pf
PF3D7_0710500.1-p1	0	0.176925	0.174082	pf
PF3D7_0710600.1-p1	0	0.180209	0.184396	pf
PF3D7_0710700.1-p1	0	0.432638	0.438724	pf
PF3D7_0710800.1-p1	0	0.825402	0.825175	pf
PF3D7_0710900.1-p1	0	0.149227	0.153628	pf
PF3D7_0711000.1-p1	0	0.815602	0.822041	pf
PF3D7_0711100.1-p1	0	0.389299	0.402822	pf
PF3D7_0711200.1-p1	0	0.748979	0.747673	pf
PF3D7_0711300.1-p1	0	0.222778	0.226869	pf
PF3D7_0711400.1-p1	0	0.772673	0.774217	pf
PF3D7_0711500.1-p1	0	0.643923	0.645208	pf
PF3D7_0711700.1-p1	0	0.984041	0.984305	pf
PF3D7_0712000.1-p1	0	0.988238	0.987923	pf
PF3D7_0712300.1-p1	0	0.983526	0.982633	pf
PF3D7_0712400.1-p1	0	0.96691	0.965781	pf
PF3D7_0712600.1-p1	0	0.992941	0.992304	pf
PF3D7_0712800.1-p1	0	0.966885	0.967303	pf
PF3D7_0712900.1-p1	0	0.990736	0.991239	pf
PF3D7_0713000.1-p1	0	0.535124	0.523742	pf
PF3D7_0713100.1-p1	0	0.311502	0.306843	pf
PF3D7_0713200.1-p1	0	0.413865	0.416148	pf
PF3D7_0713400.1-p1	0	0.361611	0.368979	pf
PF3D7_0713500.1-p1	0	0.816091	0.809888	pf
PF3D7_0713600.1-p1	0	0.808309	0.805839	pf
PF3D7_0713700.1-p1	0	0.39868	0.403362	pf
PF3D7_0713800.1-p1	0	0.182504	0.187354	pf
PF3D7_0713900.1-p1	0	0.976209	0.97765	pf
PF3D7_0714000.1-p1	0	0.226424	0.217822	pf
PF3D7_0714100.1-p1	0	0.67196	0.676974	pf
PF3D7_0714200.1-p1	0	0.916246	0.914846	pf
PF3D7_0714300.1-p1	0	0.867047	0.864975	pf
PF3D7_0714400.1-p1	0	0.465098	0.474312	pf
PF3D7_0714500.1-p1	0	0.422802	0.431964	pf
PF3D7_0714600.1-p1	0	0.748106	0.75676	pf
PF3D7_0715000.1-p1	0	0.186188	0.18759	pf
PF3D7_0715100.1-p1	0	0.490506	0.492516	pf
PF3D7_0715200.1-p1	0	0.978312	0.976812	pf
PF3D7_0715300.1-p1	0	0.213866	0.218264	pf
PF3D7_0715400.1-p1	0	0.273275	0.279849	pf
PF3D7_0715500.1-p1	0	0.107163	0.104577	pf
PF3D7_0715600.1-p1	0	0.536526	0.541958	pf
PF3D7_0715700.1-p1	0	0.0804532	0.0814754	pf
PF3D7_0715800.1-p1	0	0.383973	0.384089	pf
PF3D7_0715900.1-p1	0	0.586261	0.586424	pf
PF3D7_0716000.1-p1	0	0.913094	0.91004	pf
PF3D7_0716100.1-p1	0	0.882345	0.878886	pf
PF3D7_0716200.1-p1	0	0.936877	0.937622	pf
PF3D7_0716300.1-p1	0	0.893119	0.89403	pf
PF3D7_0716400.1-p1	0	0.513359	0.516154	pf
PF3D7_0716500.1-p1	0	0.24194	0.245354	pf
PF3D7_0716600.1-p1	0	0.392623	0.395076	pf
PF3D7_0716700.1-p1	0	0.663708	0.655445	pf
PF3D7_0716800.1-p1	0	0.234891	0.239815	pf
PF3D7_0716900.1-p1	0	0.269193	0.272629	pf
PF3D7_0717000.1-p1	0	0.290956	0.285674	pf
PF3D7_0717100.1-p1	0	0.762459	0.752795	pf
PF3D7_0717200.1-p1	0	0.573998	0.571089	pf
PF3D7_0717300.1-p1	0	0.337206	0.343659	pf
PF3D7_0717400.1-p1	0	0.738312	0.7398	pf
PF3D7_0717500.1-p1	0	0.272884	0.275511	pf
PF3D7_0717600.1-p1	0	0.804978	0.812689	pf
PF3D7_0717700.1-p1	0	0.408434	0.414198	pf
PF3D7_0717800.1-p1	0	0.894487	0.893755	pf
PF3D7_0717900.1-p1	0	0.556289	0.558696	pf
PF3D7_0718000.1-p1	0	0.987528	0.987607	pf
PF3D7_0718100.1-p1	0	0.970921	0.970708	pf
PF3D7_0718300.1-p1	0	0.866249	0.865467	pf
PF3D7_0718400.1-p1	0	0.0499905	0.0519542	pf
PF3D7_0718500.1-p1	0	0.32475	0.330001	pf
PF3D7_0718600.1-p1	0	0.87824	0.875681	pf
PF3D7_0718700.1-p1	0	0.241434	0.239088	pf
PF3D7_0718800.1-p1	0	0.185472	0.18141	pf
PF3D7_0718900.1-p1	0	0.209111	0.205478	pf
PF3D7_0719000.1-p1	0	0.451223	0.451912	pf
PF3D7_0719100.1-p1	0	0.122135	0.118331	pf
PF3D7_0719200.1-p1	0	0.111151	0.111521	pf
PF3D7_0719300.1-p1	0	0.858328	0.865341	pf
PF3D7_0719400.1-p1	0	0.95034	0.948737	pf
PF3D7_0719500.1-p1	0	0.494813	0.505372	pf
PF3D7_0719600.1-p1	0	0.047883	0.0448467	pf
PF3D7_0719700.1-p1	0	0.0858065	0.0846212	pf
PF3D7_0719800.1-p1	0	0.313713	0.313547	pf
PF3D7_0719900.1-p1	0	0.965144	0.964923	pf
PF3D7_0720000.1-p1	0	0.147081	0.143953	pf
PF3D7_0720100.1-p1	0	0.202112	0.20731	pf
PF3D7_0720200.1-p1	0	0.22221	0.217725	pf
PF3D7_0720300.1-p1	0	0.186105	0.184949	pf
PF3D7_0720400.1-p1	0	0.224144	0.219673	pf
PF3D7_0720500.1-p1	0	0.121673	0.116191	pf
PF3D7_0720600.1-p1	0	0.108225	0.109438	pf
PF3D7_0720700.1-p1	0	0.985636	0.986284	pf
PF3D7_0720800.1-p1	0	0.21598	0.219602	pf
PF3D7_0720900.1-p1	0	0.648645	0.649828	pf
PF3D7_0721000.1-p1	0	0.955419	0.952765	pf
PF3D7_0721100.1-p1	0	0.463557	0.459786	pf
PF3D7_0721200.1-p1	0	0.708179	0.700955	pf
PF3D7_0721300.1-p1	0	0.762792	0.765131	pf
PF3D7_0721400.1-p1	0	0.0765079	0.0770373	pf
PF3D7_0721500.1-p1	0	0.758031	0.752067	pf
PF3D7_0721600.1-p1	0	0.110967	0.110717	pf
PF3D7_0721700.1-p1	0	0.427363	0.425778	pf
PF3D7_0721800.1-p1	0	0.591114	0.593045	pf
PF3D7_0721900.1-p1	0	0.183227	0.181058	pf
PF3D7_0722000.1-p1	0	0.318908	0.324295	pf
PF3D7_0722100.1-p1	0	0.205853	0.209973	pf
PF3D7_0722200.1-p1	0	0.972311	0.973611	pf
PF3D7_0722300.1-p1	0	0.846815	0.844707	pf
PF3D7_0722400.1-p1	0	0.246359	0.243339	pf
PF3D7_0722500.1-p1	0	0.526672	0.528284	pf
PF3D7_0722600.1-p1	0	0.439793	0.443859	pf
PF3D7_0722700.1-p1	0	0.304023	0.303344	pf
PF3D7_0722800.1-p1	0	0.403436	0.402608	pf
PF3D7_0722900.1-p1	0	0.161835	0.165328	pf
PF3D7_0723000.1-p1	0	0.187698	0.18985	pf
PF3D7_0723100.1-p1	0	0.152256	0.149858	pf
PF3D7_0723200.1-p1	0	0.319423	0.313518	pf
PF3D7_0723300.1-p1	0	0.790349	0.789753	pf
PF3D7_0723400.1-p1	0	0.908143	0.907423	pf
PF3D7_0723500.1-p1	0	0.286205	0.285326	pf
PF3D7_0723600.1-p1	0	0.228279	0.227763	pf
PF3D7_0723700.1-p1	0	0.856792	0.854655	pf
PF3D7_0723800.1-p1	0	0.939956	0.938687	pf
PF3D7_0723900.1-p1	0	0.919031	0.916284	pf
PF3D7_0724000.1-p1	0	0.885556	0.88295	pf
PF3D7_0724100.1-p1	0	0.870463	0.869255	pf
PF3D7_0724200.1-p1	0	0.478527	0.480617	pf
PF3D7_0724300.1-p1	0	0.128046	0.128851	pf
PF3D7_0724400.1-p1	0	0.177657	0.181335	pf
PF3D7_0724500.1-p1	0	0.213636	0.215807	pf
PF3D7_0724600.1-p1	0	0.901384	0.902349	pf
PF3D7_0724700.1-p1	0	0.975366	0.975397	pf
PF3D7_0724800.1-p1	0	0.330185	0.333543	pf
PF3D7_0724900.1-p1	0	0.969395	0.970935	pf
PF3D7_0725000.1-p1	0	0.928152	0.924256	pf
PF3D7_0725100.1-p1	0	0.922821	0.92193	pf
PF3D7_0725200.1-p1	0	0.0731907	0.0751854	pf
PF3D7_0725300.1-p1	0	0.920193	0.920743	pf
PF3D7_0725400.1-p1	0	0.246786	0.252183	pf
PF3D7_0726100.1-p1	0	0.897307	0.894834	pf
PF3D7_0726200.1-p1	0	0.79612	0.801801	pf
PF3D7_0726300.1-p1	0	0.852691	0.851127	pf
PF3D7_0726400.1-p1	1	0.999918	0.999968	pf
PF3D7_0726500.1-p1	0	0.991327	0.989791	pf
PF3D7_0726600.1-p1	0	0.776934	0.780458	pf
PF3D7_0726700.1-p1	0	0.240831	0.240347	pf
PF3D7_0726800.1-p1	0	0.122034	0.118897	pf
PF3D7_0726900.1-p1	0	0.3312	0.333924	pf
PF3D7_0727000.1-p1	0	0.947489	0.94435	pf
PF3D7_0727100.1-p1	0	0.964368	0.964818	pf
PF3D7_0727200.1-p1	0	0.336039	0.342443	pf
PF3D7_0727300.1-p1	0	0.570957	0.576599	pf
PF3D7_0727400.1-p1	0	0.545606	0.542579	pf
PF3D7_0727500.1-p1	0	0.580803	0.57863	pf
PF3D7_0727600.1-p1	0	0.652358	0.647163	pf
PF3D7_0727700.1-p1	0	0.818883	0.819663	pf
PF3D7_0727800.1-p1	0	0.914347	0.914624	pf
PF3D7_0727900.1-p1	0	0.912783	0.912093	pf
PF3D7_0728000.1-p1	0	0.44445	0.442811	pf
PF3D7_0728100.1-p1	0	0.952183	0.954795	pf
PF3D7_0728200.1-p1	0	0.523865	0.525987	pf
PF3D7_0728300.1-p1	0	0.0886416	0.0889669	pf
PF3D7_0728400.1-p1	0	0.122649	0.120572	pf
PF3D7_0728400.2-p1	0	0.118479	0.118782	pf
PF3D7_0728500.1-p1	0	0.167597	0.170066	pf
PF3D7_0728600.1-p1	0	0.953026	0.955599	pf
PF3D7_0728700.1-p1	0	0.604345	0.617745	pf
PF3D7_0728800.1-p1	0	0.538099	0.541651	pf
PF3D7_0728900.1-p1	0	0.452316	0.468372	pf
PF3D7_0729000.1-p1	0	0.147107	0.149464	pf
PF3D7_0729100.1-p1	0	0.972621	0.97013	pf
PF3D7_0729200.1-p1	0	0.33411	0.338036	pf
PF3D7_0729300.1-p1	0	0.791398	0.795934	pf
PF3D7_0729400.1-p1	0	0.7617	0.764702	pf
PF3D7_0729500.1-p1	0	0.640878	0.635591	pf
PF3D7_0729600.1-p1	0	0.192828	0.194569	pf
PF3D7_0729700.1-p1	0	0.561101	0.555735	pf
PF3D7_0729800.1-p1	0	0.101856	0.101026	pf
PF3D7_0729900.1-p1	0	0.979316	0.979265	pf
PF3D7_0730000.1-p1	0	0.119001	0.121811	pf
PF3D7_0730100.1-p1	0	0.65599	0.656145	pf
PF3D7_0730200.1-p1	0	0.727494	0.726612	pf
PF3D7_0730300.1-p1	0	0.947311	0.949373	pf
PF3D7_0730400.1-p1	0	0.0925403	0.0881736	pf
PF3D7_0730500.1-p1	0	0.917998	0.917171	pf
PF3D7_0730800.1-p1	0	0.842498	0.847912	pf
PF3D7_0730800.2-p1	0	0.842912	0.847693	pf
PF3D7_0730900.1-p1	0	0.927726	0.926004	pf
PF3D7_0731100.1-p1	0	0.830528	0.831669	pf
PF3D7_0731200.1-p1	0	0.589473	0.588623	pf
PF3D7_0731300.1-p1	0	0.356462	0.352452	pf
PF3D7_0731500.1-p1	1	0.975815	0.991597	pf
PF3D7_0731600.1-p1	0	0.66968	0.679843	pf
PF3D7_0731700.1-p1	0	0.291324	0.287951	pf
PF3D7_0731800.1-p1	0	0.765222	0.769596	pf
PF3D7_0732000.1-p1	0	0.375194	0.362782	pf
PF3D7_0732200.1-p1	0	0.525391	0.523392	pf
PF3D7_0732300.1-p1	0	0.414898	0.405195	pf
PF3D7_0732400.1-p1	0	0.614132	0.61105	pf
PF3D7_0732500.1-p1	0	0.545625	0.542087	pf
PF3D7_0732700.1-p1	0	0.553756	0.544433	pf
PF3D7_0732800.1-p1	0	0.775715	0.77719	pf
PF3D7_0732900.1-p1	0	0.397475	0.390498	pf
PF3D7_0733000.1-p1	0	0.989464	0.990038	pf
PF3D7_0800100.1-p1	0	0.968944	0.968772	pf
PF3D7_0800200.1-p1	0	0.986276	0.985929	pf
PF3D7_0800300.1-p1	0	0.993936	0.993955	pf
PF3D7_0800400.1-p1	0	0.393913	0.388781	pf
PF3D7_0800500.1-p1	0	0.532472	0.528022	pf
PF3D7_0800600.1-p1	0	0.466047	0.465357	pf
PF3D7_0800700.1-p1	0	0.943578	0.94398	pf
PF3D7_0800800.1-p1	0	0.196991	0.19674	pf
PF3D7_0801000.1-p1	0	0.958711	0.959189	pf
PF3D7_0801300.1-p1	0	0.722691	0.722773	pf
PF3D7_0801400.1-p1	0	0.210455	0.208165	pf
PF3D7_0801500.1-p1	0	0.379181	0.379865	pf
PF3D7_0801600.1-p1	0	0.176887	0.178301	pf
PF3D7_0801700.1-p1	0	0.984153	0.984684	pf
PF3D7_0801800.1-p1	0	0.853122	0.853294	pf
PF3D7_0801900.1-p1	0	0.955846	0.957016	pf
PF3D7_0802000.1-p1	0	0.840509	0.845241	pf
PF3D7_0802100.1-p1	0	0.952496	0.952726	pf
PF3D7_0802200.1-p1	0	0.26151	0.254487	pf
PF3D7_0802300.1-p1	0	0.795453	0.7942	pf
PF3D7_0802400.1-p1	0	0.752677	0.749701	pf
PF3D7_0802500.1-p1	0	0.806963	0.801172	pf
PF3D7_0802600.1-p1	0	0.988545	0.988959	pf
PF3D7_0802700.1-p1	0	0.47628	0.48955	pf
PF3D7_0802800.1-p1	0	0.57189	0.570283	pf
PF3D7_0802900.1-p1	0	0.175373	0.173472	pf
PF3D7_0803000.1-p1	0	0.650263	0.66046	pf
PF3D7_0803100.1-p1	0	0.933864	0.931392	pf
PF3D7_0803200.1-p1	0	0.664892	0.66576	pf
PF3D7_0803300.1-p1	0	0.109665	0.108356	pf
PF3D7_0803400.1-p1	0	0.944877	0.945333	pf
PF3D7_0803500.1-p1	0	0.95581	0.952417	pf
PF3D7_0803600.1-p1	0	0.925901	0.927295	pf
PF3D7_0803700.1-p1	0	0.230052	0.232193	pf
PF3D7_0803800.1-p1	0	0.306112	0.310819	pf
PF3D7_0804000.1-p1	0	0.799212	0.80312	pf
PF3D7_0804300.1-p1	0	0.910865	0.911457	pf
PF3D7_0804400.1-p1	0	0.681338	0.675285	pf
PF3D7_0804500.1-p1	0	0.964367	0.963547	pf
PF3D7_0804600.1-p1	0	0.560524	0.571478	pf
PF3D7_0804700.1-p1	0	0.892639	0.890481	pf
PF3D7_0804800.1-p1	0	0.227029	0.230344	pf
PF3D7_0804900.1-p1	0	0.574961	0.577498	pf
PF3D7_0805000.1-p1	0	0.177378	0.178377	pf
PF3D7_0805100.1-p1	0	0.501194	0.504019	pf
PF3D7_0805200.1-p1	0	0.609128	0.609307	pf
PF3D7_0805300.1-p1	0	0.876913	0.882769	pf
PF3D7_0805400.1-p1	0	0.184985	0.181449	pf
PF3D7_0805500.1-p1	0	0.79919	0.798586	pf
PF3D7_0805600.1-p1	0	0.233534	0.229679	pf
PF3D7_0805700.1-p1	0	0.939354	0.935752	pf
PF3D7_0805800.1-p1	0	0.215233	0.217862	pf
PF3D7_0805900.1-p1	0	0.221405	0.230615	pf
PF3D7_0806000.1-p1	0	0.791773	0.789731	pf
PF3D7_0806100.1-p1	0	0.678626	0.681658	pf
PF3D7_0806200.1-p1	0	0.666921	0.667095	pf
PF3D7_0806300.1-p1	0	0.889278	0.890366	pf
PF3D7_0806400.1-p1	0	0.116493	0.114441	pf
PF3D7_0806500.1-p1	0	0.833162	0.838697	pf
PF3D7_0806600.1-p1	0	0.83602	0.839934	pf
PF3D7_0806700.1-p1	0	0.96955	0.969502	pf
PF3D7_0806800.1-p1	0	0.796302	0.799912	pf
PF3D7_0806900.1-p1	0	0.330979	0.328088	pf
PF3D7_0807000.1-p1	0	0.204203	0.207742	pf
PF3D7_0807100.1-p1	0	0.88312	0.88108	pf
PF3D7_0807200.1-p1	0	0.131962	0.130239	pf
PF3D7_0807300.1-p1	0	0.142695	0.145792	pf
PF3D7_0807400.1-p1	0	0.042559	0.0424911	pf
PF3D7_0807500.1-p1	0	0.341819	0.346792	pf
PF3D7_0807600.1-p1	0	0.956181	0.953733	pf
PF3D7_0807700.1-p1	0	0.738894	0.740941	pf
PF3D7_0807800.1-p1	0	0.814014	0.818316	pf
PF3D7_0807900.1-p1	0	0.190704	0.195592	pf
PF3D7_0808000.1-p1	0	0.8324	0.825821	pf
PF3D7_0808100.1-p1	0	0.868689	0.866477	pf
PF3D7_0808200.1-p1	0	0.592567	0.607354	pf
PF3D7_0808300.1-p1	0	0.14822	0.151909	pf
PF3D7_0808400.1-p1	0	0.342524	0.335231	pf
PF3D7_0808600.1-p1	0	0.983766	0.984293	pf
PF3D7_0808700.1-p1	0	0.98697	0.987661	pf
PF3D7_0808800.1-p1	0	0.552635	0.544552	pf
PF3D7_0808900.1-p1	0	0.364458	0.359012	pf
PF3D7_0809100.1-p1	0	0.972886	0.971829	pf
PF3D7_0809200.1-p1	0	0.941231	0.941367	pf
PF3D7_0809400.1-p1	0	0.768431	0.770922	pf
PF3D7_0809500.1-p1	0	0.087907	0.0884933	pf
PF3D7_0809600.1-p1	0	0.982421	0.982998	pf
PF3D7_0809700.1-p1	0	0.224379	0.227475	pf
PF3D7_0809800.1-p1	0	0.786012	0.778504	pf
PF3D7_0809900.1-p1	0	0.861952	0.860947	pf
PF3D7_0810000.1-p1	0	0.184102	0.185644	pf
PF3D7_0810100.1-p1	0	0.195624	0.194779	pf
PF3D7_0810200.1-p1	0	0.713882	0.712352	pf
PF3D7_0810300.1-p1	0	0.698878	0.709439	pf
PF3D7_0810400.1-p1	0	0.513597	0.515407	pf
PF3D7_0810500.1-p1	0	0.198727	0.199811	pf
PF3D7_0810600.1-p1	0	0.767826	0.770122	pf
PF3D7_0810700.1-p1	0	0.152559	0.150244	pf
PF3D7_0810800.1-p1	0	0.514728	0.508801	pf
PF3D7_0810900.1-p1	0	0.327852	0.334896	pf
PF3D7_0810900.2-p1	0	0.197787	0.201487	pf
PF3D7_0811000.1-p1	0	0.729049	0.728183	pf
PF3D7_0811100.1-p1	0	0.43229	0.430455	pf
PF3D7_0811200.1-p1	0	0.810582	0.809776	pf
PF3D7_0811300.1-p1	0	0.899786	0.904259	pf
PF3D7_0811400.1-p1	0	0.487589	0.494253	pf
PF3D7_0811500.1-p1	0	0.792737	0.79928	pf
PF3D7_0811600.1-p1	0	0.77878	0.780401	pf
PF3D7_0811700.1-p1	0	0.804341	0.798086	pf
PF3D7_0811800.1-p1	0	0.508061	0.505216	pf
PF3D7_0811900.1-p1	0	0.939457	0.942289	pf
PF3D7_0812000.1-p1	0	0.335801	0.342335	pf
PF3D7_0812100.1-p1	0	0.948298	0.947311	pf
PF3D7_0812200.1-p1	0	0.0957889	0.0968373	pf
PF3D7_0812220.1-p1	0	0.24421	0.247725	pf
PF3D7_0812300.1-p1	0	0.530381	0.527331	pf
PF3D7_0812400.1-p1	0	0.655266	0.655625	pf
PF3D7_0812500.1-p1	0	0.828717	0.836661	pf
PF3D7_0812600.1-p1	0	0.25805	0.256973	pf
PF3D7_0812700.1-p1	0	0.421718	0.425906	pf
PF3D7_0812800.1-p1	0	0.233677	0.231253	pf
PF3D7_0812900.1-p1	0	0.823069	0.820698	pf
PF3D7_0813000.1-p1	0	0.656099	0.662583	pf
PF3D7_0813100.1-p1	0	0.73468	0.736877	pf
PF3D7_0813200.1-p1	0	0.220932	0.226276	pf
PF3D7_0813300.1-p1	0	0.79462	0.795505	pf
PF3D7_0813400.1-p1	0	0.780132	0.780811	pf
PF3D7_0813500.1-p1	0	0.57499	0.58409	pf
PF3D7_0813600.1-p1	0	0.531634	0.53664	pf
PF3D7_0813700.1-p1	0	0.957245	0.959312	pf
PF3D7_0813800.1-p1	0	0.182384	0.185735	pf
PF3D7_0813900.1-p1	0	0.102582	0.10633	pf
PF3D7_0814000.1-p1	0	0.134936	0.138697	pf
PF3D7_0814100.1-p1	0	0.193961	0.197128	pf
PF3D7_0814200.1-p1	0	0.57741	0.575316	pf
PF3D7_0814300.1-p1	0	0.808278	0.808585	pf
PF3D7_0814400.1-p1	0	0.5876	0.595505	pf
PF3D7_0814500.1-p1	0	0.780129	0.778001	pf
PF3D7_0814600.1-p1	0	0.157041	0.15379	pf
PF3D7_0814700.1-p1	0	0.267444	0.269153	pf
PF3D7_0814900.1-p1	0	0.195852	0.192916	pf
PF3D7_0815000.1-p1	0	0.274045	0.277282	pf
PF3D7_0815100.1-p1	0	0.775857	0.778486	pf
PF3D7_0815200.1-p1	0	0.653816	0.653674	pf
PF3D7_0815300.1-p1	0	0.773485	0.771459	pf
PF3D7_0815400.1-p1	0	0.201564	0.198022	pf
PF3D7_0815500.1-p1	0	0.74563	0.754422	pf
PF3D7_0815600.1-p1	0	0.330841	0.33076	pf
PF3D7_0815700.1-p1	0	0.508869	0.511165	pf
PF3D7_0815800.1-p1	0	0.971172	0.971446	pf
PF3D7_0815900.1-p1	0	0.458497	0.459625	pf
PF3D7_0816000.1-p1	0	0.656676	0.666173	pf
PF3D7_0816100.1-p1	0	0.171165	0.172808	pf
PF3D7_0816200.1-p1	0	0.276319	0.275615	pf
PF3D7_0816300.1-p1	0	0.832767	0.834588	pf
PF3D7_0816400.1-p1	0	0.230375	0.230214	pf
PF3D7_0816500.1-p1	0	0.3309	0.328117	pf
PF3D7_0816600.1-p1	0	0.744284	0.745151	pf
PF3D7_0816700.1-p1	0	0.161549	0.164352	pf
PF3D7_0816800.1-p1	0	0.496631	0.500994	pf
PF3D7_0816900.1-p1	0	0.31681	0.315282	pf
PF3D7_0817000.1-p1	0	0.212445	0.213947	pf
PF3D7_0817100.1-p1	0	0.747137	0.746131	pf
PF3D7_0817200.1-p1	0	0.682945	0.682336	pf
PF3D7_0817300.1-p1	0	0.933167	0.93391	pf
PF3D7_0817400.1-p1	0	0.715416	0.714075	pf
PF3D7_0817500.1-p1	0	0.226159	0.229176	pf
PF3D7_0817600.1-p1	0	0.77557	0.776361	pf
PF3D7_0817700.1-p1	0	0.600257	0.601696	pf
PF3D7_0817800.1-p1	0	0.285672	0.286697	pf
PF3D7_0817900.1-p1	0	0.204871	0.205863	pf
PF3D7_0818000.1-p1	0	0.605456	0.609853	pf
PF3D7_0818100.1-p1	0	0.23569	0.236569	pf
PF3D7_0818200.1-p1	0	0.379816	0.383046	pf
PF3D7_0818300.1-p1	0	0.434867	0.444504	pf
PF3D7_0818400.1-p1	0	0.0928595	0.0910974	pf
PF3D7_0818500.1-p1	0	0.352655	0.354798	pf
PF3D7_0818600.1-p1	0	0.433424	0.434895	pf
PF3D7_0818700.1-p1	0	0.967731	0.965309	pf
PF3D7_0818800.1-p1	0	0.200544	0.211902	pf
PF3D7_0818900.1-p1	0	0.738769	0.741606	pf
PF3D7_0819000.1-p1	0	0.940775	0.935901	pf
PF3D7_0819100.1-p1	0	0.106159	0.107683	pf
PF3D7_0819200.1-p1	0	0.512041	0.516433	pf
PF3D7_0819300.1-p1	0	0.650474	0.645809	pf
PF3D7_0819400.1-p1	0	0.373931	0.374473	pf
PF3D7_0819500.1-p1	0	0.352899	0.349134	pf
PF3D7_0819600.1-p1	0	0.569376	0.576127	pf
PF3D7_0819700.1-p1	0	0.712756	0.703947	pf
PF3D7_0819800.1-p1	0	0.94092	0.941291	pf
PF3D7_0819900.1-p1	0	0.168258	0.163036	pf
PF3D7_0820000.1-p1	0	0.956919	0.956008	pf
PF3D7_0820100.1-p1	0	0.266911	0.276315	pf
PF3D7_0820200.1-p1	0	0.618298	0.621613	pf
PF3D7_0820300.1-p1	0	0.856331	0.856505	pf
PF3D7_0820400.1-p1	0	0.414243	0.415674	pf
PF3D7_0820500.1-p1	0	0.838507	0.835729	pf
PF3D7_0820600.1-p1	0	0.252564	0.254909	pf
PF3D7_0820700.1-p1	0	0.54751	0.54807	pf
PF3D7_0820800.1-p1	0	0.840989	0.84405	pf
PF3D7_0820900.1-p1	0	0.927717	0.92841	pf
PF3D7_0821000.1-p1	0	0.276887	0.276045	pf
PF3D7_0821100.1-p1	0	0.916664	0.914887	pf
PF3D7_0821200.1-p1	0	0.17949	0.187949	pf
PF3D7_0821300.1-p1	0	0.685706	0.688746	pf
PF3D7_0821400.1-p1	0	0.544283	0.551347	pf
PF3D7_0821500.1-p1	0	0.320166	0.325369	pf
PF3D7_0821600.1-p1	0	0.643981	0.648301	pf
PF3D7_0821700.1-p1	0	0.0693177	0.0685099	pf
PF3D7_0821800.1-p1	0	0.672325	0.66948	pf
PF3D7_0821900.1-p1	0	0.107988	0.112692	pf
PF3D7_0822000.1-p1	0	0.438845	0.444524	pf
PF3D7_0822100.1-p1	0	0.210352	0.214463	pf
PF3D7_0822200.1-p1	0	0.791094	0.784391	pf
PF3D7_0822300.1-p1	0	0.119887	0.117783	pf
PF3D7_0822400.1-p1	0	0.291837	0.298232	pf
PF3D7_0822500.1-p1	0	0.178835	0.178535	pf
PF3D7_0822600.1-p1	0	0.574186	0.575765	pf
PF3D7_0822700.1-p1	0	0.802026	0.795866	pf
PF3D7_0822800.1-p1	0	0.284481	0.278552	pf
PF3D7_0822900.1-p1	0	0.939784	0.937927	pf
PF3D7_0823000.1-p1	0	0.875344	0.87267	pf
PF3D7_0823100.1-p1	0	0.529423	0.534552	pf
PF3D7_0823200.1-p1	0	0.329429	0.33156	pf
PF3D7_0823300.1-p1	0	0.942217	0.944392	pf
PF3D7_0823400.1-p1	0	0.156979	0.159417	pf
PF3D7_0823500.1-p1	0	0.571612	0.575902	pf
PF3D7_0823600.1-p1	0	0.29292	0.302411	pf
PF3D7_0823700.1-p1	0	0.0887758	0.0841933	pf
PF3D7_0823800.1-p1	0	0.445464	0.446084	pf
PF3D7_0823900.1-p1	0	0.195824	0.193767	pf
PF3D7_0824000.1-p1	0	0.752108	0.747675	pf
PF3D7_0824100.1-p1	0	0.172545	0.171526	pf
PF3D7_0824200.1-p1	0	0.843037	0.840414	pf
PF3D7_0824300.1-p1	0	0.660216	0.663652	pf
[truncated: 9,885 more rows]
