# Supplementary material for: Plasmodium vivax antigen candidate prediction improves with the addition of Plasmodium falciparum data
Source: NPJ Syst Biol Appl. 2024 Nov 13;10:133. doi: 10.1038/s41540-024-00465-y (PMC11561111; doi:10.1038/s41540-024-00465-y)
Supplement: Supplementary file 7 — Supplementary Data 6 [file 41540_2024_465_MOESM7_ESM.xlsx]

## Sheet: supplementary_data_6_antigen_ch
Protein ID	Score	Group	Gene product	Closest known antigen	Known antigen source	Closest distance
PF3D7_0206900.1-p1	1	Reference antigen	merozoite surface protein 5	PF3D7_0206900.1-p1 (merozoite surface protein 5)	Reference	0
PF3D7_0209000.1-p1	1	Reference antigen	6-cysteine protein P230	PF3D7_0209000.1-p1 (6-cysteine protein P230)	Reference	0
PF3D7_0304600.1-p1	1	Reference antigen	circumsporozoite (CS) protein	PF3D7_0304600.1-p1 (circumsporozoite (CS) protein)	Reference	0
PF3D7_0424100.1-p1	1	Reference antigen	reticulocyte binding protein homologue 5	PF3D7_0424100.1-p1 (reticulocyte binding protein homologue 5)	Reference	0
PF3D7_1021700.1-p1	1	Known antigen	VPS13 domain-containing protein, putative	PF3D7_1021700.1-p1 (VPS13 domain-containing protein, putative)	Intersect	0
PVP01_0623800.1-p1	1	Reference antigen	duffy binding protein	PVP01_0623800.1-p1 (duffy binding protein)	Reference	0
PVP01_0728900.1-p1	1	Reference antigen	merozoite surface protein 1	PVP01_0728900.1-p1 (merozoite surface protein 1)	Reference	0
PVP01_0835600.1-p1	1	Reference antigen	circumsporozoite (CS) protein	PVP01_0835600.1-p1 (circumsporozoite (CS) protein)	Reference	0
PF3D7_1149000.1-p1	0.999984	Known antigen	antigen 332, DBL-like protein	PF3D7_1149000.1-p1 (antigen 332, DBL-like protein)	Intersect	0
PF3D7_1346400.1-p1	0.99998	Known antigen	VPS13 domain-containing protein, putative	PF3D7_1346400.1-p1 (VPS13 domain-containing protein, putative)	Intersect	0
PF3D7_0726400.1-p1	0.999968	Known antigen	conserved Plasmodium membrane protein, unknown function	PF3D7_0726400.1-p1 (conserved Plasmodium membrane protein, unknown function)	Intersect	0
PVP01_0215600.1-p1	0.999932	Known antigen	dynein heavy chain, putative	PVP01_0215600.1-p1 (dynein heavy chain, putative)	IEDB	0
PF3D7_1325900.1-p1	0.999684	Known antigen	conserved Plasmodium protein, unknown function	PF3D7_1325900.1-p1 (conserved Plasmodium protein, unknown function)	Intersect	0
PVP01_0701200.1-p1	0.999442	Known antigen	reticulocyte binding protein 1a	PVP01_0701200.1-p1 (reticulocyte binding protein 1a)	Literature	0
PF3D7_0402300.1-p1	0.999441	Known antigen	reticulocyte binding protein homologue 1	PF3D7_0402300.1-p1 (reticulocyte binding protein homologue 1)	Intersect	0
PF3D7_1021800.1-p1	0.998804	Known antigen	schizont egress antigen-1	PF3D7_1021800.1-p1 (schizont egress antigen-1)	Intersect	0
PF3D7_0903400.1-p1	0.998541	Known antigen	ATP-dependent RNA helicase DDX60, putative	PF3D7_0903400.1-p1 (ATP-dependent RNA helicase DDX60, putative)	Intersect	0
PF3D7_0526600.1-p1	0.998303	Group 2	conserved Plasmodium protein, unknown function	PF3D7_1325900.1-p1 (conserved Plasmodium protein, unknown function)	Intersect	0.0328635
PF3D7_1035300.1-p1	0.998265	Known antigen	glutamate-rich protein GLURP	PF3D7_1035300.1-p1 (glutamate-rich protein GLURP)	Intersect	0
PVP01_0932400.1-p1	0.997834	Known antigen	kelch domain-containing protein, putative	PVP01_0932400.1-p1 (kelch domain-containing protein, putative)	IEDB	0
PVP01_1240600.1-p1	0.997297	Known antigen	conserved Plasmodium protein, unknown function	PVP01_1240600.1-p1 (conserved Plasmodium protein, unknown function)	IEDB	0
PF3D7_1147800.1-p1	0.996818	Known antigen	membrane associated erythrocyte binding-like protein	PF3D7_1147800.1-p1 (membrane associated erythrocyte binding-like protein)	Intersect	0
PVP01_0813700.1-p1	0.996424	Known antigen	conserved Plasmodium protein, unknown function	PVP01_0813700.1-p1 (conserved Plasmodium protein, unknown function)	IEDB	0
PVP01_1255000.1-p1	0.996063	Known antigen	rhoptry neck protein 2	PVP01_1255000.1-p1 (rhoptry neck protein 2)	Intersect	0
PF3D7_0930300.1-p1	0.996022	Known antigen	merozoite surface protein 1	PF3D7_0930300.1-p1 (merozoite surface protein 1)	Intersect	0
PF3D7_1474000.1-p1	0.995529	Group 2	conserved Plasmodium protein, unknown function	PF3D7_1325900.1-p1 (conserved Plasmodium protein, unknown function)	Intersect	0.0399505
PF3D7_0511500.1-p1	0.995207	Group 2	RNA pseudouridylate synthase, putative	PF3D7_1346400.1-p1 (VPS13 domain-containing protein, putative)	Intersect	0.0296309
PF3D7_1233600.1-p1	0.994583	Group 2	asparagine and aspartate rich protein 1	PF3D7_1325900.1-p1 (conserved Plasmodium protein, unknown function)	Intersect	0.0314281
PF3D7_0704600.1-p1	0.994571	Group 2	HECT-type E3 ubiquitin ligase UT	PF3D7_1325900.1-p1 (conserved Plasmodium protein, unknown function)	Intersect	0.021466
PF3D7_1122900.1-p1	0.994275	Group 3	dynein heavy chain, putative	PF3D7_1325900.1-p1 (conserved Plasmodium protein, unknown function)	Intersect	0.0602018
PF3D7_0113800.1-p1	0.994202	Group 2	DBL containing protein, unknown function	PF3D7_1325900.1-p1 (conserved Plasmodium protein, unknown function)	Intersect	0.0214386
PF3D7_0220000.1-p1	0.994028	Known antigen	liver stage antigen 3	PF3D7_0220000.1-p1 (liver stage antigen 3)	Intersect	0
PF3D7_0800300.1-p1	0.993955	Group 2	erythrocyte membrane protein 1, PfEMP1	PF3D7_1325900.1-p1 (conserved Plasmodium protein, unknown function)	Intersect	0.053468
PF3D7_1325400.1-p1	0.993875	Group 2	CRWN-like protein, putative	PF3D7_1325900.1-p1 (conserved Plasmodium protein, unknown function)	Intersect	0.0208665
PF3D7_0504800.1-p1	0.993257	Group 3	conserved Plasmodium protein, unknown function	PF3D7_0726400.1-p1 (conserved Plasmodium membrane protein, unknown function)	Intersect	0.0379035
PF3D7_0307900.1-p1	0.993249	Group 2	conserved Plasmodium protein, unknown function	PF3D7_1325900.1-p1 (conserved Plasmodium protein, unknown function)	Intersect	0.0341595
PF3D7_1439300.1-p1	0.992779	Known antigen	Sad1/UNC domain-containing protein, putative	PF3D7_1439300.1-p1 (Sad1/UNC domain-containing protein, putative)	Intersect	0
PF3D7_1219300.1-p1	0.992683	Group 2	erythrocyte membrane protein 1, PfEMP1	PF3D7_1325900.1-p1 (conserved Plasmodium protein, unknown function)	Intersect	0.0496749
PF3D7_0421300.1-p1	0.992635	Group 2	erythrocyte membrane protein 1, PfEMP1	PF3D7_1325900.1-p1 (conserved Plasmodium protein, unknown function)	Intersect	0.0342071
PF3D7_0712600.1-p1	0.992304	Group 2	erythrocyte membrane protein 1, PfEMP1	PF3D7_1325900.1-p1 (conserved Plasmodium protein, unknown function)	Intersect	0.0387123
PF3D7_0412700.1-p1	0.992042	Group 2	erythrocyte membrane protein 1, PfEMP1	PF3D7_1325900.1-p1 (conserved Plasmodium protein, unknown function)	Intersect	0.0436797
PF3D7_1036400.1-p1	0.992029	Known antigen	liver stage antigen 1	PF3D7_1036400.1-p1 (liver stage antigen 1)	Intersect	0
PF3D7_0700100.1-p1	0.991887	Group 2	erythrocyte membrane protein 1, PfEMP1	PF3D7_1325900.1-p1 (conserved Plasmodium protein, unknown function)	Intersect	0.0491803
PF3D7_0100100.1-p1	0.991625	Group 2	erythrocyte membrane protein 1, PfEMP1	PF3D7_1325900.1-p1 (conserved Plasmodium protein, unknown function)	Intersect	0.0526489
PF3D7_0731500.1-p1	0.991597	Known antigen	erythrocyte binding antigen-175	PF3D7_0731500.1-p1 (erythrocyte binding antigen-175)	Intersect	0
PVP01_1453900.1-p1	0.991575	Known antigen	peptidase, putative	PVP01_1453900.1-p1 (peptidase, putative)	IEDB	0
PF3D7_0712900.1-p1	0.991239	Group 2	erythrocyte membrane protein 1, PfEMP1	PF3D7_1149000.1-p1 (antigen 332, DBL-like protein)	Intersect	0.0480148
PF3D7_0324900.1-p1	0.990665	Group 2	erythrocyte membrane protein 1, PfEMP1	PF3D7_1149000.1-p1 (antigen 332, DBL-like protein)	Intersect	0.0517629
PF3D7_0400100.1-p1	0.990461	Group 2	erythrocyte membrane protein 1, PfEMP1	PF3D7_1325900.1-p1 (conserved Plasmodium protein, unknown function)	Intersect	0.0652609
PF3D7_1240900.1-p1	0.990102	Group 2	erythrocyte membrane protein 1, PfEMP1	PF3D7_1325900.1-p1 (conserved Plasmodium protein, unknown function)	Intersect	0.0465
PF3D7_0315200.1-p1	0.990058	Group 2	circumsporozoite- and TRAP-related protein	PF3D7_0209000.1-p1 (6-cysteine protein P230)	Reference	0.0614997
PF3D7_1420700.1-p1	0.990053	Known antigen	surface protein P113	PF3D7_1420700.1-p1 (surface protein P113)	Intersect	0
PF3D7_0733000.1-p1	0.990038	Group 2	erythrocyte membrane protein 1, PfEMP1	PF3D7_1325900.1-p1 (conserved Plasmodium protein, unknown function)	Intersect	0.0563451
PF3D7_1465800.1-p1	0.990017	Group 3	dynein beta chain, putative	PF3D7_0726400.1-p1 (conserved Plasmodium membrane protein, unknown function)	Intersect	0.076646
PF3D7_1200100.1-p1	0.989914	Group 2	erythrocyte membrane protein 1, PfEMP1	PF3D7_1325900.1-p1 (conserved Plasmodium protein, unknown function)	Intersect	0.0456085
PF3D7_0726500.1-p1	0.989791	Group 3	ubiquitin carboxyl-terminal hydrolase, putative	PF3D7_1346400.1-p1 (VPS13 domain-containing protein, putative)	Intersect	0.0435465
PVP01_0418300.1-p1	0.989733	Known antigen	merozoite surface protein 4	PVP01_0418300.1-p1 (merozoite surface protein 4)	Literature	0
PF3D7_1366300.1-p1	0.989311	Group 3	conserved Plasmodium protein, unknown function	PF3D7_1325900.1-p1 (conserved Plasmodium protein, unknown function)	Intersect	0.0420649
PF3D7_1228800.1-p1	0.989113	Group 3	WD repeat-containing protein, putative	PF3D7_1021700.1-p1 (VPS13 domain-containing protein, putative)	Intersect	0.034176
PF3D7_1025500.1-p1	0.98908	Group 3	dynein, putative	PF3D7_0726400.1-p1 (conserved Plasmodium membrane protein, unknown function)	Intersect	0.0454281
PF3D7_0802600.1-p1	0.988959	Group 2	adenylyl cyclase beta	PF3D7_1325900.1-p1 (conserved Plasmodium protein, unknown function)	Intersect	0.0428961
PF3D7_0900100.1-p1	0.988952	Group 2	erythrocyte membrane protein 1, PfEMP1	PF3D7_1325900.1-p1 (conserved Plasmodium protein, unknown function)	Intersect	0.0412072
PF3D7_1442900.1-p1	0.988668	Group 3	Sec7 domain-containing protein ARFGEF, putative	PF3D7_1325900.1-p1 (conserved Plasmodium protein, unknown function)	Intersect	0.0596497
PVP01_0304700.1-p1	0.988587	Group 1	liver specific protein 2	PVP01_1240600.1-p1 (conserved Plasmodium protein, unknown function)	IEDB	0.0785263
PF3D7_1456500.1-p1	0.988572	Group 3	STAG domain-containing protein, putative	PF3D7_1346400.1-p1 (VPS13 domain-containing protein, putative)	Intersect	0.0470264
PVP01_1244400.1-p1	0.988518	Group 1	conserved Plasmodium protein, unknown function	PVP01_1240600.1-p1 (conserved Plasmodium protein, unknown function)	IEDB	0.0560856
PF3D7_1448500.1-p1	0.988454	Group 3	conserved Plasmodium protein, unknown function	PF3D7_1021700.1-p1 (VPS13 domain-containing protein, putative)	Intersect	0.0551259
PF3D7_0833500.1-p1	0.988437	Group 2	erythrocyte membrane protein 1, PfEMP1	PF3D7_1325900.1-p1 (conserved Plasmodium protein, unknown function)	Intersect	0.0668069
PF3D7_1255200.1-p1	0.988423	Group 2	erythrocyte membrane protein 1, PfEMP1	PF3D7_1325900.1-p1 (conserved Plasmodium protein, unknown function)	Intersect	0.080992
PF3D7_0826100.1-p1	0.988375	Group 2	HECT-like E3 ubiquitin ligase, putative	PF3D7_1325900.1-p1 (conserved Plasmodium protein, unknown function)	Intersect	0.0291286
PF3D7_0905300.1-p1	0.988372	Group 3	dynein heavy chain, putative	PF3D7_1325900.1-p1 (conserved Plasmodium protein, unknown function)	Intersect	0.086817
PF3D7_0420900.1-p1	0.988322	Group 2	erythrocyte membrane protein 1, PfEMP1	PF3D7_1149000.1-p1 (antigen 332, DBL-like protein)	Intersect	0.0614145
PF3D7_1442600.1-p1	0.988024	Group 2	TRAP-like protein	PVP01_0701200.1-p1 (reticulocyte binding protein 1a)	Literature	0.0684656
PF3D7_0102500.1-p1	0.987996	Group 2	erythrocyte binding antigen-181	PF3D7_1325900.1-p1 (conserved Plasmodium protein, unknown function)	Intersect	0.0694064
PF3D7_1023100.1-p1	0.987955	Group 3	dynein heavy chain, putative	PF3D7_0726400.1-p1 (conserved Plasmodium membrane protein, unknown function)	Intersect	0.0813022
PF3D7_0712000.1-p1	0.987923	Group 2	erythrocyte membrane protein 1, PfEMP1	PF3D7_1325900.1-p1 (conserved Plasmodium protein, unknown function)	Intersect	0.0360353
PF3D7_0108700.1-p1	0.987867	Group 2	secreted ookinete protein, putative	PF3D7_1325900.1-p1 (conserved Plasmodium protein, unknown function)	Intersect	0.0893329
PVP01_0418400.1-p1	0.987782	Known antigen	merozoite surface protein 5	PVP01_0418400.1-p1 (merozoite surface protein 5)	Literature	0
PF3D7_1373500.1-p1	0.987729	Group 2	erythrocyte membrane protein 1, PfEMP1	PF3D7_1325900.1-p1 (conserved Plasmodium protein, unknown function)	Intersect	0.0486513
PF3D7_0808700.1-p1	0.987661	Group 2	erythrocyte membrane protein 1, PfEMP1	PF3D7_1149000.1-p1 (antigen 332, DBL-like protein)	Intersect	0.0488985
PVP01_0421000.1-p1	0.987657	Group 2	Sel1 repeat-containing protein, putative	PF3D7_0209000.1-p1 (6-cysteine protein P230)	Reference	0.073816
PF3D7_0718000.1-p1	0.987607	Group 3	dynein heavy chain, putative	PF3D7_0726400.1-p1 (conserved Plasmodium membrane protein, unknown function)	Intersect	0.06916
PF3D7_1250100.1-p1	0.987604	Group 3	osmiophilic body protein G377	PF3D7_0209000.1-p1 (6-cysteine protein P230)	Reference	0.0670252
PF3D7_1321100.1-p1	0.987514	Group 2	protein kinase domain-containing protein, putative	PF3D7_1325900.1-p1 (conserved Plasmodium protein, unknown function)	Intersect	0.0821718
PF3D7_1300300.1-p1	0.987363	Group 2	erythrocyte membrane protein 1, PfEMP1	PF3D7_1325900.1-p1 (conserved Plasmodium protein, unknown function)	Intersect	0.0466513
PF3D7_1430300.1-p1	0.987298	Group 2	acid phosphatase, putative	PF3D7_1325900.1-p1 (conserved Plasmodium protein, unknown function)	Intersect	0.0488977
PVP01_1456600.1-p1	0.987013	Group 1	conserved Plasmodium protein, unknown function	PVP01_0932400.1-p1 (kelch domain-containing protein, putative)	IEDB	0.0832242
PF3D7_1239800.1-p1	0.986939	Group 2	conserved Plasmodium protein, unknown function	PF3D7_1325900.1-p1 (conserved Plasmodium protein, unknown function)	Intersect	0.0486355
PF3D7_1403100.1-p1	0.986916	Group 3	condensin complex subunit 1, putative	PF3D7_0726400.1-p1 (conserved Plasmodium membrane protein, unknown function)	Intersect	0.0679708
PF3D7_1410300.1-p1	0.986831	Group 3	WD repeat-containing protein, putative	PF3D7_1021700.1-p1 (VPS13 domain-containing protein, putative)	Intersect	0.0570406
PF3D7_0405300.1-p1	0.986618	Group 2	liver specific protein 2, putative	PF3D7_1325900.1-p1 (conserved Plasmodium protein, unknown function)	Intersect	0.0537572
PF3D7_1335300.1-p1	0.986548	Group 2	reticulocyte binding protein 2 homologue b	PF3D7_1325900.1-p1 (conserved Plasmodium protein, unknown function)	Intersect	0.0666117
PF3D7_1142100.1-p1	0.986465	Group 2	DnaJ domain-containing protein, putative	PF3D7_1325900.1-p1 (conserved Plasmodium protein, unknown function)	Intersect	0.0343825
PF3D7_1318300.1-p1	0.986386	Group 2	conserved Plasmodium protein, unknown function	PF3D7_1325900.1-p1 (conserved Plasmodium protein, unknown function)	Intersect	0.0668205
PF3D7_1127800.1-p1	0.986379	Known antigen	TFIIS central domain-containing protein, putative	PF3D7_1127800.1-p1 (TFIIS central domain-containing protein, putative)	Intersect	0
PVP01_0423400.1-p1	0.986347	Group 2	Plasmodium exported protein, unknown function	PF3D7_1325900.1-p1 (conserved Plasmodium protein, unknown function)	Intersect	0.0737638
PF3D7_0412900.1-p1	0.986324	Group 2	erythrocyte membrane protein 1, PfEMP1	PF3D7_1325900.1-p1 (conserved Plasmodium protein, unknown function)	Intersect	0.0602668
PF3D7_0720700.1-p1	0.986284	Group 2	phosphoinositide-binding protein PX1	PF3D7_1325900.1-p1 (conserved Plasmodium protein, unknown function)	Intersect	0.0438582
PF3D7_0609000.1-p1	0.986187	Group 3	nucleoporin NUP637, putative	PF3D7_0726400.1-p1 (conserved Plasmodium membrane protein, unknown function)	Intersect	0.0474758
PF3D7_1328200.1-p1	0.985968	Group 2	BRCA2 protein, putative	PF3D7_1325900.1-p1 (conserved Plasmodium protein, unknown function)	Intersect	0.0584974
PF3D7_0800200.1-p1	0.985929	Group 2	erythrocyte membrane protein 1, PfEMP1	PF3D7_1325900.1-p1 (conserved Plasmodium protein, unknown function)	Intersect	0.0592938
PF3D7_1450500.1-p1	0.985682	Group 2	conserved Plasmodium protein, unknown function	PF3D7_1325900.1-p1 (conserved Plasmodium protein, unknown function)	Intersect	0.0543804
PVP01_0106300.1-p1	0.985594	Known antigen	EF hand domain-containing protein, putative	PVP01_0106300.1-p1 (EF hand domain-containing protein, putative)	IEDB	0
PF3D7_0632800.1-p1	0.985504	Group 2	erythrocyte membrane protein 1, PfEMP1	PF3D7_1325900.1-p1 (conserved Plasmodium protein, unknown function)	Intersect	0.0629226
PF3D7_0520800.1-p1	0.985283	Group 3	conserved protein, unknown function	PF3D7_1325900.1-p1 (conserved Plasmodium protein, unknown function)	Intersect	0.0769738
PVP01_1258500.1-p1	0.985137	Group 1	conserved Plasmodium protein, unknown function	PF3D7_1325900.1-p1 (conserved Plasmodium protein, unknown function)	Intersect	0.0772144
PF3D7_0305100.1-p1	0.985052	Group 3	conserved Plasmodium protein, unknown function	PF3D7_1021700.1-p1 (VPS13 domain-containing protein, putative)	Intersect	0.0568105
PF3D7_0413100.1-p1	0.98503	Group 2	erythrocyte membrane protein 1, PfEMP1	PF3D7_1325900.1-p1 (conserved Plasmodium protein, unknown function)	Intersect	0.0615143
PF3D7_1335400.1-p1	0.984987	Group 2	reticulocyte binding protein 2 homologue a	PF3D7_1325900.1-p1 (conserved Plasmodium protein, unknown function)	Intersect	0.0774439
PF3D7_1121600.1-p1	0.984948	Known antigen	exported protein 1	PF3D7_1121600.1-p1 (exported protein 1)	Intersect	0
PVP01_1241000.1-p1	0.984917	Group 1	dynein beta chain, putative	PVP01_0215600.1-p1 (dynein heavy chain, putative)	IEDB	0.0612127
PF3D7_1041300.1-p1	0.984805	Group 2	erythrocyte membrane protein 1, PfEMP1	PF3D7_1325900.1-p1 (conserved Plasmodium protein, unknown function)	Intersect	0.0725248
PF3D7_0603400.1-p1	0.984726	Known antigen	trophozoite exported protein 1	PF3D7_0603400.1-p1 (trophozoite exported protein 1)	Intersect	0
PF3D7_0801700.1-p1	0.984684	Group 2	sentrin-specific protease 2, putative	PF3D7_1021800.1-p1 (schizont egress antigen-1)	Intersect	0.0475276
PF3D7_1414500.1-p1	0.984661	Group 3	atypical protein kinase, ABC-1 family, putative	PF3D7_1021700.1-p1 (VPS13 domain-containing protein, putative)	Intersect	0.0572702
PVP01_1330800.1-p1	0.984374	Group 1	liver specific protein 1, putative	PVP01_0215600.1-p1 (dynein heavy chain, putative)	IEDB	0.0885875
PF3D7_0115700.1-p1	0.984353	Group 2	erythrocyte membrane protein 1, PfEMP1	PF3D7_1149000.1-p1 (antigen 332, DBL-like protein)	Intersect	0.0561086
PF3D7_0711700.1-p1	0.984305	Group 2	erythrocyte membrane protein 1, PfEMP1	PF3D7_1325900.1-p1 (conserved Plasmodium protein, unknown function)	Intersect	0.0723091
PF3D7_0808600.1-p1	0.984293	Group 2	erythrocyte membrane protein 1, PfEMP1	PF3D7_1149000.1-p1 (antigen 332, DBL-like protein)	Intersect	0.0860252
PF3D7_0509800.1-p1	0.984273	Group 2	phosphatidylinositol 4-kinase beta	PF3D7_1325900.1-p1 (conserved Plasmodium protein, unknown function)	Intersect	0.050237
PVP01_0616000.1-p1	0.984206	Known antigen	ookinete surface protein P28, putative	PVP01_0616000.1-p1 (ookinete surface protein P28, putative)	Literature	0
PF3D7_0300100.1-p1	0.984195	Group 2	erythrocyte membrane protein 1, PfEMP1	PF3D7_1021800.1-p1 (schizont egress antigen-1)	Intersect	0.0519437
PF3D7_0425800.1-p1	0.984107	Group 2	erythrocyte membrane protein 1, PfEMP1	PF3D7_1325900.1-p1 (conserved Plasmodium protein, unknown function)	Intersect	0.0566287
PF3D7_1240300.1-p1	0.983895	Group 2	erythrocyte membrane protein 1, PfEMP1	PF3D7_1149000.1-p1 (antigen 332, DBL-like protein)	Intersect	0.0658488
PF3D7_0705500.1-p1	0.983858	Group 2	inositol-phosphate phosphatase, putative	PF3D7_1325900.1-p1 (conserved Plasmodium protein, unknown function)	Intersect	0.0511161
PF3D7_0200100.1-p1	0.983837	Group 2	erythrocyte membrane protein 1, PfEMP1	PF3D7_1149000.1-p1 (antigen 332, DBL-like protein)	Intersect	0.0513565
PF3D7_0206800.1-p1	0.983805	Known antigen	merozoite surface protein 2	PF3D7_0206800.1-p1 (merozoite surface protein 2)	Intersect	0
PF3D7_1349500.1-p1	0.983776	Group 3	conserved Plasmodium protein, unknown function	PF3D7_0726400.1-p1 (conserved Plasmodium membrane protein, unknown function)	Intersect	0.0708661
PF3D7_0412400.1-p1	0.983712	Group 2	erythrocyte membrane protein 1, PfEMP1	PF3D7_1149000.1-p1 (antigen 332, DBL-like protein)	Intersect	0.0526852
PF3D7_1474400.1-p1	0.983567	Group 3	conserved Plasmodium protein, unknown function	PF3D7_0726400.1-p1 (conserved Plasmodium membrane protein, unknown function)	Intersect	0.0771219
PF3D7_1469600.1-p1	0.983542	Group 3	acetyl-CoA carboxylase	PF3D7_0726400.1-p1 (conserved Plasmodium membrane protein, unknown function)	Intersect	0.0638579
PF3D7_0400400.1-p1	0.983533	Group 2	erythrocyte membrane protein 1, PfEMP1	PF3D7_1325900.1-p1 (conserved Plasmodium protein, unknown function)	Intersect	0.0576433
PVP01_0708700.1-p1	0.983459	Group 1	conserved Plasmodium protein, unknown function	PF3D7_1325900.1-p1 (conserved Plasmodium protein, unknown function)	Intersect	0.0932308
PF3D7_1436300.1-p1	0.983412	Group 2	translocon component PTEX150	PF3D7_1021800.1-p1 (schizont egress antigen-1)	Intersect	0.134328
PF3D7_1364400.1-p1	0.983367	Group 3	conserved Plasmodium protein, unknown function	PF3D7_1021700.1-p1 (VPS13 domain-containing protein, putative)	Intersect	0.0502779
PF3D7_1200400.1-p1	0.983238	Group 2	erythrocyte membrane protein 1, PfEMP1	PF3D7_1325900.1-p1 (conserved Plasmodium protein, unknown function)	Intersect	0.0509046
PVP01_0214800.1-p1	0.983221	Group 1	apicomplexan kinetochore protein 8, putative	PVP01_1240600.1-p1 (conserved Plasmodium protein, unknown function)	IEDB	0.0658522
PF3D7_0223500.1-p1	0.98317	Group 2	erythrocyte membrane protein 1, PfEMP1	PF3D7_1325900.1-p1 (conserved Plasmodium protein, unknown function)	Intersect	0.075027
PF3D7_0704300.1-p1	0.983032	Group 2	basal complex protein BLEB	PF3D7_1325900.1-p1 (conserved Plasmodium protein, unknown function)	Intersect	0.068856
PF3D7_0809600.1-p1	0.982998	Group 3	peptidase family C50, putative	PF3D7_0726400.1-p1 (conserved Plasmodium membrane protein, unknown function)	Intersect	0.053719
PF3D7_0421100.1-p1	0.982968	Group 2	erythrocyte membrane protein 1, PfEMP1	PF3D7_1149000.1-p1 (antigen 332, DBL-like protein)	Intersect	0.0758714
PVP01_1238700.1-p1	0.98296	Group 1	MORC family protein, putative	PVP01_0728900.1-p1 (merozoite surface protein 1)	Reference	0.12749
PF3D7_0904600.1-p1	0.982923	Group 2	ubiquitin specific protease, putative	PF3D7_1325900.1-p1 (conserved Plasmodium protein, unknown function)	Intersect	0.0457709
PF3D7_0632500.1-p1	0.982881	Group 2	erythrocyte membrane protein 1, PfEMP1	PF3D7_1325900.1-p1 (conserved Plasmodium protein, unknown function)	Intersect	0.0644681
PVP01_0700100.1-p1	0.982858	Group 1	conserved Plasmodium protein, unknown function	PVP01_1240600.1-p1 (conserved Plasmodium protein, unknown function)	IEDB	0.0648785
PF3D7_1352000.1-p1	0.982808	Group 2	GTP-binding protein, putative	PF3D7_1325900.1-p1 (conserved Plasmodium protein, unknown function)	Intersect	0.10313
PF3D7_1468100.1-p1	0.982685	Group 2	MORC family protein	PF3D7_1325900.1-p1 (conserved Plasmodium protein, unknown function)	Intersect	0.0571757
PF3D7_1133200.1-p1	0.982676	Group 2	conserved Plasmodium protein, unknown function	PF3D7_1021800.1-p1 (schizont egress antigen-1)	Intersect	0.0567926
PVP01_1030900.1-p1	0.98266	Known antigen	merozoite surface protein 3	PVP01_1030900.1-p1 (merozoite surface protein 3)	Literature	0
PF3D7_0712300.1-p1	0.982633	Group 2	erythrocyte membrane protein 1, PfEMP1	PF3D7_1325900.1-p1 (conserved Plasmodium protein, unknown function)	Intersect	0.0549542
PF3D7_1322200.1-p1	0.982448	Group 3	protein STU2, putative	PF3D7_1021700.1-p1 (VPS13 domain-containing protein, putative)	Intersect	0.0672827
PF3D7_1240600.1-p1	0.982365	Group 2	erythrocyte membrane protein 1, PfEMP1	PF3D7_1021800.1-p1 (schizont egress antigen-1)	Intersect	0.0755396
PF3D7_0422500.1-p1	0.982326	Group 3	pre-mRNA-splicing helicase BRR2, putative	PF3D7_0903400.1-p1 (ATP-dependent RNA helicase DDX60, putative)	Intersect	0.0827455
PF3D7_0516800.1-p1	0.982302	Group 2	AP2 domain transcription factor AP2-O2, putative	PF3D7_1325900.1-p1 (conserved Plasmodium protein, unknown function)	Intersect	0.0553269
PVP01_0921200.1-p1	0.982255	Group 2	DDRGK domain-containing protein, putative	PF3D7_1325900.1-p1 (conserved Plasmodium protein, unknown function)	Intersect	0.0859985
PF3D7_1418100.1-p1	0.98207	Group 3	liver specific protein 1, putative	PF3D7_0209000.1-p1 (6-cysteine protein P230)	Reference	0.08481
PVP01_1104200.1-p1	0.982053	Group 2	secreted ookinete protein, putative	PVP01_0701200.1-p1 (reticulocyte binding protein 1a)	Literature	0.0875961
PVP01_1328200.1-p1	0.982015	Group 2	surface protein P113, putative	PVP01_0701200.1-p1 (reticulocyte binding protein 1a)	Literature	0.13355
PF3D7_1462400.1-p1	0.981911	Group 2	conserved Plasmodium protein, unknown function	PF3D7_1325900.1-p1 (conserved Plasmodium protein, unknown function)	Intersect	0.0539661
PF3D7_0420300.1-p1	0.981788	Group 2	AP2 domain transcription factor, putative	PF3D7_1325900.1-p1 (conserved Plasmodium protein, unknown function)	Intersect	0.0465213
PVP01_0104500.1-p1	0.981452	Group 2	basal complex protein BLEB, putative	PF3D7_1149000.1-p1 (antigen 332, DBL-like protein)	Intersect	0.102743
PF3D7_0212500.1-p1	0.981432	Group 3	nucleoporin NUP434, putative	PF3D7_0726400.1-p1 (conserved Plasmodium membrane protein, unknown function)	Intersect	0.0828855
PVP01_0939000.1-p1	0.981368	Group 1	conserved Plasmodium protein, unknown function	PVP01_1240600.1-p1 (conserved Plasmodium protein, unknown function)	IEDB	0.0866201
PF3D7_1100200.1-p1	0.981241	Group 2	erythrocyte membrane protein 1, PfEMP1	PF3D7_1325900.1-p1 (conserved Plasmodium protein, unknown function)	Intersect	0.0565036
PVP01_1315000.1-p1	0.981233	Group 1	dynein-related AAA-type ATPase, putative	PVP01_0215600.1-p1 (dynein heavy chain, putative)	IEDB	0.0802706
PF3D7_1024800.1-p1	0.981222	Group 2	exported protein 3	PF3D7_1325900.1-p1 (conserved Plasmodium protein, unknown function)	Intersect	0.104737
PF3D7_1149200.1-p1	0.981037	Group 2	ring-infected erythrocyte surface antigen	PVP01_0701200.1-p1 (reticulocyte binding protein 1a)	Literature	0.10617
PVP01_0414700.1-p1	0.980978	Group 1	conserved Plasmodium protein, unknown function	PVP01_0215600.1-p1 (dynein heavy chain, putative)	IEDB	0.119665
PF3D7_1240400.1-p1	0.980973	Group 2	erythrocyte membrane protein 1, PfEMP1	PF3D7_1325900.1-p1 (conserved Plasmodium protein, unknown function)	Intersect	0.0754093
PF3D7_0919900.1-p1	0.980842	Group 2	regulator of chromosome condensation-PP1-interacting protein	PF3D7_1325900.1-p1 (conserved Plasmodium protein, unknown function)	Intersect	0.0557096
PF3D7_0509100.1-p1	0.980794	Group 2	structural maintenance of chromosomes protein 4, putative	PF3D7_1021800.1-p1 (schizont egress antigen-1)	Intersect	0.0660734
PF3D7_1139300.1-p1	0.980679	Group 2	AP2 domain transcription factor AP2-G5	PF3D7_1325900.1-p1 (conserved Plasmodium protein, unknown function)	Intersect	0.0709167
PVP01_0534300.1-p1	0.980575	Group 2	reticulocyte binding protein 2c	PF3D7_1149000.1-p1 (antigen 332, DBL-like protein)	Intersect	0.096469
PVP01_1418100.1-p1	0.980562	Group 1	AP2 domain transcription factor AP2-FG, putative	PVP01_1240600.1-p1 (conserved Plasmodium protein, unknown function)	IEDB	0.0723989
PVP01_0529800.1-p1	0.980528	Group 1	AP2 domain transcription factor, putative	PVP01_0728900.1-p1 (merozoite surface protein 1)	Reference	0.124927
PF3D7_0508900.1-p1	0.980464	Group 2	protein AAP6	PF3D7_1325900.1-p1 (conserved Plasmodium protein, unknown function)	Intersect	0.0632251
PVP01_1457900.1-p1	0.980454	Group 1	conserved Plasmodium protein, unknown function	PVP01_0215600.1-p1 (dynein heavy chain, putative)	IEDB	0.117672
PF3D7_1000100.1-p1	0.980358	Group 2	erythrocyte membrane protein 1, PfEMP1	PF3D7_1149000.1-p1 (antigen 332, DBL-like protein)	Intersect	0.0695608
PF3D7_0423400.1-p1	0.980336	Known antigen	apical asparagine-rich protein AARP	PF3D7_0423400.1-p1 (apical asparagine-rich protein AARP)	Intersect	0
PVP01_1264400.1-p1	0.980328	Group 2	TRAP-like protein	PVP01_0701200.1-p1 (reticulocyte binding protein 1a)	Literature	0.0727014
PVP01_0832300.1-p1	0.980277	Group 1	conserved Plasmodium protein, unknown function	PF3D7_1325900.1-p1 (conserved Plasmodium protein, unknown function)	Intersect	0.0918044
PF3D7_1103800.1-p1	0.980181	Group 2	CCR4-NOT transcription complex subunit NOT1-G, putative	PF3D7_1325900.1-p1 (conserved Plasmodium protein, unknown function)	Intersect	0.0737974
PF3D7_0507800.1-p1	0.980004	Group 2	conserved protein, unknown function	PF3D7_1021800.1-p1 (schizont egress antigen-1)	Intersect	0.0863196
PF3D7_0926500.1-p1	0.979873	Group 3	tetratricopeptide repeat protein, putative	PF3D7_1346400.1-p1 (VPS13 domain-containing protein, putative)	Intersect	0.0933322
PVP01_0824900.1-p1	0.979838	Group 1	circumsporozoite- and TRAP-related protein, putative	PF3D7_0209000.1-p1 (6-cysteine protein P230)	Reference	0.128303
PVP01_0822800.1-p1	0.979802	Group 1	nucleoporin NUP335, putative	PVP01_0701200.1-p1 (reticulocyte binding protein 1a)	Literature	0.0977021
PF3D7_0420700.1-p1	0.979801	Group 2	erythrocyte membrane protein 1, PfEMP1	PF3D7_1149000.1-p1 (antigen 332, DBL-like protein)	Intersect	0.0923472
PVP01_1135300.1-p1	0.979755	Group 1	AP2 domain transcription factor, putative	PVP01_1240600.1-p1 (conserved Plasmodium protein, unknown function)	IEDB	0.106609
PF3D7_0608100.1-p1	0.979708	Group 2	conserved Plasmodium protein, unknown function	PF3D7_1325900.1-p1 (conserved Plasmodium protein, unknown function)	Intersect	0.0763106
PVP01_0313900.1-p1	0.979684	Group 3	exported serine/threonine protein kinase, putative	PF3D7_1021700.1-p1 (VPS13 domain-containing protein, putative)	Intersect	0.11227
PVP01_1017200.1-p1	0.979614	Group 1	AP2 domain transcription factor AP2-O2, putative	PVP01_1240600.1-p1 (conserved Plasmodium protein, unknown function)	IEDB	0.0692551
PF3D7_1320700.1-p1	0.979584	Known antigen	conserved protein, unknown function	PF3D7_1320700.1-p1 (conserved protein, unknown function)	Intersect	0
PF3D7_0624600.1-p1	0.979524	Group 2	ISWI chromatin-remodeling complex ATPase	PF3D7_1325900.1-p1 (conserved Plasmodium protein, unknown function)	Intersect	0.0702322
PF3D7_1300100.1-p1	0.979341	Group 2	erythrocyte membrane protein 1, PfEMP1	PF3D7_1149000.1-p1 (antigen 332, DBL-like protein)	Intersect	0.0735245
PF3D7_0729900.1-p1	0.979265	Group 3	dynein heavy chain, putative	PF3D7_0209000.1-p1 (6-cysteine protein P230)	Reference	0.101046
PVP01_0703700.1-p1	0.97923	Group 1	dynein heavy chain, putative	PVP01_0215600.1-p1 (dynein heavy chain, putative)	IEDB	0.107802
PF3D7_1140700.1-p1	0.978978	Group 2	chromo domain-containing protein CDP	PF3D7_1325900.1-p1 (conserved Plasmodium protein, unknown function)	Intersect	0.0818875
PF3D7_1023900.1-p1	0.978952	Group 2	chromodomain-helicase-DNA-binding protein 1 homolog, putative	PF3D7_1325900.1-p1 (conserved Plasmodium protein, unknown function)	Intersect	0.0587416
PF3D7_1406200.1-p1	0.978884	Group 2	transcription elongation factor SPT6, putative	PF3D7_1325900.1-p1 (conserved Plasmodium protein, unknown function)	Intersect	0.0702594
PVP01_1457300.1-p1	0.978806	Group 1	AP2 domain transcription factor, putative	PVP01_1240600.1-p1 (conserved Plasmodium protein, unknown function)	IEDB	0.0679612
PF3D7_1352700.1-p1	0.978775	Group 3	intron-binding protein aquarius, putative	PF3D7_1325900.1-p1 (conserved Plasmodium protein, unknown function)	Intersect	0.0711915
PF3D7_1238500.1-p1	0.978611	Group 2	conserved Plasmodium protein, unknown function	PF3D7_1325900.1-p1 (conserved Plasmodium protein, unknown function)	Intersect	0.0543749
PF3D7_1201400.1-p1	0.97858	Group 2	Plasmodium exported protein, unknown function	PF3D7_1021800.1-p1 (schizont egress antigen-1)	Intersect	0.128212
PVP01_0923500.1-p1	0.978516	Group 1	dynein heavy chain, putative	PVP01_0215600.1-p1 (dynein heavy chain, putative)	IEDB	0.0733037
PF3D7_0707200.1-p1	0.978383	Group 3	conserved Plasmodium protein, unknown function	PF3D7_0726400.1-p1 (conserved Plasmodium membrane protein, unknown function)	Intersect	0.0774344
PF3D7_0500100.1-p1	0.978341	Group 2	erythrocyte membrane protein 1, PfEMP1	PF3D7_1149000.1-p1 (antigen 332, DBL-like protein)	Intersect	0.0762125
PF3D7_1116000.1-p1	0.977971	Group 2	rhoptry neck protein 4	PF3D7_1035300.1-p1 (glutamate-rich protein GLURP)	Intersect	0.0930369
PVP01_0923700.1-p1	0.977861	Group 1	calcium-dependent protein kinase 7, putative	PVP01_0215600.1-p1 (dynein heavy chain, putative)	IEDB	0.136829
PVP01_0925500.1-p1	0.977813	Group 1	conserved Plasmodium protein, unknown function	PF3D7_1021800.1-p1 (schizont egress antigen-1)	Intersect	0.0971092
PF3D7_0713900.1-p1	0.97765	Group 2	conserved Plasmodium protein, unknown function	PF3D7_1325900.1-p1 (conserved Plasmodium protein, unknown function)	Intersect	0.0785003
PVP01_1262900.1-p1	0.977644	Group 1	conserved Plasmodium protein, unknown function	PVP01_0813700.1-p1 (conserved Plasmodium protein, unknown function)	IEDB	0.10314
PF3D7_1434500.1-p1	0.977616	Group 3	dynein-related AAA-type ATPase, putative	PF3D7_0726400.1-p1 (conserved Plasmodium membrane protein, unknown function)	Intersect	0.0678763
PF3D7_0426000.1-p1	0.977399	Group 2	erythrocyte membrane protein 1, PfEMP1	PF3D7_1149000.1-p1 (antigen 332, DBL-like protein)	Intersect	0.0824415
PF3D7_0506500.1-p1	0.977367	Group 2	conserved Plasmodium protein, unknown function	PF3D7_1346400.1-p1 (VPS13 domain-containing protein, putative)	Intersect	0.0765459
PF3D7_1444100.1-p1	0.97736	Group 3	conserved Plasmodium protein, unknown function	PF3D7_0726400.1-p1 (conserved Plasmodium membrane protein, unknown function)	Intersect	0.125271
PVP01_1452200.1-p1	0.97727	Group 1	bromodomain protein 5, putative	PVP01_0932400.1-p1 (kelch domain-containing protein, putative)	IEDB	0.124427
PF3D7_0615400.1-p1	0.977269	Group 3	ribonuclease, putative	PF3D7_1021700.1-p1 (VPS13 domain-containing protein, putative)	Intersect	0.0712699
PF3D7_0830800.1-p1	0.977066	Group 2	surface-associated interspersed protein 8.2 (SURFIN 8.2)	PF3D7_1149000.1-p1 (antigen 332, DBL-like protein)	Intersect	0.0632087
PF3D7_0317300.1-p1	0.976945	Group 2	nucleoporin NUP335, putative	PF3D7_1021800.1-p1 (schizont egress antigen-1)	Intersect	0.0864422
PVP01_0608300.1-p1	0.976831	Group 1	dynein heavy chain, putative	PVP01_0215600.1-p1 (dynein heavy chain, putative)	IEDB	0.0786103
PF3D7_0715200.1-p1	0.976812	Group 2	conserved Plasmodium protein, unknown function	PVP01_0701200.1-p1 (reticulocyte binding protein 1a)	Literature	0.117252
PVP01_1446800.1-p1	0.976786	Known antigen	merozoite surface protein 9	PVP01_1446800.1-p1 (merozoite surface protein 9)	Intersect	0
PVP01_1345700.1-p1	0.976615	Group 1	condensin complex subunit 1, putative	PVP01_0215600.1-p1 (dynein heavy chain, putative)	IEDB	0.110594
PVP01_1118400.1-p1	0.976541	Group 1	conserved Plasmodium protein, unknown function	PF3D7_1346400.1-p1 (VPS13 domain-containing protein, putative)	Intersect	0.0968307
PF3D7_1147800.2-p1	0.976409	Group 3	membrane associated erythrocyte binding-like protein	PF3D7_1147800.1-p1 (membrane associated erythrocyte binding-like protein)	Intersect	0.039645
PVP01_1451700.1-p1	0.976295	Group 1	asparagine and aspartate rich protein 1, putative	PVP01_0215600.1-p1 (dynein heavy chain, putative)	IEDB	0.128253
PVP01_1024200.1-p1	0.97625	Group 1	phosphatidylinositol 4-kinase beta, putative	PVP01_1240600.1-p1 (conserved Plasmodium protein, unknown function)	IEDB	0.0927325
PF3D7_1417600.1-p1	0.976175	Group 3	ookinete surface and oocyst capsule protein OSCP, putative	PF3D7_1021700.1-p1 (VPS13 domain-containing protein, putative)	Intersect	0.0518265
PF3D7_1335900.1-p1	0.975936	Known antigen	thrombospondin-related anonymous protein	PF3D7_1335900.1-p1 (thrombospondin-related anonymous protein)	Intersect	0
PVP01_0317900.1-p1	0.975846	Known antigen	rhoptry-associated leucine zipper-like protein 1	PVP01_0317900.1-p1 (rhoptry-associated leucine zipper-like protein 1)	Literature	0
PVP01_1126600.1-p1	0.975842	Group 1	AP2 domain transcription factor AP2Tel, putative	PVP01_0932400.1-p1 (kelch domain-containing protein, putative)	IEDB	0.111354
PVP01_0948700.1-p1	0.975817	Group 2	tryptophan-rich protein	PF3D7_1325900.1-p1 (conserved Plasmodium protein, unknown function)	Intersect	0.171558
PVP01_0940100.1-p1	0.975779	Group 1	AP2 domain transcription factor AP2-G5, putative	PVP01_1240600.1-p1 (conserved Plasmodium protein, unknown function)	IEDB	0.115943
PF3D7_0203100.1-p1	0.975764	Group 2	protein kinase, putative	PF3D7_1325900.1-p1 (conserved Plasmodium protein, unknown function)	Intersect	0.0791003
PVP01_0106200.1-p1	0.975694	Known antigen	importin-7, putative	PVP01_0106200.1-p1 (importin-7, putative)	IEDB	0
PF3D7_0502400.1-p1	0.97558	Known antigen	merozoite surface protein 8	PF3D7_0502400.1-p1 (merozoite surface protein 8)	Intersect	0
PF3D7_0207600.1-p1	0.974005	Known antigen	serine repeat antigen 5	PF3D7_0207600.1-p1 (serine repeat antigen 5)	Intersect	0
PF3D7_1036300.1-p1	0.97352	Known antigen	duffy binding-like merozoite surface protein 2	PF3D7_1036300.1-p1 (duffy binding-like merozoite surface protein 2)	Intersect	0
PF3D7_1228600.1-p1	0.973446	Known antigen	merozoite surface protein 9	PF3D7_1228600.1-p1 (merozoite surface protein 9)	Intersect	0
PF3D7_0102200.1-p1	0.972594	Known antigen	ring-infected erythrocyte surface antigen	PF3D7_0102200.1-p1 (ring-infected erythrocyte surface antigen)	Intersect	0
PF3D7_0406200.1-p1	0.971559	Known antigen	parasitophorous vacuole membrane protein S16	PF3D7_0406200.1-p1 (parasitophorous vacuole membrane protein S16)	Intersect	0
PF3D7_0207500.1-p1	0.968309	Known antigen	serine repeat antigen 6	PF3D7_0207500.1-p1 (serine repeat antigen 6)	Intersect	0
PF3D7_0620400.1-p1	0.964989	Known antigen	merozoite surface protein 10	PF3D7_0620400.1-p1 (merozoite surface protein 10)	Intersect	0
PVP01_0829000.1-p1	0.963935	Known antigen	valine--tRNA ligase, putative	PVP01_0829000.1-p1 (valine--tRNA ligase, putative)	IEDB	0
PVP01_1306000.1-p1	0.962579	Known antigen	conserved Plasmodium protein, unknown function	PVP01_1306000.1-p1 (conserved Plasmodium protein, unknown function)	IEDB	0
PF3D7_0410300.1-p1	0.956892	Known antigen	protein phosphatase PPM1, putative	PF3D7_0410300.1-p1 (protein phosphatase PPM1, putative)	Intersect	0
PVP01_0616100.1-p1	0.954116	Known antigen	ookinete surface protein P25	PVP01_0616100.1-p1 (ookinete surface protein P25)	Literature	0
PF3D7_1036000.1-p1	0.953844	Known antigen	merozoite surface protein 11	PF3D7_1036000.1-p1 (merozoite surface protein 11)	Intersect	0
PF3D7_1035400.1-p1	0.952448	Known antigen	merozoite surface protein 3	PF3D7_1035400.1-p1 (merozoite surface protein 3)	Intersect	0
PF3D7_1031000.1-p1	0.952398	Known antigen	ookinete surface protein P25	PF3D7_1031000.1-p1 (ookinete surface protein P25)	Intersect	0
PF3D7_1035500.1-p1	0.948778	Known antigen	merozoite surface protein 6	PF3D7_1035500.1-p1 (merozoite surface protein 6)	Intersect	0
PF3D7_1216600.1-p1	0.947251	Known antigen	cell traversal protein for ookinetes and sporozoites	PF3D7_1216600.1-p1 (cell traversal protein for ookinetes and sporozoites)	Intersect	0
PVP01_0102300.1-p1	0.946505	Known antigen	duffy binding protein 2	PVP01_0102300.1-p1 (duffy binding protein 2)	Literature	0
PVP01_0307400.1-p1	0.942169	Known antigen	conserved Plasmodium protein, unknown function	PVP01_0307400.1-p1 (conserved Plasmodium protein, unknown function)	IEDB	0
PVP01_1129100.1-p1	0.938831	Known antigen	merozoite surface protein 10, putative	PVP01_1129100.1-p1 (merozoite surface protein 10, putative)	Literature	0
PF3D7_1410400.1-p1	0.912304	Known antigen	rhoptry-associated protein 1	PF3D7_1410400.1-p1 (rhoptry-associated protein 1)	Intersect	0
PVP01_0923000.1-p1	0.90489	Known antigen	conserved Plasmodium protein, unknown function	PVP01_0923000.1-p1 (conserved Plasmodium protein, unknown function)	IEDB	0
PVP01_0118900.1-p1	0.904732	Known antigen	von Willebrand factor A domain-related protein, putative	PVP01_0118900.1-p1 (von Willebrand factor A domain-related protein, putative)	Literature	0
PF3D7_1133400.1-p1	0.901168	Known antigen	apical membrane antigen 1	PF3D7_1133400.1-p1 (apical membrane antigen 1)	Intersect	0
PVP01_0529100.1-p1	0.89593	Known antigen	apical merozoite protein	PVP01_0529100.1-p1 (apical merozoite protein)	Literature	0
PF3D7_1477500.1-p1	0.892938	Known antigen	Plasmodium exported protein (PHISTb), unknown function	PF3D7_1477500.1-p1 (Plasmodium exported protein (PHISTb), unknown function)	Intersect	0
PF3D7_1302100.1-p1	0.890137	Known antigen	gamete antigen 27/25	PF3D7_1302100.1-p1 (gamete antigen 27/25)	Intersect	0
PF3D7_1302200.1-p1	0.889593	Known antigen	protein UIS3	PF3D7_1302200.1-p1 (protein UIS3)	Intersect	0
PVP01_0205500.1-p1	0.889116	Known antigen	cold-shock protein, putative	PVP01_0205500.1-p1 (cold-shock protein, putative)	Literature	0
PVP01_0202200.1-p1	0.885037	Known antigen	tryptophan-rich protein	PVP01_0202200.1-p1 (tryptophan-rich protein)	Literature	0
PF3D7_1017100.1-p1	0.867145	Known antigen	rhoptry neck protein 12	PF3D7_1017100.1-p1 (rhoptry neck protein 12)	Intersect	0
PF3D7_0419500.1-p1	0.842411	Known antigen	conserved Plasmodium membrane protein, unknown function	PF3D7_0419500.1-p1 (conserved Plasmodium membrane protein, unknown function)	Intersect	0
PVP01_0304300.1-p1	0.841425	Known antigen	6-cysteine protein P41	PVP01_0304300.1-p1 (6-cysteine protein P41)	Literature	0
PVP01_1136400.1-p1	0.819494	Known antigen	6-cysteine protein P12	PVP01_1136400.1-p1 (6-cysteine protein P12)	Intersect	0
PF3D7_0405200.1-p1	0.807235	Known antigen	protein CERLI2	PF3D7_0405200.1-p1 (protein CERLI2)	Intersect	0
PVP01_0522300.1-p1	0.806044	Known antigen	PhIL1-interacting candidate PIC3, putative	PVP01_0522300.1-p1 (PhIL1-interacting candidate PIC3, putative)	IEDB	0
PVP01_1412900.1-p1	0.800827	Known antigen	V-type proton ATPase catalytic subunit A, putative	PVP01_1412900.1-p1 (V-type proton ATPase catalytic subunit A, putative)	IEDB	0
PF3D7_1015900.1-p1	0.795666	Known antigen	enolase	PF3D7_1015900.1-p1 (enolase)	Intersect	0
PVP01_0934200.1-p1	0.79496	Known antigen	apical membrane antigen 1	PVP01_0934200.1-p1 (apical membrane antigen 1)	Intersect	0
PVP01_0210500.1-p1	0.789169	Known antigen	StAR-related lipid transfer protein, putative	PVP01_0210500.1-p1 (StAR-related lipid transfer protein, putative)	Literature	0
PVP01_1026000.1-p1	0.783785	Known antigen	6-cysteine protein P38, putative	PVP01_1026000.1-p1 (6-cysteine protein P38, putative)	Literature	0
PF3D7_0316000.1-p1	0.7833	Known antigen	microneme associated antigen	PF3D7_0316000.1-p1 (microneme associated antigen)	Intersect	0
PVP01_0532400.1-p1	0.766421	Known antigen	cysteine-rich protective antigen	PVP01_0532400.1-p1 (cysteine-rich protective antigen)	Literature	0
PF3D7_1130200.1-p1	0.743188	Known antigen	60S ribosomal protein P0	PF3D7_1130200.1-p1 (60S ribosomal protein P0)	Intersect	0
PVP01_0707700.1-p1	0.692931	Known antigen	GDP-fucose protein O-fucosyltransferase 2	PVP01_0707700.1-p1 (GDP-fucose protein O-fucosyltransferase 2)	Literature	0
